# Supplementary material for: BMDx2: A Tool for Integrating Toxicogenomics‐Based Dose‐Dependency Analysis and AOP‐Based Mechanistic Insights
Source: Small Methods. 2025 Nov 12;9(12):e01728. doi: 10.1002/smtd.202501728 (PMC12716184; doi:10.1002/smtd.202501728)
Supplement: Supplementary file 2 — Supplemental Table 3 [file SMTD-9-e01728-s003.xlsx]

## Sheet: Sheet1
Experiment	timepoint	Feature	Model	BMR	BMDL	BMD	BMDU	AC50	Adverse_direction	AIC	Lack_of_fit	Log_likelihood	R2	Residual_variance	control_variance	control_variance_type	is_monotonic
expression	72	ABI3	linear	8.20667	0.010955	0.516379	0.86692	1.52226	-1	6.42493	0.071597	-0.212466	0.897752	0.072792	0.06066	constant	TRUE
expression	72	ABL2	model_average	8.04262	0.019923	0.61584	1.01002	1.558	1					0	0.057131	constant	TRUE
expression	72	ABTB2	model_average	8.85109	0.618389	2.0099	2.32103	2.35465	1					0	0.028753	constant	FALSE
expression	72	ACCS	linear	10.2643	0.01319	0.597259	0.983082	1.52226	-1	14.61	0.001465	-4.30498	0.867781	0.143983	0.119986	constant	TRUE
expression	72	ACPP	model_average	7.42103	0.008977	0.60449	0.993536	1.4958	-1					0	0.045972	constant	TRUE
expression	72	ADAM28	model_average	7.50885	1.12807	1.87665	2.08663	2.37931	-1					0	0.013909	constant	FALSE
expression	72	ADAMTS10	linear	8.42339	0.010776	0.509639	0.857083	1.52226	-1	8.97978	0.038524	-1.48989	0.900139	0.090063	0.075053	constant	TRUE
expression	72	ADCY7	model_average	10.2586	0.61684	1.35175	1.75416	2.23348	-1					0	0.036272	constant	FALSE
expression	72	ADK	model_average	9.46248	0.010357	0.540232	0.901456	1.51362	-1					0	0.003576	constant	TRUE
expression	72	ADM	model_average	9.81766	0.011503	0.421503	0.726785	1.55067	1					0	0.086139	constant	TRUE
expression	72	ADORA3	linear	8.24816	0.008213	0.407672	0.704784	1.52226	-1	6.48879	0.113991	-0.244396	0.933718	0.073181	0.060984	constant	TRUE
expression	72	ADRA2C	model_average	7.56239	0.024499	0.784039	1.24137	1.54432	1					0	0.04076	constant	TRUE
expression	72	ADRB1	model_average	9.28422	0.014387	0.770967	1.22504	1.5029	-1					0	0.033441	constant	TRUE
expression	72	ADRB2	model_average	11.4495	0.004553	0.426541	0.733523	1.48609	-1					0	0.056104	constant	TRUE
expression	72	AHNAK	model_average	8.94552	0.025286	0.854551	1.3369	1.53567	1					0	0.019522	constant	TRUE
expression	72	ALDH5A1	model_average	7.40375	0.008012	0.491318	0.830101	1.50425	-1					0	0.006196	constant	TRUE
expression	72	AMPD3	model_average	11.1192	0.04296	1.16942	1.774	1.53766	1					0	0.068465	constant	TRUE
expression	72	ANGPTL4	model_average	7.04068	0.713833	1.67652	1.9102	2.3468	1					0	0.091231	constant	FALSE
expression	72	ANKRD22	model_average	7.35562	0.004013	0.387421	0.67378	1.487	-1					0	0.019395	constant	TRUE
expression	72	AOAH	linear	8.58356	0.012339	0.567218	0.940316	1.52226	-1	10.603	0.015699	-2.3015	0.879181	0.103109	0.085924	constant	TRUE
expression	72	AQP9	model_average	8.7559	0.015658	0.472147	0.803233	1.57225	1					0	0.083776	constant	TRUE
expression	72	ARHGAP10	model_average	8.54459	0.022094	0.712509	1.14368	1.5482	1					0	0.034368	constant	TRUE
expression	72	ARL4D	model_average	7.81171	0.014159	0.465668	0.793347	1.5613	1					0	0.052199	constant	TRUE
expression	72	ASIC1	model_average	9.77976	0.298656	1.11342	1.53109	2.18204	-1					0	0.049766	constant	FALSE
expression	72	ASRGL1	model_average	10.2867	0.009965	0.616786	1.01083	1.49978	-1					0	0.045203	constant	TRUE
expression	72	ATF3	model_average	8.86176	0.020776	0.552226	0.919759	1.58068	1					0	0.079	constant	TRUE
expression	72	ATG101	model_average	10.7696	0.009629	0.377008	0.657815	1.54626	1					0	0.013178	constant	TRUE
expression	72	ATP6V0D2	model_average	8.13343	0.027478	0.669177	1.08455	1.58408	1					0	0.122765	constant	TRUE
expression	72	B4GALT5	poly2	11.2559	1.63519	2.06935	2.30991	2.391	-1	-17.3634	0.193918	12.6817	0.863773	0.00943	0.007073	constant	FALSE
expression	72	BAMBI	model_average	10.984	0.014462	0.482292	0.817786	1.55814	1					0	0.07629	constant	TRUE
expression	72	BATF3	model_average	8.54063	0.008562	0.345842	0.60913	1.5455	1					0	0.012541	constant	TRUE
expression	72	BCL3	model_average	12.7174	0.039961	1.14728	1.74291	1.53396	1					0	0.055492	constant	TRUE
expression	72	BEGAIN	model_average	8.87579	0.009256	0.320498	0.569186	1.57037	1					0	0.027313	constant	TRUE
expression	72	BHLHE40	model_average	11.1208	0.038632	1.05758	1.61253	1.54434	1					0	0.11664	constant	TRUE
expression	72	BIRC3	model_average	7.29736	0.021094	0.462933	0.790188	1.61937	1					0	0.108263	constant	TRUE
expression	72	BLNK	model_average	7.22109	0.034488	1.22493	1.87238	1.51062	-1					0	0.016384	constant	TRUE
expression	72	BMP6	model_average	6.67571	0.019908	0.656216	1.06617	1.5487	1					0	0.02447	constant	TRUE
expression	72	BTG3	model_average	12.6488	0.011552	0.433107	0.743815	1.54772	1					0	0.028267	constant	TRUE
expression	72	BYSL	model_average	11.2252	0.417935	1.33301	1.73172	2.23256	1					0	0.010678	constant	FALSE
expression	72	C11orf96	model_average	8.48456	0.048127	1.09082	1.65486	1.56273	1					0	0.211781	constant	TRUE
expression	72	C15orf48	model_average	7.26252	0.025789	0.614664	1.00948	1.59099	1					0	0.146125	constant	TRUE
expression	72	C1orf162	model_average	10.9531	0.013459	0.810542	1.2803	1.49413	-1					0	0.119301	constant	TRUE
expression	72	C1orf198	model_average	13.1114	0.024766	0.846793	1.32645	1.53497	1					0	0.038653	constant	TRUE
expression	72	C20orf197	model_average	6.61541	0.019823	0.875493	1.36738	1.51216	-1					0	0.005794	constant	TRUE
expression	72	C2orf68	model_average	7.84514	0.015448	0.80134	1.26668	1.50371	-1					0	0.020421	constant	TRUE
expression	72	C3orf80	model_average	6.54673	0.030576	1.15484	1.76413	1.50991	-1					0	0.013731	constant	TRUE
expression	72	C4orf33	model_average	7.8166	0.014563	0.717915	1.15161	1.5108	-1					0	0.006797	constant	TRUE
expression	72	C9orf139	linear	8.02242	0.011285	0.528742	0.884895	1.52226	-1	4.89807	0.216977	0.550964	0.893327	0.064095	0.053413	constant	TRUE
expression	72	CARD16	poly2	9.8235	1.46918	2.07234	2.36451	2.36955	-1	-2.71442	0.18966	5.35721	0.805288	0.031967	0.023975	constant	FALSE
expression	72	CARF	model_average	7.08319	0.011498	0.650219	1.05775	1.50405	-1					0	0.013001	constant	TRUE
expression	72	CAT	model_average	12.0126	0.009088	0.585274	0.966142	1.49844	-1					0	0.055518	constant	TRUE
expression	72	CBFA2T3	model_average	8.88463	0.45308	1.58536	1.97394	2.27075	-1					0	0.017778	constant	FALSE
expression	72	CCL2	model_average	11.5043	1.28266	1.66843	1.91323	2.34219	1					0	0.012191	constant	FALSE
expression	72	CCL23	model_average	8.43925	0.016391	0.946929	1.46989	1.49082	-1					0	0.096102	constant	TRUE
expression	72	CCNG1	model_average	9.42559	0.011136	0.60496	0.99399	1.5084	-1					0	0.011742	constant	TRUE
expression	72	CCR7	model_average	10.5526	0.047854	0.989049	1.51464	1.58126	1					0	0.555716	constant	TRUE
expression	72	CCSAP	model_average	10.6332	0.006933	0.424236	0.729895	1.50705	-1					0	0.01144	constant	TRUE
expression	72	CD302	linear	10.4123	0.011316	0.529891	0.886561	1.52226	-1	11.5753	0.001999	-2.78764	0.892912	0.111811	0.093176	constant	TRUE
expression	72	CD83	model_average	12.3847	0.02367	0.747271	1.19143	1.54769	1					0	0.12925	constant	TRUE
expression	72	CDC42EP4	model_average	8.78328	0.02457	0.799297	1.26184	1.54253	1					0	0.029386	constant	TRUE
expression	72	CEBPB	model_average	13.6009	0.023035	0.786396	1.24448	1.53845	1					0	0.047192	constant	TRUE
expression	72	CFB	model_average	7.53165	0.528936	1.69443	2.06379	2.29285	-1					0	0.01466	constant	FALSE
expression	72	CHADL	model_average	8.3474	0.010977	0.645648	1.0514	1.50174	-1					0	0.023825	constant	TRUE
expression	72	CHST11	model_average	9.29245	0.029377	0.952129	1.46927	1.53439	1					0	0.017767	constant	TRUE
expression	72	CHST2	model_average	10.1725	0.044339	1.04577	1.59306	1.56166	1					0	0.244859	constant	TRUE
expression	72	CLCF1	model_average	6.91233	0.013926	0.464716	0.791319	1.5583	1					0	0.014101	constant	TRUE
expression	72	CLINT1	model_average	10.3032	0.022034	0.944745	1.46268	1.51116	-1					0	0.019652	constant	TRUE
expression	72	CLTCL1	model_average	7.69739	0.018449	0.948399	1.47032	1.49807	-1					0	0.046791	constant	TRUE
expression	72	CNKSR3	model_average	7.02181	0.256318	1.72099	2.01761	2.32979	1					0	0.01392	constant	FALSE
expression	72	CNOT8	poly2	9.96107	0.147758	2.22177	2.55991	2.3695	-1	-10.8725	0.076166	9.43625	0.696339	0.016197	0.012148	constant	FALSE
expression	72	CNR1	model_average	7.83582	0.022642	0.593945	0.979578	1.57979	1					0	0.094454	constant	TRUE
expression	72	COL23A1	model_average	8.90647	0.006102	0.414073	0.714463	1.50173	-1					0	0.016343	constant	TRUE
expression	72	COLEC12	poly2	9.75921	0.872039	2.06605	2.1587	2.43626	-1	-7.85656	0.297546	7.92828	0.980945	0.020826	0.015619	constant	FALSE
expression	72	COMMD2	model_average	8.32297	0.032949	1.01116	1.54992	1.53598	1					0	0.02489	constant	TRUE
expression	72	CPVL	model_average	9.71055	0.499226	1.49725	1.96727	2.2016	-1					0	0.091056	constant	FALSE
expression	72	CSF1	model_average	8.43969	0.022351	0.629196	1.02889	1.5683	1					0	0.087478	constant	TRUE
expression	72	CSF3R	model_average	12.1879	0.008007	0.556746	0.925343	1.49547	-1					0	0.084143	constant	TRUE
expression	72	CSRNP1	model_average	7.69125	0.019492	0.693163	1.1171	1.53933	1					0	0.01315	constant	TRUE
expression	72	CSRP2	model_average	7.69919	0.031981	0.828354	1.30046	1.56558	1					0	0.096455	constant	TRUE
expression	72	CTSF	model_average	10.3616	0.306271	1.09682	1.52217	2.17327	-1					0	0.055316	constant	FALSE
expression	72	CXCL1	model_average	8.15716	0.496674	1.45128	1.92693	2.18691	1					0	0.071318	constant	FALSE
expression	72	CXCL2	model_average	7.84824	0.022847	0.667482	1.08196	1.56147	1					0	0.062126	constant	TRUE
expression	72	CXCL3	model_average	6.98982	0.457274	1.65166	2.02778	2.28428	1					0	0.069793	constant	FALSE
expression	72	CXCL8	model_average	7.94687	0.034088	0.898232	1.39477	1.55804	1					0	0.127142	constant	TRUE
expression	72	CXCR2	model_average	8.74168	0.002438	0.326754	0.578769	1.4759	-1					0	0.019231	constant	TRUE
expression	72	CYP27B1	model_average	8.34212	0.421866	1.65359	2.01459	2.29282	1					0	0.077557	constant	FALSE
expression	72	CYSTM1	model_average	13.6925	0.019135	0.673372	1.08981	1.54129	1					0	0.052583	constant	TRUE
expression	72	DACT1	model_average	7.31711	0.427916	1.61515	2.11146	2.17852	1					0	0.02138	constant	FALSE
expression	72	DAPP1	model_average	9.31145	0.008822	0.571099	0.945877	1.499	-1					0	0.047722	constant	TRUE
expression	72	DDIT3	model_average	10.483	0.015263	0.549001	0.91474	1.54468	1					0	0.052436	constant	TRUE
expression	72	DDX51	model_average	8.73906	0.014058	0.522911	0.876754	1.54357	1					0	0.01315	constant	TRUE
expression	72	DEFB1	model_average	11.8364	0.007552	0.589698	0.972698	1.48841	-1					0	0.129261	constant	TRUE
expression	72	DENND3	linear	9.74369	0.01369	0.614451	1.00737	1.52226	-1	19.2539	7.5e-05	-6.62695	0.861132	0.212022	0.176685	constant	TRUE
expression	72	DLK2	model_average	6.95722	0.034251	0.985867	1.51396	1.54399	1					0	0.03321	constant	TRUE
expression	72	DLX4	poly2	8.34797	1.2287	2.59936	2.74663	2.50035	-1	-19.5414	0.285695	13.7707	0.867768	0.007865	0.005899	constant	FALSE
expression	72	DNAJB2	model_average	9.79017	0.008311	0.337902	0.596455	1.54496	1					0	0.009383	constant	TRUE
expression	72	DPYSL3	model_average	8.17848	1.10901	1.63017	1.93367	2.31628	1					0	0.072317	constant	FALSE
expression	72	DUSP1	model_average	10.3805	0.01703	0.509517	0.858158	1.56963	1					0	0.115918	constant	TRUE
expression	72	DUSP10	model_average	9.40557	0.032167	0.922923	1.42867	1.54736	1					0	0.113361	constant	TRUE
expression	72	DUSP14	model_average	11.5657	0.023575	0.768714	1.22044	1.5437	1					0	0.064967	constant	TRUE
expression	72	DYRK3	model_average	7.27016	0.02638	0.779226	1.23456	1.5535	1					0	0.048003	constant	TRUE
expression	72	EGFL8	model_average	9.60723	0.012096	0.688472	1.11114	1.50232	-1					0	0.03639	constant	TRUE
expression	72	EGR1	model_average	9.36607	0.63562	1.6927	2.11673	2.2559	1					0	0.078437	constant	FALSE
expression	72	EIF2B4	model_average	9.92527	0.008095	0.344405	0.60667	1.53933	1					0	0.005828	constant	TRUE
expression	72	EMP3	model_average	13.1329	0.036184	1.07641	1.641	1.53502	1					0	0.061734	constant	TRUE
expression	72	EPAS1	model_average	11.822	0.007504	0.307366	0.547879	1.54891	1					0	0.030986	constant	TRUE
expression	72	EPB41L3	poly2	8.56929	1.34183	2.36865	2.47826	2.47313	-1	-16.3109	0.771773	12.1554	0.937865	0.010295	0.007721	constant	FALSE
expression	72	ERP27	model_average	7.77418	0.013435	0.798923	1.26416	1.4951	-1					0	0.046622	constant	TRUE
expression	72	EZR	model_average	12.697	0.038524	1.13706	1.7287	1.53202	1					0	0.037127	constant	TRUE
expression	72	FAM198B	model_average	7.12656	0.012609	0.436238	0.749009	1.5574	1					0	0.028596	constant	TRUE
expression	72	FAM57B	model_average	8.98776	0.011363	0.652685	1.06123	1.50296	-1					0	0.024187	constant	TRUE
expression	72	FARSA	poly2	11.316	2.01385	2.44496	2.7164	2.43911	1	-20.8447	0.014243	14.4224	0.718256	0.007056	0.005292	constant	FALSE
expression	72	FJX1	model_average	6.70481	0.010487	0.399115	0.692084	1.54842	1					0	0.008625	constant	TRUE
expression	72	FLJ20021	model_average	8.65662	0.013405	0.709367	1.13997	1.50618	-1					0	0.016979	constant	TRUE
expression	72	FNIP1	model_average	7.87752	0.008749	0.361167	0.633124	1.54157	1					0	0.007277	constant	TRUE
expression	72	FNIP2	model_average	12.154	0.008067	0.32535	0.576643	1.54796	1					0	0.026434	constant	TRUE
expression	72	FOSL2	model_average	8.77218	0.017061	0.629991	1.02939	1.53871	1					0	0.015819	constant	TRUE
expression	72	FPR1	poly2	9.33438	1.06005	2.19186	2.32863	2.44123	-1	-0.456714	0.140098	4.22836	0.938032	0.038584	0.028938	constant	FALSE
expression	72	FUCA1	model_average	13.5105	0.098398	1.19201	1.54262	2.23362	-1					0	0.056608	constant	FALSE
expression	72	FZD2	model_average	8.6782	0.006182	0.50912	0.856309	1.48767	-1					0	0.034791	constant	TRUE
expression	72	G0S2	model_average	13.5286	0.04693	1.22175	1.85224	1.53841	1					0	0.138924	constant	TRUE
expression	72	GADD45B	model_average	11.2571	0.007831	0.314312	0.559141	1.55143	1					0	0.034419	constant	TRUE
expression	72	GDF15	model_average	14.1106	0.008963	0.354235	0.622356	1.5475	1					0	0.033876	constant	TRUE
expression	72	GEM	model_average	7.17169	0.038817	0.792514	1.25253	1.59878	1					0	0.218125	constant	TRUE
expression	72	GIMAP1	linear	9.05042	0.012854	0.585494	0.966383	1.52226	-1	11.6712	0.008985	-2.83558	0.87228	0.112708	0.093923	constant	TRUE
expression	72	GIMAP4	model_average	9.0532	0.473667	1.13693	1.52965	2.20193	-1					0	0.043429	constant	FALSE
expression	72	GIMAP6	model_average	8.90605	0.504133	1.27315	1.68888	2.21339	-1					0	0.030867	constant	FALSE
expression	72	GINS3	poly2	11.2776	1.25842	2.43211	2.64446	2.4533	1	-16.3673	0.037698	12.1836	0.792396	0.010247	0.007685	constant	FALSE
expression	72	GLCCI1	model_average	9.49174	0.007086	0.463921	0.789515	1.50188	-1					0	0.021009	constant	TRUE
expression	72	GLIS2	model_average	9.35962	0.018034	0.625877	1.02366	1.54528	1					0	0.025672	constant	TRUE
expression	72	GNA13	model_average	11.4442	0.022228	0.767345	1.21867	1.53816	1					0	0.038513	constant	TRUE
expression	72	GPC1	model_average	9.63642	0.014923	0.487261	0.824991	1.56021	1					0	0.046905	constant	TRUE
expression	72	GPSM1	model_average	9.43257	0.585181	1.63046	2.12008	2.19076	-1					0	0.026967	constant	FALSE
expression	72	GRAMD4	model_average	11.5306	0.935009	1.42587	1.73408	2.28765	-1					0	0.034056	constant	FALSE
expression	72	GRASP	model_average	8.93363	0.304113	1.14697	1.50506	2.22196	1					0	0.028099	constant	FALSE
expression	72	GRWD1	model_average	9.56357	1.06644	1.61822	1.86946	2.33362	1					0	0.007051	constant	FALSE
expression	72	GTPBP4	model_average	12.5358	0.015812	0.571921	0.9473	1.54387	1					0	0.030379	constant	TRUE
expression	72	H1FX	model_average	10.2022	0.018736	0.656581	1.06657	1.54241	1					0	0.035554	constant	TRUE
expression	72	HABP4	model_average	8.7636	0.013823	0.482402	0.81767	1.55279	1					0	0.027916	constant	TRUE
expression	72	HHEX	model_average	8.42585	0.006519	0.497115	0.838686	1.49243	-1					0	0.029301	constant	TRUE
expression	72	HIF1A	model_average	9.35825	0.014193	0.50927	0.857088	1.54797	1					0	0.029636	constant	TRUE
expression	72	HIST1H2AD	model_average	11.9486	0.253526	1.79923	2.18783	2.29071	1					0	0.040952	constant	FALSE
expression	72	HIST1H2AE	poly2	9.86321	1.05363	2.56852	2.69106	2.50071	1	-13.1516	0.211627	10.5758	0.902154	0.013396	0.010047	constant	FALSE
expression	72	HIST1H4H	model_average	9.92476	0.494407	1.4942	1.98013	2.18136	1					0	0.016714	constant	FALSE
expression	72	HIVEP1	model_average	8.92724	0.016982	0.574126	0.950951	1.54971	1					0	0.063335	constant	TRUE
expression	72	HLA-DMB	model_average	12.0412	0.139816	1.51056	1.83793	2.29152	-1					0	0.147331	constant	FALSE
expression	72	HMGB2	model_average	12.5954	0.02911	1.16032	1.77455	1.50561	-1					0	0.103778	constant	TRUE
expression	72	HOXA13	model_average	8.59492	0.008769	0.556884	0.925477	1.50031	-1					0	0.023469	constant	TRUE
expression	72	HPR	model_average	8.53809	0.009737	0.708024	1.13915	1.48784	-1					0	0.102488	constant	TRUE
expression	72	HRH1	model_average	7.8011	0.553089	1.62809	2.12413	2.17961	1					0	0.03573	constant	FALSE
expression	72	HRK	model_average	8.33449	0.00967	0.374998	0.655248	1.54833	1					0	0.056027	constant	TRUE
expression	72	HSD11B1	model_average	8.14367	0.023943	1.14137	1.75141	1.49402	-1					0	0.097565	constant	TRUE
expression	72	HSD17B11	model_average	11.3614	0.016607	0.762965	1.21339	1.51415	-1					0	0.008188	constant	TRUE
expression	72	HTRA4	model_average	9.26723	0.016931	0.624548	1.02182	1.53875	1					0	0.02249	constant	TRUE
expression	72	IDH1	model_average	11.5908	0.832471	1.63226	2.03858	2.26443	-1					0	0.018511	constant	FALSE
expression	72	IER2	model_average	13.0881	0.004962	0.218561	0.400703	1.54954	1					0	0.010094	constant	TRUE
expression	72	IER3	model_average	11.4919	0.039397	1.10989	1.68756	1.53819	1					0	0.071012	constant	TRUE
expression	72	IFITM10	model_average	10.1324	0.052268	1.25015	1.8929	1.54483	1					0	0.187676	constant	TRUE
expression	72	IFRD1	model_average	9.7117	0.01255	0.432532	0.743266	1.55794	1					0	0.038914	constant	TRUE
expression	72	IGF1R	model_average	9.01407	0.010487	0.585792	0.966782	1.50726	-1					0	0.012795	constant	TRUE
expression	72	IGFBP7	model_average	11.2186	0.010284	0.617141	1.0113	1.50147	-1					0	0.03838	constant	TRUE
expression	72	IL10	model_average	8.24942	0.022539	0.588803	0.971981	1.58046	1					0	0.079984	constant	TRUE
expression	72	IL16	model_average	6.94891	0.009163	0.661881	1.07455	1.48864	-1					0	0.032209	constant	TRUE
expression	72	IL1RN	poly2	10.2579	0.185464	2.44691	2.67315	2.45209	1	14.8756	0.161945	-3.4378	0.771943	0.138453	0.103839	constant	FALSE
expression	72	IL24	model_average	6.85869	0.652842	2.03459	2.30302	2.40013	1					0	0.144154	constant	FALSE
expression	72	INHBA	model_average	6.62504	0.406456	2.08038	2.38458	2.4189	1					0	0.041669	constant	FALSE
expression	72	IPO4	poly2	9.78627	2.07858	2.4125	2.55838	2.46936	1	-17.1269	0.048355	12.5634	0.886764	0.009618	0.007214	constant	FALSE
expression	72	IRAK2	model_average	10.829	0.049932	1.16472	1.7617	1.55361	1					0	0.301956	constant	TRUE
expression	72	IRF1	model_average	8.9349	0.026657	0.822132	1.29283	1.54599	1					0	0.067205	constant	TRUE
expression	72	IRF8	model_average	10.7456	0.447572	1.61659	2.10691	2.19012	-1					0	0.156733	constant	FALSE
expression	72	ISG20	model_average	10.0982	0.047781	1.23565	1.87377	1.5381	1					0	0.077765	constant	TRUE
expression	72	ITGB3	model_average	8.86554	0.0208	0.618039	1.01306	1.56267	1					0	0.068889	constant	TRUE
expression	72	ITPR3	model_average	9.01051	0.022203	0.674734	1.09171	1.55682	1					0	0.051352	constant	TRUE
expression	72	JPH1	model_average	6.65775	0.021014	0.652582	1.06117	1.5555	1					0	0.031644	constant	TRUE
expression	72	JUN	model_average	12.4826	0.008075	0.332357	0.587809	1.54417	1					0	0.036585	constant	TRUE
expression	72	JUNB	model_average	8.41839	0.019373	0.686731	1.10833	1.53959	1					0	0.022524	constant	TRUE
expression	72	KAT2A	model_average	11.1446	0.031244	1.13087	1.72621	1.51465	-1					0	0.014745	constant	TRUE
expression	72	KCTD6	model_average	8.48056	0.015249	0.790599	1.25189	1.5044	-1					0	0.026693	constant	TRUE
expression	72	KIAA1551	model_average	12.0025	0.156739	1.41801	1.84517	2.22723	-1					0	0.02967	constant	FALSE
expression	72	KIF1B	model_average	8.74414	0.018417	0.647468	1.05395	1.54225	1					0	0.031279	constant	TRUE
expression	72	KLHL25	model_average	7.89087	0.019376	0.555149	0.923798	1.57101	1					0	0.04813	constant	TRUE
expression	72	KYNU	model_average	8.95697	0.025146	0.764677	1.215	1.55088	1					0	0.073883	constant	TRUE
expression	72	LGR4	model_average	9.43326	0.005502	0.391745	0.680306	1.49967	-1					0	0.0131	constant	TRUE
expression	72	LINC00887	model_average	9.57122	0.700232	1.54052	1.97448	2.23598	-1					0	0.012038	constant	FALSE
expression	72	LINC01010	model_average	9.42344	0.023368	0.602539	0.991434	1.58123	1					0	0.113557	constant	TRUE
expression	72	LMNA	model_average	12.8807	0.021417	0.756971	1.20456	1.53652	1					0	0.037011	constant	TRUE
expression	72	LMO2	model_average	13.6281	0.008033	0.537236	0.89715	1.49808	-1					0	0.069086	constant	TRUE
expression	72	LOC100129034	poly2	8.07047	0.846004	2.28661	2.62227	2.38352	-1	-3.36206	0.238114	5.68103	0.680385	0.030287	0.022715	constant	FALSE
expression	72	LOC101928841	model_average	6.78271	0.050119	1.20901	1.8289	1.54727	1					0	0.067123	constant	TRUE
expression	72	LOC101929516	model_average	9.2387	0.015049	0.809119	1.27758	1.50135	-1					0	0.049625	constant	TRUE
expression	72	LOC153684	model_average	9.04827	0.009317	0.644329	1.04984	1.4924	-1					0	0.061011	constant	TRUE
expression	72	LPAR1	model_average	6.98597	0.018137	0.562637	0.934315	1.56099	1					0	0.025304	constant	TRUE
expression	72	LPAR6	model_average	10.1689	0.311953	1.17737	1.52838	2.23084	-1					0	0.060305	constant	FALSE
expression	72	LRMP	model_average	8.62682	0.009509	0.740766	1.1849	1.48218	-1					0	0.094312	constant	TRUE
expression	72	LSS	model_average	9.23996	0.030049	0.907919	1.40863	1.54322	1					0	0.069517	constant	TRUE
expression	72	MAFF	model_average	9.98936	0.046702	1.2047	1.8254	1.5405	1					0	0.090411	constant	TRUE
expression	72	MAP2K3	model_average	9.29019	0.031231	0.898779	1.39564	1.54938	1					0	0.072209	constant	TRUE
expression	72	MATK	model_average	9.75675	0.021433	0.755335	1.20226	1.53708	1					0	0.017683	constant	TRUE
expression	72	MET	model_average	6.87826	0.043303	0.776165	1.2307	1.61997	1					0	0.264804	constant	TRUE
expression	72	METTL9	model_average	6.78643	0.015456	0.753763	1.20098	1.51006	-1					0	0.006023	constant	TRUE
expression	72	MFAP4	poly2	9.5572	1.19494	2.28936	2.48158	2.43673	1	29.4996	0.7286	-10.7498	0.852702	0.46834	0.351255	constant	FALSE
expression	72	MGAT4A	model_average	10.7959	0.290629	1.24334	1.57812	2.24933	-1					0	0.038289	constant	FALSE
expression	72	MGAT4B	model_average	14.1451	0.013077	0.516734	0.867684	1.53787	1					0	0.021103	constant	TRUE
expression	72	MGLL	model_average	11.7135	0.017066	0.612342	1.00459	1.54263	1					0	0.029375	constant	TRUE
expression	72	MICALL1	model_average	8.16651	0.019245	0.671628	1.08739	1.54224	1					0	0.019563	constant	TRUE
expression	72	MIR155HG	model_average	8.03367	0.013839	0.373397	0.653247	1.60023	1					0	0.061507	constant	TRUE
expression	72	MMP1	model_average	7.50301	0.017286	0.436749	0.750337	1.5996	1					0	0.067329	constant	TRUE
expression	72	MMP19	poly2	10.3913	1.72777	2.22287	2.48451	2.4019	1	6.50728	0.296928	0.746358	0.784621	0.068935	0.051701	constant	FALSE
expression	72	MNDA	linear	10.8365	0.010657	0.505115	0.850466	1.52226	-1	15.4947	0.003042	-4.74736	0.901731	0.155	0.129167	constant	TRUE
expression	72	MREG	model_average	8.30931	0.020355	0.586947	0.969288	1.5683	1					0	0.066232	constant	TRUE
expression	72	MRTO4	poly2	11.7586	1.21503	2.05961	2.41847	2.33457	1	-1.95787	0.01389	4.97893	0.736054	0.034047	0.025535	constant	FALSE
expression	72	MSC	model_average	7.73061	0.031945	0.817042	1.28518	1.56798	1					0	0.098379	constant	TRUE
expression	72	MT3	model_average	11.0173	0.01091	0.621957	1.01803	1.50469	-1					0	0.033075	constant	TRUE
expression	72	NAIP	model_average	8.67118	0.005059	0.456256	0.778239	1.48715	-1					0	0.044295	constant	TRUE
expression	72	NAMPT	model_average	8.89328	0.024543	0.79885	1.26147	1.54185	1					0	0.048159	constant	TRUE
expression	72	NCKAP1	model_average	6.59597	0.008905	0.320174	0.570241	1.58761	1					0	0.053	constant	TRUE
expression	72	NCS1	model_average	7.68201	0.045096	1.18007	1.78846	1.54088	1					0	0.047219	constant	TRUE
expression	72	NEURL3	model_average	6.82317	0.021615	0.644539	1.05081	1.55848	1					0	0.099867	constant	TRUE
expression	72	NFKB2	model_average	8.71334	0.018287	0.634946	1.03651	1.5442	1					0	0.034338	constant	TRUE
expression	72	NFKBIA	model_average	13.139	0.012023	0.46254	0.788046	1.54241	1					0	0.050267	constant	TRUE
expression	72	NFKBIB	model_average	8.43505	0.013527	0.49018	0.828964	1.54808	1					0	0.015995	constant	TRUE
expression	72	NLRP3	model_average	10.7633	0.011137	0.660409	1.07209	1.50086	-1					0	0.053105	constant	TRUE
expression	72	NMNAT3	model_average	8.14875	0.006483	0.44328	0.75866	1.49991	-1					0	0.011894	constant	TRUE
expression	72	NR1D1	model_average	7.07547	0.019403	0.454486	0.776939	1.60749	1					0	0.066442	constant	TRUE
expression	72	NR1H3	model_average	12.9662	0.016176	0.616023	1.00974	1.53649	1					0	0.024535	constant	TRUE
expression	72	NR4A2	model_average	7.62898	0.044319	1.09522	1.66333	1.55235	1					0	0.115953	constant	TRUE
expression	72	NR4A3	model_average	7.19346	0.004551	0.258065	0.469316	1.56794	1					0	0.055237	constant	TRUE
expression	72	NRBP1	model_average	10.0257	0.01211	0.48631	0.823088	1.53774	1					0	0.010134	constant	TRUE
expression	72	NRIP3	model_average	9.05495	0.036993	0.955735	1.47162	1.55752	1					0	0.127079	constant	TRUE
expression	72	NT5E	model_average	8.31788	0.03442	0.942526	1.45446	1.55166	1					0	0.084748	constant	TRUE
expression	72	NUDT7	model_average	8.63967	0.011669	0.766242	1.21948	1.49012	-1					0	0.057408	constant	TRUE
expression	72	OASL	model_average	7.20408	0.015776	0.563511	0.93551	1.54507	1					0	0.020941	constant	TRUE
expression	72	OGFR-AS1	model_average	7.31818	0.004763	0.431147	0.740452	1.48671	-1					0	0.019845	constant	TRUE
expression	72	OLIG2	model_average	8.08405	0.023232	0.785242	1.24293	1.53934	1					0	0.020991	constant	TRUE
expression	72	OSGIN1	model_average	7.96495	0.019321	0.668854	1.08369	1.54265	1					0	0.028951	constant	TRUE
expression	72	OTUD1	model_average	10.0645	0.021192	0.71534	1.14781	1.54248	1					0	0.060348	constant	TRUE
expression	72	OTUD7B	model_average	7.63535	0.01125	0.385318	0.670776	1.56026	1					0	0.012586	constant	TRUE
expression	72	OVOL1	model_average	6.93193	0.021738	0.480345	0.816509	1.618	1					0	0.123746	constant	TRUE
expression	72	P2RY6	linear	8.47142	0.009588	0.463587	0.789146	1.52226	-1	4.28691	0.048291	0.856545	0.915922	0.060913	0.050761	constant	TRUE
expression	72	P3H2	poly2	6.90838	0.30163	2.66314	2.97492	2.48305	1	11.1827	0.142095	-1.59134	0.685807	0.101777	0.076333	constant	FALSE
expression	72	PANX1	model_average	10.3341	0.0117	0.444772	0.761301	1.5453	1					0	0.013937	constant	TRUE
expression	72	PBX4	model_average	9.20303	0.592428	1.47962	1.9341	2.21101	1					0	0.078889	constant	FALSE
expression	72	PCIF1	model_average	9.40416	0.029583	1.10881	1.69436	1.51313	-1					0	0.015491	constant	TRUE
expression	72	PDIA6	model_average	11.1729	0.026665	1.04428	1.60143	1.51311	-1					0	0.017936	constant	TRUE
expression	72	PDLIM4	model_average	6.96666	0.022358	0.544983	0.909406	1.59239	1					0	0.057726	constant	TRUE
expression	72	PENK	poly2	6.97405	0.389896	2.23281	2.47357	2.41143	1	9.79399	0.858416	-0.896993	0.807469	0.090655	0.067991	constant	FALSE
expression	72	PER1	model_average	10.0462	0.03562	1.07601	1.64079	1.53362	1					0	0.029097	constant	TRUE
expression	72	PHLDA2	model_average	10.7048	0.014961	0.520489	0.873477	1.55078	1					0	0.04293	constant	TRUE
expression	72	PHTF1	model_average	8.69372	0.031542	1.1562	1.76511	1.51218	-1					0	0.01572	constant	TRUE
expression	72	PIK3R5	model_average	7.89126	0.020028	0.726432	1.16282	1.53574	1					0	0.0102	constant	TRUE
expression	72	PLA2G4A	model_average	7.73334	0.007922	0.502914	0.847128	1.50222	-1					0	0.01349	constant	TRUE
expression	72	PLAG1	poly2	9.8677	1.15006	2.13122	2.5269	2.32475	-1	-20.3045	0.035339	14.1523	0.670002	0.007381	0.005535	constant	FALSE
expression	72	PLEKHF1	model_average	7.4454	0.009732	0.357711	0.628038	1.55706	1					0	0.017019	constant	TRUE
expression	72	PLIN2	model_average	9.22832	0.00686	0.300691	0.536959	1.53795	1					0	0.03173	constant	TRUE
expression	72	PLK3	model_average	11.6622	0.008618	0.323827	0.574124	1.55539	1					0	0.02039	constant	TRUE
expression	72	PMEPA1	model_average	7.11437	0.023024	0.674055	1.09092	1.56099	1					0	0.044233	constant	TRUE
expression	72	PNPLA3	model_average	12.2207	0.961862	1.54393	1.88053	2.29187	-1					0	0.071467	constant	FALSE
expression	72	PON2	model_average	9.31978	1.24594	1.83916	2.14806	2.33758	-1					0	0.010457	constant	FALSE
expression	72	PPP1R15A	model_average	10.349	0.029753	0.861039	1.345	1.55055	1					0	0.114579	constant	TRUE
expression	72	PPRC1	model_average	11.5546	0.015461	0.607212	0.997263	1.53418	1					0	0.010999	constant	TRUE
expression	72	PRKAG2	model_average	9.89984	0.013189	0.49371	0.834217	1.54402	1					0	0.028851	constant	TRUE
expression	72	PRKAR2B	linear	9.16023	0.006288	0.324182	0.574409	1.52226	-1	-0.314853	0.007109	3.15743	0.95704	0.041511	0.034593	constant	TRUE
expression	72	PRKCH	model_average	8.29797	0.02065	0.692109	1.11572	1.54515	1					0	0.029117	constant	TRUE
expression	72	PRRT1	model_average	7.33557	0.023247	1.00072	1.54124	1.50814	-1					0	0.017917	constant	TRUE
expression	72	PTBP1	model_average	8.94742	0.038937	1.1403	1.73317	1.53262	1					0	0.017633	constant	TRUE
expression	72	PTCRA	model_average	11.3618	0.29765	1.12138	1.56131	2.16857	-1					0	0.070194	constant	FALSE
expression	72	PTPN6	model_average	11.8461	0.036174	1.10368	1.68083	1.53103	1					0	0.023618	constant	TRUE
expression	72	PTPRF	model_average	8.76168	0.01917	0.675468	1.09276	1.54081	1					0	0.025577	constant	TRUE
expression	72	RAB11A	model_average	9.13433	0.02314	0.957945	1.48055	1.5132	-1					0	0.010579	constant	TRUE
expression	72	RAB27A	model_average	9.63089	0.01165	0.69634	1.12221	1.49909	-1					0	0.055623	constant	TRUE
expression	72	RAI14	model_average	9.84353	0.02393	0.721913	1.1567	1.5545	1					0	0.084569	constant	TRUE
expression	72	RAP2A	model_average	7.90246	0.669755	1.40521	1.80853	2.2405	-1					0	0.013961	constant	FALSE
expression	72	RASGEF1B	model_average	7.73253	0.027286	0.853951	1.33572	1.54308	1					0	0.03346	constant	TRUE
expression	72	RASGRP2	model_average	9.19874	0.007448	0.540517	0.90196	1.49378	-1					0	0.0489	constant	TRUE
expression	72	RCAN1	model_average	12.0582	0.023626	0.744419	1.1874	1.5485	1					0	0.097848	constant	TRUE
expression	72	RCSD1	model_average	11.2371	0.052723	1.66195	1.93089	2.33316	-1					0	0.030232	constant	FALSE
expression	72	RELB	model_average	13.4057	0.010328	0.414862	0.716095	1.54083	1					0	0.031735	constant	TRUE
expression	72	RGS1	model_average	13.4264	0.800295	2.22777	2.63974	2.38478	1					0	0.465541	constant	FALSE
expression	72	RGS18	linear	7.73021	0.008101	0.402999	0.697632	1.52226	-1	1.25345	0.001549	2.37328	0.935131	0.047307	0.039422	constant	TRUE
expression	72	RGS2	model_average	10.8389	0.059811	2.03224	2.30376	2.37462	1					0	0.039305	constant	FALSE
expression	72	RHOB	model_average	8.02992	0.017641	0.638988	1.04207	1.53974	1					0	0.020264	constant	TRUE
expression	72	RHOU	linear	11.2123	0.010223	0.488445	0.825979	1.52226	-1	12.7633	0.002572	-3.38167	0.90752	0.123447	0.102873	constant	TRUE
expression	72	RIT1	model_average	8.99666	0.030116	0.943077	1.45653	1.53808	1					0	0.030075	constant	TRUE
expression	72	RPGRIP1	model_average	8.49573	0.017403	0.844833	1.32602	1.50667	-1					0	0.022629	constant	TRUE
expression	72	RPS6KA2	model_average	7.4934	0.018265	0.63934	1.04264	1.54304	1					0	0.025014	constant	TRUE
expression	72	RRAD	model_average	6.16172	0.022701	0.705718	1.13436	1.55253	1					0	0.021914	constant	TRUE
expression	72	RRP1	model_average	8.30688	0.013652	0.480137	0.81416	1.55175	1					0	0.016897	constant	TRUE
expression	72	S100A8	model_average	15.2321	0.008286	0.527196	0.882541	1.5014	-1					0	0.087576	constant	TRUE
expression	72	SARS	model_average	8.17272	0.00951	0.357464	0.627547	1.55372	1					0	0.016144	constant	TRUE
expression	72	SCPEP1	model_average	11.8025	0.175817	1.11118	1.4873	2.20588	-1					0	0.033138	constant	FALSE
expression	72	SDC1	model_average	7.37464	0.02562	0.753395	1.19943	1.55579	1					0	0.044754	constant	TRUE
expression	72	SEC31B	model_average	11.1477	0.009408	0.60529	0.994603	1.49786	-1					0	0.057292	constant	TRUE
expression	72	SELENBP1	model_average	8.51003	0.021017	1.02988	1.58553	1.49779	-1					0	0.083072	constant	TRUE
expression	72	SESN1	model_average	10.5127	0.004929	0.387062	0.673138	1.49602	-1					0	0.031919	constant	TRUE
expression	72	SGK1	model_average	14.1422	0.010533	0.408989	0.707265	1.54499	1					0	0.055548	constant	TRUE
expression	72	SH3BP5	model_average	9.34778	0.019099	0.645832	1.05169	1.54656	1					0	0.041669	constant	TRUE
expression	72	SHISA2	model_average	7.62471	0.030399	0.681275	1.10151	1.59447	1					0	0.151834	constant	TRUE
expression	72	SIK1	model_average	7.84923	0.017019	0.573536	0.94987	1.55113	1					0	0.02799	constant	TRUE
expression	72	SKIL	model_average	8.16684	0.00903	0.308354	0.549267	1.56787	1					0	0.012915	constant	TRUE
expression	72	SLAMF7	model_average	11.5691	0.019416	0.567092	0.941296	1.56802	1					0	0.163514	constant	TRUE
expression	72	SLC10A4	model_average	7.84834	0.0093	0.352453	0.619832	1.55423	1					0	0.021843	constant	TRUE
expression	72	SLC19A2	model_average	8.37994	0.008058	0.336545	0.594444	1.5407	1					0	0.024922	constant	TRUE
expression	72	SLC27A4	model_average	7.40436	0.022936	0.81643	1.28538	1.53302	1					0	0.006362	constant	TRUE
expression	72	SLC2A9	model_average	10.3128	0.009063	0.598128	0.984464	1.49701	-1					0	0.071726	constant	TRUE
expression	72	SLC38A1	model_average	12.0668	0.013945	0.504386	0.850065	1.54641	1					0	0.077945	constant	TRUE
expression	72	SLC3A2	model_average	11.7057	0.012761	0.490211	0.828971	1.54174	1					0	0.027753	constant	TRUE
expression	72	SLC40A1	model_average	8.17381	0.006247	0.486912	0.823612	1.49031	-1					0	0.019473	constant	TRUE
expression	72	SLC41A2	model_average	6.5178	0.014192	0.443336	0.759697	1.56902	1					0	0.023928	constant	TRUE
expression	72	SLCO4A1	model_average	9.50992	0.027871	0.811032	1.27749	1.55328	1					0	0.085267	constant	TRUE
expression	72	SLFN11	model_average	11.9742	0.009293	0.556171	0.924423	1.5039	-1					0	0.031313	constant	TRUE
expression	72	SMPD2	model_average	9.56078	0.043579	1.21006	1.83695	1.53301	1					0	0.027363	constant	TRUE
expression	72	SMPDL3A	poly2	8.69129	1.83461	2.20514	2.42343	2.41609	-1	-16.0568	0.029432	12.0284	0.844857	0.010515	0.007886	constant	FALSE
expression	72	SNAI1	model_average	8.7034	0.021971	0.734828	1.17441	1.54264	1					0	0.040211	constant	TRUE
expression	72	SNAP25	model_average	8.8565	0.010795	0.392769	0.682399	1.55414	1					0	0.019012	constant	TRUE
expression	72	SNAPC1	model_average	8.51296	0.017396	0.580242	0.959387	1.55193	1					0	0.031613	constant	TRUE
expression	72	SNX8	model_average	8.84844	0.039285	1.16235	1.76648	1.53021	1					0	0.011229	constant	TRUE
expression	72	SOCS3	model_average	8.26341	0.031477	0.911042	1.4124	1.54764	1					0	0.063925	constant	TRUE
expression	72	SOD2	model_average	14.2688	0.036514	1.02946	1.57397	1.54302	1					0	0.182037	constant	TRUE
expression	72	SORL1	linear	11.6373	0.009479	0.459261	0.782695	1.52226	-1	18.3977	0.029287	-6.19887	0.917355	0.197422	0.164518	constant	TRUE
expression	72	SPAG9	model_average	10.1698	0.024006	0.821118	1.2916	1.53642	1					0	0.022509	constant	TRUE
expression	72	SPHK1	model_average	12.1553	0.019328	0.625452	1.02311	1.5527	1					0	0.063268	constant	TRUE
expression	72	SPIDR	model_average	8.43192	0.014222	0.750971	1.19742	1.50479	-1					0	0.02372	constant	TRUE
expression	72	SPOCK1	model_average	9.1567	0.01167	0.703285	1.13189	1.49794	-1					0	0.041158	constant	TRUE
expression	72	SPRED1	poly2	7.17991	2.11278	2.31327	2.46069	2.45437	-1	-24.5143	0.561029	16.2571	0.903551	0.005197	0.003898	constant	FALSE
expression	72	SPSB4	model_average	11.1673	0.007415	0.460883	0.785005	1.50471	-1					0	0.01392	constant	TRUE
expression	72	SQSTM1	model_average	13.9747	0.015666	0.566031	0.938979	1.54424	1					0	0.050368	constant	TRUE
expression	72	SRGAP1	model_average	8.15093	0.027431	0.839537	1.31612	1.54625	1					0	0.043603	constant	TRUE
expression	72	ST6GAL1	model_average	11.0293	0.550196	1.32584	1.68745	2.25049	-1					0	0.010736	constant	FALSE
expression	72	STAG3	model_average	9.7807	0.007962	0.475033	0.806038	1.50687	-1					0	0.010221	constant	TRUE
expression	72	STRIP2	model_average	6.97881	0.029865	0.906078	1.40619	1.54289	1					0	0.039487	constant	TRUE
expression	72	STX11	model_average	8.55402	0.02278	0.72626	1.16282	1.54767	1					0	0.064368	constant	TRUE
expression	72	SULT1A2	model_average	11.5423	0.010936	0.654386	1.06368	1.5004	-1					0	0.05546	constant	TRUE
expression	72	SYNGR1	model_average	9.1528	0.013749	0.739804	1.18209	1.50393	-1					0	0.02891	constant	TRUE
expression	72	SYPL2	model_average	7.00015	0.025874	0.689944	1.1128	1.57122	1					0	0.058565	constant	TRUE
expression	72	TAF2	model_average	7.74083	0.041618	1.1703	1.77656	1.53447	1					0	0.020845	constant	TRUE
expression	72	TARBP1	model_average	9.03634	0.027942	1.11134	1.69994	1.50835	-1					0	0.031031	constant	TRUE
expression	72	TARDBP	model_average	8.76935	0.016632	0.84479	1.32632	1.50341	-1					0	0.031505	constant	TRUE
expression	72	TFRC	model_average	13.6391	0.029693	0.929911	1.43864	1.53873	1					0	0.079797	constant	TRUE
expression	72	TGFBR2	model_average	12.0682	0.181738	1.0532	1.45235	2.1802	-1					0	0.015793	constant	FALSE
expression	72	THSD7A	model_average	7.68627	0.021359	0.995313	1.535	1.50272	-1					0	0.038155	constant	TRUE
expression	72	THYN1	model_average	10.395	0.29342	1.5884	2.11734	2.13493	-1					0	0.019614	constant	TRUE
expression	72	TIMP3	model_average	8.45426	1.42406	1.76802	1.98895	2.36242	1					0	0.064811	constant	FALSE
expression	72	TIMP4	model_average	6.44783	1.32106	1.74894	2.00595	2.34804	1					0	0.064569	constant	FALSE
expression	72	TMEM132A	model_average	10.0577	0.810291	1.46191	1.83536	2.26396	1					0	0.065952	constant	FALSE
expression	72	TMEM217	model_average	7.61662	0.01397	0.478998	0.81277	1.55507	1					0	0.02807	constant	TRUE
expression	72	TMEM38B	model_average	8.40291	0.017416	0.52032	0.873726	1.56879	1					0	0.063347	constant	TRUE
expression	72	TMIGD3	linear	8.0045	0.011467	0.535477	0.894653	1.52226	-1	5.7466	0.184352	0.1267	0.89089	0.068792	0.057326	constant	TRUE
expression	72	TNF	model_average	9.54218	0.777463	1.45181	1.83583	2.25721	1					0	0.01422	constant	FALSE
expression	72	TNFAIP3	model_average	9.47913	0.017254	0.562398	0.934199	1.55523	1					0	0.064538	constant	TRUE
expression	72	TNFAIP6	model_average	7.00755	0.298527	1.48167	1.89433	2.24329	1					0	0.102279	constant	FALSE
expression	72	TNFRSF12A	model_average	10.6372	0.023607	0.651739	1.0601	1.56936	1					0	0.122235	constant	TRUE
expression	72	TNFSF10	model_average	7.37252	0.002394	0.358911	0.629312	1.46718	-1					0	0.017502	constant	TRUE
expression	72	TNFSF14	model_average	11.0875	0.045262	1.17736	1.78408	1.54181	1					0	0.099057	constant	TRUE
expression	72	TNIP2	model_average	9.68783	0.015518	0.559577	0.929659	1.54481	1					0	0.018607	constant	TRUE
expression	72	TNN	model_average	7.91499	0.01278	0.79761	1.26265	1.49252	-1					0	0.067028	constant	TRUE
expression	72	TRA2B	poly2	11.7303	1.95829	2.59591	2.83348	2.48033	1	-19.1318	0.084886	13.5659	0.751474	0.008138	0.006104	constant	FALSE
expression	72	TRAF2	model_average	9.51372	0.015705	0.591239	0.974703	1.53895	1					0	0.011526	constant	TRUE
expression	72	TRIM22	poly2	7.5777	0.356883	1.94309	2.42202	2.23949	-1	-3.66937	0.076495	5.83469	0.668107	0.029521	0.022141	constant	FALSE
expression	72	TRIM54	model_average	9.3604	1.13011	1.73111	2.05378	2.31978	1					0	0.247165	constant	FALSE
expression	72	TRIP10	model_average	9.0729	0.02829	0.889149	1.38344	1.54049	1					0	0.047572	constant	TRUE
expression	72	TTBK2	model_average	8.41971	0.006881	0.436268	0.748101	1.50426	-1					0	0.00697	constant	TRUE
expression	72	TTC14	model_average	9.20596	0.013984	0.734954	1.17531	1.50571	-1					0	0.023727	constant	TRUE
expression	72	TTYH2	model_average	7.23136	0.023441	0.713359	1.14555	1.55239	1					0	0.08799	constant	TRUE
expression	72	UNC5CL	model_average	6.15829	0.030669	0.899351	1.39661	1.54721	1					0	0.029593	constant	TRUE
expression	72	UPP1	model_average	10.9433	0.016075	0.480496	0.8151	1.57117	1					0	0.075172	constant	TRUE
expression	72	USP12	model_average	7.78352	0.026271	0.804292	1.26861	1.54799	1					0	0.048307	constant	TRUE
expression	72	USP36	model_average	11.9434	0.014457	0.552886	0.920003	1.5393	1					0	0.018924	constant	TRUE
expression	72	UTP6	model_average	10.3609	0.033948	1.06526	1.62634	1.53078	1					0	0.014976	constant	TRUE
expression	72	VPS37B	model_average	10.5769	0.013257	0.526919	0.882462	1.53684	1					0	0.009936	constant	TRUE
expression	72	WARS	model_average	12.8354	0.030378	0.964699	1.48633	1.53543	1					0	0.051674	constant	TRUE
expression	72	YAP1	model_average	7.04695	0.014916	0.449646	0.769401	1.57373	1					0	0.038394	constant	TRUE
expression	72	ZBED3	model_average	11.9755	0.586652	1.9359	2.14737	2.38599	-1					0	0.028498	constant	FALSE
expression	72	ZC3H12C	model_average	9.30658	0.00438	0.210836	0.387733	1.54486	1					0	0.008006	constant	TRUE
expression	72	ZNF334	poly2	6.4093	1.89641	2.44816	2.80224	2.41876	-1	-21.3432	0.008941	14.6716	0.64239	0.006769	0.005076	constant	FALSE
expression	72	ZNF335	model_average	9.76449	0.017782	0.64929	1.05635	1.53887	1					0	0.020465	constant	TRUE
expression	72	ZNF395	model_average	9.82533	0.468812	1.31273	1.74207	2.21086	-1					0	0.005158	constant	FALSE
expression	72	ZNF697	model_average	7.32819	0.02083	0.610774	1.0029	1.56469	1					0	0.050894	constant	TRUE
expression	72	ZNF789	model_average	8.94911	0.025857	1.11526	1.7083	1.50215	-1					0	0.058076	constant	TRUE
expression	72	ZSWIM4	model_average	7.85871	0.02145	0.63482	1.03638	1.56217	1					0	0.045185	constant	TRUE
expression	72	A4GALT	model_average	9.78894	0.014939	0.546679	0.911282	1.54357	1					0	0.030742	constant	TRUE
expression	72	AAMDC	model_average	10.7906	0.948	1.56167	1.90878	2.28933	-1					0	0.010217	constant	FALSE
expression	72	AATF	model_average	11.7123	0.020296	0.755429	1.2025	1.53196	1					0	0.012167	constant	TRUE
expression	72	ABCA1	model_average	9.90038	0.035783	1.06105	1.61917	1.53623	1					0	0.044813	constant	TRUE
expression	72	ABCA7	model_average	9.20674	0.022191	0.980477	1.5131	1.50728	-1					0	0.032763	constant	TRUE
expression	72	ABCC5	model_average	11.2383	0.009921	0.618168	1.01279	1.49925	-1					0	0.05234	constant	TRUE
expression	72	ABCE1	model_average	9.52534	0.014728	0.519744	0.872206	1.54912	1					0	0.020973	constant	TRUE
expression	72	ABHD14A	model_average	12.8583	0.012735	0.671905	1.08793	1.50791	-1					0	0.029889	constant	TRUE
expression	72	ABHD3	model_average	8.35835	0.786159	1.69128	2.12584	2.2487	-1					0	0.012015	constant	FALSE
expression	72	ABT1	model_average	7.68448	0.013652	0.472834	0.80339	1.55395	1					0	0.016445	constant	TRUE
expression	72	ABTB1	model_average	11.4631	0.01199	0.621403	1.01718	1.51107	-1					0	0.012255	constant	TRUE
expression	72	ACBD3	model_average	9.30783	0.047983	1.23193	1.86749	1.53909	1					0	0.067585	constant	TRUE
expression	72	ACSF2	poly2	11.2897	2.48357	2.59837	2.71121	2.50798	-1	-21.8068	0.799752	14.9034	0.914081	0.006512	0.004884	constant	FALSE
expression	72	ACSL1	model_average	11.6442	0.019789	0.691478	1.1149	1.54068	1					0	0.05102	constant	TRUE
expression	72	ACSL5	model_average	11.0217	0.413377	1.31273	1.73082	2.21787	1					0	0.014937	constant	FALSE
expression	72	ACSS2	model_average	9.82465	0.626574	1.74226	2.07829	2.31484	-1					0	0.003328	constant	FALSE
expression	72	ACY1	model_average	10.7859	0.575623	1.50223	1.90943	2.25036	-1					0	0.021168	constant	FALSE
expression	72	ADA	model_average	12.2869	0.005811	0.416043	0.717486	1.49896	-1					0	0.03747	constant	TRUE
expression	72	ADAMTSL4	model_average	9.79538	0.240234	1.18734	1.57394	2.21491	-1					0	0.033943	constant	FALSE
expression	72	ADAP1	model_average	10.2915	0.008747	0.496662	0.837971	1.50923	-1					0	0.007309	constant	TRUE
expression	72	ADGRG1	poly2	6.08496	2.05814	2.37556	2.589	2.44306	1	-5.08414	0.161927	6.54207	0.802149	0.026238	0.019679	constant	FALSE
expression	72	ADI1	model_average	10.7329	0.005256	0.372495	0.650517	1.49997	-1					0	0.011409	constant	TRUE
expression	72	ADORA2A	model_average	6.36385	0.027116	0.876278	1.36605	1.53882	1					0	0.014116	constant	TRUE
expression	72	ADPRHL2	model_average	9.91364	0.011226	0.475115	0.806432	1.53331	1					0	0.004274	constant	TRUE
expression	72	AEBP1	model_average	8.06839	0.617215	1.97925	2.2951	2.34902	1					0	0.033664	constant	FALSE
expression	72	AFF4	model_average	9.04116	0.025292	0.863489	1.34907	1.53427	1					0	0.016068	constant	TRUE
expression	72	AGT	model_average	13.9847	0.434044	1.48806	1.93466	2.22081	-1					0	0.035577	constant	FALSE
expression	72	AHI1	model_average	7.82956	0.017115	0.617799	1.01223	1.54177	1					0	0.011377	constant	TRUE
expression	72	AHR	model_average	9.38199	0.010663	0.437567	0.750407	1.53795	1					0	0.008104	constant	TRUE
expression	72	AIFM3	model_average	7.82353	0.013327	0.727193	1.16471	1.50353	-1					0	0.022063	constant	TRUE
expression	72	AIM2	model_average	7.9714	0.018189	0.833876	1.31057	1.51121	-1					0	0.008781	constant	TRUE
expression	72	AK4	model_average	8.54334	0.029945	0.930429	1.43922	1.53957	1					0	0.031179	constant	TRUE
expression	72	AKIRIN1	model_average	10.6411	0.018523	0.725188	1.16118	1.52891	1					0	0.004419	constant	TRUE
expression	72	AKT1S1	model_average	7.56372	0.247784	1.34969	1.76196	2.22708	1					0	0.004732	constant	FALSE
expression	72	ALAD	model_average	7.89523	0.027425	1.09489	1.67557	1.50901	-1					0	0.022614	constant	TRUE
expression	72	ALDH6A1	model_average	9.19256	0.006443	0.466606	0.793543	1.49577	-1					0	0.020749	constant	TRUE
expression	72	ALKBH1	model_average	8.5514	0.047816	1.21848	1.84593	1.54104	1					0	0.057601	constant	TRUE
expression	72	ALOX5	model_average	12.6374	0.01036	0.635589	1.03733	1.49972	-1					0	0.079524	constant	TRUE
expression	72	ALPK1	model_average	11.6398	0.011332	0.618125	1.0126	1.50759	-1					0	0.019254	constant	TRUE
expression	72	AMT	model_average	7.93228	0.008306	0.569866	0.944168	1.49509	-1					0	0.024554	constant	TRUE
expression	72	ANGPTL6	model_average	8.4502	0.009402	0.596775	0.982491	1.49917	-1					0	0.037235	constant	TRUE
expression	72	ANKRD13D	model_average	12.6467	0.008219	0.507893	0.854428	1.50347	-1					0	0.025625	constant	TRUE
expression	72	ANKRD33B	model_average	7.20209	0.653853	1.73852	2.13796	2.27819	1					0	0.008347	constant	FALSE
expression	72	ANKRD35	model_average	9.90861	0.029098	1.18758	1.81838	1.50225	-1					0	0.0824	constant	TRUE
expression	72	ANKRD37	model_average	7.52633	0.014797	0.52916	0.885883	1.5473	1					0	0.012983	constant	TRUE
expression	72	ANKS6	model_average	9.3284	1.09932	1.9863	2.3418	2.32898	1					0	0.012384	constant	FALSE
expression	72	ANXA1	model_average	13.405	0.024712	0.807623	1.27313	1.54162	1					0	0.064135	constant	TRUE
expression	72	ANXA11	model_average	7.27606	0.025845	0.85519	1.33762	1.53771	1					0	0.015265	constant	TRUE
expression	72	ANXA6	model_average	11.3071	1.11106	1.64436	1.95132	2.31662	-1					0	0.044484	constant	FALSE
expression	72	APBA3	model_average	7.58296	0.023722	0.80426	1.26879	1.53792	1					0	0.018672	constant	TRUE
expression	72	APOBEC3F	model_average	9.1013	0.009226	0.533494	0.891673	1.50687	-1					0	0.013334	constant	TRUE
expression	72	ARAP2	model_average	6.62303	0.017706	0.63112	1.03098	1.54228	1					0	0.01072	constant	TRUE
expression	72	ARC	poly2	6.31842	1.32076	2.3185	2.6546	2.39046	1	-6.64106	0.975747	7.32053	0.672699	0.023046	0.017284	constant	FALSE
expression	72	ARFGAP3	model_average	11.1213	0.022845	0.815765	1.28453	1.53263	1					0	0.016662	constant	TRUE
expression	72	ARHGAP12	model_average	10.7994	0.232568	1.61366	2.03738	2.25049	-1					0	0.012696	constant	FALSE
expression	72	ARHGAP25	model_average	10.9612	0.256277	1.67647	1.9865	2.31915	-1					0	0.013025	constant	FALSE
expression	72	ARHGAP31	model_average	8.14655	0.031228	0.957262	1.47576	1.53915	1					0	0.034733	constant	TRUE
expression	72	ARID5B	model_average	8.38472	0.042874	1.19728	1.8174	1.53332	1					0	0.022797	constant	TRUE
expression	72	ARIH1	model_average	8.97612	0.021392	0.77475	1.22877	1.53354	1					0	0.009231	constant	TRUE
expression	72	ARL4A	model_average	9.11732	0.014188	0.52503	0.87995	1.54374	1					0	0.022636	constant	TRUE
expression	72	ARL5A	model_average	9.69318	0.010052	0.584594	0.965102	1.5046	-1					0	0.018149	constant	TRUE
expression	72	ARL8B	model_average	11.6677	0.030524	0.991621	1.52371	1.53188	1					0	0.0208	constant	TRUE
expression	72	ARMC9	model_average	10.2645	0.013218	0.50184	0.846005	1.54259	1					0	0.01686	constant	TRUE
expression	72	ARRDC3	poly2	9.00955	0.999455	2.1102	2.54807	2.2967	1	-14.3155	0.444244	11.1577	0.639827	0.012157	0.009118	constant	FALSE
expression	72	ARSG	model_average	7.6315	0.013079	0.671803	1.08775	1.50976	-1					0	0.007593	constant	TRUE
expression	72	ASCL2	model_average	9.7482	0.013818	0.741978	1.18508	1.50404	-1					0	0.034499	constant	TRUE
expression	72	ASGR2	model_average	8.33432	0.003262	0.297512	0.531793	1.49261	-1					0	0.008751	constant	TRUE
expression	72	ASPM	model_average	8.94671	0.004546	0.370224	0.647064	1.49454	-1					0	0.017493	constant	TRUE
expression	72	ATF4	model_average	15.8212	0.021871	0.787882	1.24667	1.53321	1					0	0.036176	constant	TRUE
expression	72	ATF5	model_average	8.66189	0.019196	0.572015	0.947842	1.56522	1					0	0.051367	constant	TRUE
expression	72	ATG16L2	model_average	12.4496	0.009964	0.636344	1.03846	1.49734	-1					0	0.093219	constant	TRUE
expression	72	ATG2A	model_average	10.3123	0.01751	0.675534	1.09274	1.5325	1					0	0.009374	constant	TRUE
expression	72	ATG4C	model_average	7.61218	0.020816	0.880078	1.37328	1.51531	-1					0	0.00368	constant	TRUE
expression	72	ATL2	model_average	7.9013	0.009624	0.394424	0.68471	1.54045	1					0	0.005792	constant	TRUE
expression	72	ATP10A	model_average	6.70805	0.025965	1.02419	1.57287	1.51364	-1					0	0.005989	constant	TRUE
expression	72	ATP1B1	model_average	12.9975	0.009949	0.626307	1.0243	1.49785	-1					0	0.056703	constant	TRUE
expression	72	ATP1B3	model_average	15.4554	0.015158	0.604466	0.993364	1.53292	1					0	0.014801	constant	TRUE
expression	72	ATP6V1C1	model_average	12.0823	0.008215	0.353852	0.621559	1.53671	1					0	0.012276	constant	TRUE
expression	72	ATP6V1H	model_average	9.28306	0.016072	0.557898	0.927511	1.54868	1					0	0.037301	constant	TRUE
expression	72	ATP8B1	model_average	6.55145	0.479256	1.57863	2.02948	2.22573	-1					0	0.009097	constant	FALSE
expression	72	ATP8B3	model_average	9.80386	0.447597	1.20439	1.6154	2.20423	-1					0	0.040543	constant	FALSE
expression	72	AUH	poly2	8.674	0.451009	2.84398	3.00062	1.74422	-1	-32.8991	0.024328	20.4495	0.878914	0.002584	0.001938	constant	FALSE
expression	72	AUP1	model_average	11.9117	0.011105	0.460265	0.784359	1.53587	1					0	0.007259	constant	TRUE
expression	72	B3GALT4	model_average	11.6007	1.13383	1.90629	2.03917	2.40498	-1					0	0.005514	constant	FALSE
expression	72	BACE1	model_average	10.6917	0.0087	0.540951	0.902491	1.50212	-1					0	0.029519	constant	TRUE
expression	72	BAG3	model_average	8.69397	0.013573	0.493465	0.833791	1.54755	1					0	0.016662	constant	TRUE
expression	72	BASP1	model_average	13.0173	0.021772	0.788499	1.24748	1.53285	1					0	0.018047	constant	TRUE
expression	72	BBIP1	model_average	7.53455	0.017672	0.888587	1.38668	1.50215	-1					0	0.02672	constant	TRUE
expression	72	BBOX1	model_average	5.76947	0.024202	0.863046	1.34871	1.53042	1					0	0.002644	constant	TRUE
expression	72	BBS2	model_average	9.77772	0.655415	1.43265	1.85889	2.22958	-1					0	0.007208	constant	FALSE
expression	72	BCAR3	model_average	8.88692	0.323196	1.5314	1.94753	2.24709	1					0	0.035082	constant	FALSE
expression	72	BCAS2	model_average	12.4025	0.009385	0.388879	0.676088	1.53937	1					0	0.009021	constant	TRUE
expression	72	BCAT1	model_average	8.87291	0.017465	0.627562	1.02608	1.5413	1					0	0.024518	constant	TRUE
expression	72	BCL2	model_average	8.30391	0.010143	0.402638	0.697311	1.54309	1					0	0.006344	constant	TRUE
expression	72	BCL2L1	model_average	8.47851	0.019682	0.724543	1.16027	1.53433	1					0	0.011139	constant	TRUE
expression	72	BDH1	model_average	10.0408	0.006602	0.535508	0.894683	1.48618	-1					0	0.040656	constant	TRUE
expression	72	BIRC5	model_average	12.6745	0.007805	0.55003	0.915667	1.49424	-1					0	0.06004	constant	TRUE
expression	72	BMF	model_average	8.30071	0.300761	1.45632	1.94494	2.17789	-1					0	0.041355	constant	FALSE
expression	72	BMP2	model_average	7.97932	1.42503	1.96573	2.18707	2.38617	1					0	0.006118	constant	FALSE
expression	72	BNIP1	model_average	8.94314	0.012356	0.487063	0.8242	1.53956	1					0	0.008246	constant	TRUE
expression	72	BROX	model_average	9.12214	0.026871	0.929215	1.43864	1.52968	1					0	0.006504	constant	TRUE
expression	72	BSPRY	model_average	8.09593	1.31278	2.56826	2.78336	2.48445	-1					0	0.006285	constant	FALSE
expression	72	BST2	model_average	12.5886	0.01039	0.599536	0.986335	1.50466	-1					0	0.036073	constant	TRUE
expression	72	BTG1	poly2	13.1283	1.25856	2.24207	2.63038	2.35212	1	-7.40519	0.813271	7.70259	0.643431	0.021624	0.016218	constant	FALSE
expression	72	C11orf21	model_average	9.18955	0.005289	0.374403	0.653494	1.5009	-1					0	0.012611	constant	TRUE
expression	72	C15orf61	model_average	9.75822	0.012126	0.640907	1.04461	1.50895	-1					0	0.013033	constant	TRUE
expression	72	C19orf48	poly2	11.4495	2.04364	2.56062	2.78045	2.4766	1	-18.7659	0.00402	13.383	0.771758	0.00839	0.006293	constant	FALSE
expression	72	C1orf21	model_average	6.91497	0.025429	0.849981	1.33059	1.53711	1					0	0.011656	constant	TRUE
expression	72	C1orf226	model_average	7.73546	1.66699	2.13983	2.40874	2.41033	1					0	0.044556	constant	FALSE
expression	72	C20orf96	model_average	9.0071	0.005575	0.481607	0.81583	1.48612	-1					0	0.03337	constant	TRUE
expression	72	CA13	model_average	6.30178	0.031267	0.959655	1.479	1.53897	1					0	0.018686	constant	TRUE
expression	72	CAB39L	model_average	8.52226	0.008439	0.34658	0.610227	1.5433	1					0	0.009454	constant	TRUE
expression	72	CABLES1	poly2	8.80295	1.37295	2.64344	2.90906	2.48574	-1	-16.2674	0.153745	12.1337	0.72524	0.010332	0.007749	constant	FALSE
expression	72	CACNA1G	model_average	6.73898	0.026507	0.761724	1.21079	1.55771	1					0	0.045811	constant	TRUE
expression	72	CACNA2D4	model_average	12.1089	0.008694	0.529328	0.885639	1.50383	-1					0	0.034038	constant	TRUE
expression	72	CAMK2G	model_average	8.73958	0.011925	0.630691	1.03027	1.50929	-1					0	0.009591	constant	TRUE
expression	72	CAMK2N2	model_average	7.44813	0.02108	0.736498	1.17666	1.53845	1					0	0.017908	constant	TRUE
expression	72	CAPN2	model_average	13.2509	0.003685	0.173419	0.322877	1.55077	1					0	0.006169	constant	TRUE
expression	72	CARHSP1	poly2	9.89463	0.988343	2.03107	2.4504	2.29467	-1	-14.2648	0.284664	11.1324	0.686212	0.012209	0.009157	constant	FALSE
expression	72	CARS	model_average	7.94484	0.030937	0.933956	1.44383	1.54201	1					0	0.040581	constant	TRUE
expression	72	CASP6	poly2	9.08632	1.43641	2.09065	2.39638	2.36538	-1	-24.5913	0.677486	16.2956	0.782404	0.005164	0.003873	constant	FALSE
expression	72	CATSPER1	model_average	7.52229	0.014424	0.755287	1.20334	1.50511	-1					0	0.017024	constant	TRUE
expression	72	CATSPER2	model_average	7.81879	0.030119	1.14735	1.75294	1.50966	-1					0	0.019962	constant	TRUE
expression	72	CBLL1	model_average	8.68799	0.013227	0.507158	0.853753	1.54132	1					0	0.010315	constant	TRUE
expression	72	CBLN3	poly2	9.39194	0.967892	2.10308	2.27565	2.41897	-1	-13.1896	0.823445	10.5948	0.92251	0.013353	0.010015	constant	FALSE
expression	72	CCAR1	model_average	10.8096	0.010035	0.355853	0.624737	1.55751	1					0	0.017272	constant	TRUE
expression	72	CCDC102B	model_average	6.68765	0.011498	0.630519	1.03005	1.50688	-1					0	0.008835	constant	TRUE
expression	72	CCDC106	model_average	12.3692	1.22355	1.61628	1.86735	2.33342	-1					0	0.016658	constant	FALSE
expression	72	CCDC170	model_average	7.45321	0.00591	0.438329	0.751237	1.49706	-1					0	0.029597	constant	TRUE
expression	72	CCDC26	model_average	7.09859	0.009313	0.690935	1.11528	1.48626	-1					0	0.042492	constant	TRUE
expression	72	CCDC30	model_average	7.84371	0.30474	1.35329	1.76187	2.2297	1					0	0.021337	constant	FALSE
expression	72	CCDC86	model_average	12.6853	0.825273	1.85333	2.14274	2.34752	1					0	0.008488	constant	FALSE
expression	72	CCL22	model_average	6.20584	0.729367	2.11458	2.4024	2.50869	1					0	0.039849	constant	FALSE
expression	72	CCND1	model_average	8.75137	0.249255	1.35592	1.75987	2.23282	1					0	0.032447	constant	FALSE
expression	72	CCPG1	poly2	8.1341	0.679062	2.74	2.93173	2.51859	-1	-16.6037	0.291239	12.3019	0.820352	0.010047	0.007535	constant	FALSE
expression	72	CCR2	model_average	7.61059	0.018046	0.993663	1.53562	1.49182	-1					0	0.08519	constant	TRUE
expression	72	CD14	model_average	15.7863	0.364145	2.00225	2.17082	2.40762	-1					0	0.046327	constant	FALSE
expression	72	CD163	model_average	10.4761	0.004303	0.307897	0.548406	1.50316	-1					0	0.010721	constant	TRUE
expression	72	CD180	model_average	8.3752	0.184635	1.38427	1.6393	2.30019	-1					0	0.020405	constant	FALSE
expression	72	CD1A	model_average	6.41929	0.005527	0.385622	0.670858	1.50125	-1					0	0.006648	constant	TRUE
expression	72	CD244	model_average	6.61374	0.008137	0.49654	0.837781	1.50463	-1					0	0.005844	constant	TRUE
expression	72	CD300LF	model_average	8.60261	0.014622	0.804176	1.27092	1.49989	-1					0	0.042501	constant	TRUE
expression	72	CD44	poly2	10.4805	0.522135	2.00329	2.4334	2.28379	1	-9.86015	0.234448	8.93007	0.687528	0.017623	0.013217	constant	FALSE
expression	72	CD79B	model_average	7.59657	0.021188	0.961589	1.48699	1.50619	-1					0	0.023766	constant	TRUE
expression	72	CD84	model_average	8.70873	0.006309	0.463254	0.78856	1.49531	-1					0	0.020108	constant	TRUE
expression	72	CDC42EP2	model_average	7.12149	0.027439	0.857557	1.3408	1.54257	1					0	0.040253	constant	TRUE
expression	72	CDH23	poly2	8.23382	1.89101	2.42487	2.72656	2.4262	1	-5.92156	0.029156	6.96078	0.688991	0.02447	0.018352	constant	FALSE
expression	72	CDK14	model_average	8.6783	0.027234	0.899329	1.39751	1.53542	1					0	0.019652	constant	TRUE
expression	72	CDKN3	model_average	8.82147	0.009734	0.657024	1.06761	1.49282	-1					0	0.0448	constant	TRUE
expression	72	CDYL	model_average	9.45276	0.016978	0.612257	1.00454	1.54195	1					0	0.023868	constant	TRUE
expression	72	CELA1	model_average	8.48313	0.004214	0.385415	0.670666	1.48938	-1					0	0.024248	constant	TRUE
expression	72	CENPE	model_average	8.21059	0.011197	0.643827	1.04882	1.50295	-1					0	0.01544	constant	TRUE
expression	72	CENPU	model_average	10.9626	0.018734	0.910779	1.41708	1.50347	-1					0	0.048547	constant	TRUE
expression	72	CEP170B	model_average	11.4522	0.021503	0.777393	1.23242	1.53338	1					0	0.019949	constant	TRUE
expression	72	CEP192	model_average	9.13025	0.01058	0.533809	0.892185	1.5163	-1					0	0.001427	constant	TRUE
expression	72	CEP295	model_average	9.48523	0.016641	0.783487	1.24164	1.51147	-1					0	0.011204	constant	TRUE
expression	72	CEP72	model_average	8.85389	0.013954	0.489821	0.828516	1.55158	1					0	0.022693	constant	TRUE
expression	72	CHAC1	model_average	7.35725	0.016487	0.570636	0.945912	1.54715	1					0	0.039816	constant	TRUE
expression	72	CHIC2	model_average	9.64223	0.018875	0.689959	1.11268	1.53686	1					0	0.015267	constant	TRUE
expression	72	CHML	model_average	8.42993	0.015065	0.51983	0.872415	1.55164	1					0	0.021011	constant	TRUE
expression	72	CHORDC1	model_average	7.67705	0.014482	0.510373	0.858649	1.54997	1					0	0.017334	constant	TRUE
expression	72	CIAPIN1	model_average	10.6226	0.012423	0.518571	0.870256	1.53264	1					0	0.005051	constant	TRUE
expression	72	CIDEB	model_average	8.79029	0.017609	0.874104	1.36654	1.50371	-1					0	0.031834	constant	TRUE
expression	72	CIPC	model_average	10.4789	0.035775	1.08121	1.64824	1.53326	1					0	0.029954	constant	TRUE
expression	72	CISH	model_average	8.37843	0.492433	2.25464	2.5923	2.44617	1					0	0.019361	constant	FALSE
expression	72	CKM	model_average	10.0569	0.012837	0.654217	1.06322	1.51091	-1					0	0.008891	constant	TRUE
expression	72	CLEC11A	model_average	14.0247	0.006923	0.454496	0.775469	1.50168	-1					0	0.029212	constant	TRUE
expression	72	CLEC3B	model_average	9.90834	0.006567	0.471441	0.800734	1.49679	-1					0	0.035692	constant	TRUE
expression	72	CLIC6	model_average	10.605	0.013866	0.542659	0.905319	1.53684	1					0	0.020047	constant	TRUE
expression	72	CLK1	model_average	8.79214	0.010928	0.424131	0.73007	1.54395	1					0	0.007353	constant	TRUE
expression	72	CLSTN1	model_average	11.9764	0.523065	1.55149	2.03379	2.19231	-1					0	0.016567	constant	FALSE
expression	72	CMC2	poly2	11.9858	0.420523	2.50793	2.72926	2.46545	1	-22.3926	0.750672	15.1963	0.771783	0.006202	0.004651	constant	FALSE
expression	72	CMSS1	poly2	11.4757	2.49634	2.66883	2.85709	2.50506	1	-13.6359	0.043707	10.818	0.816136	0.012866	0.009649	constant	FALSE
expression	72	CMTM7	model_average	11.2932	0.011447	0.63083	1.03049	1.50655	-1					0	0.026984	constant	TRUE
expression	72	CMYA5	model_average	7.62267	0.008668	0.602815	0.991143	1.49214	-1					0	0.020655	constant	TRUE
expression	72	CNN1	model_average	6.0889	0.030405	0.84984	1.32965	1.55531	1					0	0.043256	constant	TRUE
expression	72	CNN2	model_average	11.2611	0.228798	1.69713	2.16147	2.22247	-1					0	0.014091	constant	FALSE
expression	72	CNPY3	model_average	12.2401	0.013761	0.720493	1.15532	1.50657	-1					0	0.037606	constant	TRUE
expression	72	CNST	model_average	7.81946	0.024288	0.85673	1.34008	1.53167	1					0	0.00701	constant	TRUE
expression	72	COA5	model_average	10.0034	0.032542	1.14199	1.74191	1.51655	-1					0	0.007067	constant	TRUE
expression	72	COA7	model_average	11.0788	0.011574	0.492261	0.831745	1.53205	1					0	0.005054	constant	TRUE
expression	72	COL4A2	model_average	9.28708	0.040152	1.11091	1.68868	1.53976	1					0	0.071181	constant	TRUE
expression	72	COL4A4	model_average	6.62527	0.022077	0.957558	1.48068	1.50973	-1					0	0.011312	constant	TRUE
expression	72	COQ10B	model_average	9.1214	0.028839	0.886769	1.37993	1.54311	1					0	0.04575	constant	TRUE
expression	72	CORO1A	model_average	12.1628	0.007446	0.457723	0.780266	1.50566	-1					0	0.021619	constant	TRUE
expression	72	CORO6	model_average	7.96221	0.028721	1.08173	1.65465	1.51419	-1					0	0.007379	constant	TRUE
expression	72	CPAMD8	model_average	7.81801	0.006438	0.429526	0.737867	1.50227	-1					0	0.025029	constant	TRUE
expression	72	CPE	model_average	7.93523	0.006701	0.492816	0.832316	1.49347	-1					0	0.016728	constant	TRUE
expression	72	CPEB1	model_average	8.3696	0.021453	0.724403	1.1602	1.54206	1					0	0.039164	constant	TRUE
expression	72	CPEB2	model_average	7.26101	0.01467	0.477594	0.810572	1.56077	1					0	0.020919	constant	TRUE
expression	72	CPEB4	model_average	9.84465	0.011523	0.434179	0.745374	1.54689	1					0	0.01408	constant	TRUE
expression	72	CPNE2	model_average	11.1328	0.00981	0.55663	0.925058	1.50729	-1					0	0.020202	constant	TRUE
expression	72	CPNE8	model_average	9.44354	0.535228	1.447	1.9152	2.19721	-1					0	0.007456	constant	FALSE
expression	72	CPQ	model_average	10.6005	0.490986	1.86732	2.0736	2.37934	-1					0	0.00806	constant	FALSE
expression	72	CRCP	model_average	8.05445	0.017228	0.664698	1.07769	1.53312	1					0	0.005063	constant	TRUE
expression	72	CREB3L4	model_average	9.15814	0.028668	1.06653	1.63225	1.51602	-1					0	0.005909	constant	TRUE
expression	72	CRELD2	model_average	11.8978	0.00859	0.523296	0.876896	1.50363	-1					0	0.020413	constant	TRUE
expression	72	CRK	model_average	8.52986	0.016104	0.598674	0.985369	1.53934	1					0	0.018035	constant	TRUE
expression	72	CRTC3	model_average	8.67271	0.04291	1.19877	1.81971	1.53319	1					0	0.022881	constant	TRUE
expression	72	CRY1	model_average	7.41471	0.031012	0.879029	1.36902	1.55192	1					0	0.058834	constant	TRUE
expression	72	CRYL1	model_average	11.0777	0.345316	0.944004	1.28449	2.1884	-1					0	0.006703	constant	FALSE
expression	72	CSGALNACT2	model_average	9.47943	0.038698	1.11494	1.69554	1.53568	1					0	0.036638	constant	TRUE
expression	72	CTNNBIP1	model_average	9.12079	0.224322	1.09893	1.53679	2.16464	-1					0	0.019037	constant	FALSE
expression	72	CTNNBL1	model_average	10.9503	0.01008	0.434074	0.745046	1.5335	1					0	0.005244	constant	TRUE
expression	72	CXCR4	model_average	14.1146	0.040405	1.16705	1.77269	1.53213	1					0	0.047726	constant	TRUE
expression	72	CYB5D1	model_average	7.63879	0.154754	1.42621	1.86549	2.21864	1					0	0.011771	constant	FALSE
expression	72	CYR61	model_average	6.54999	0.719366	1.58474	1.87197	2.31681	1					0	0.015223	constant	FALSE
expression	72	DACH1	poly2	10.223	1.92258	2.28278	2.50195	2.42652	-1	-3.50505	0.126823	5.75252	0.819354	0.029928	0.022446	constant	FALSE
expression	72	DAPK3	model_average	12.4749	0.019253	0.73664	1.17685	1.53036	1					0	0.00995	constant	TRUE
expression	72	DBP	poly2	8.37341	0.783377	2.45337	2.59389	2.47725	-1	-16.896	0.442138	12.448	0.887814	0.009805	0.007354	constant	FALSE
expression	72	DCAF12	poly2	8.91572	1.31862	2.183	2.54728	2.35032	-1	-13.7447	0.004035	10.8723	0.682456	0.01275	0.009562	constant	FALSE
expression	72	DCLRE1B	model_average	8.96799	0.010183	0.398446	0.690927	1.54503	1					0	0.009345	constant	TRUE
expression	72	DCP1A	model_average	9.84687	0.011757	0.478397	0.811397	1.53642	1					0	0.011128	constant	TRUE
expression	72	DDIT4L	poly2	14.1066	1.77334	2.13118	2.32825	2.41434	-1	-3.29379	0.2175	5.64689	0.891573	0.03046	0.022845	constant	FALSE
expression	72	DDX10	model_average	9.6189	0.00714	0.295343	0.528094	1.54533	1					0	0.005582	constant	TRUE
expression	72	DDX21	model_average	11.3135	0.008388	0.326152	0.5777	1.54977	1					0	0.011729	constant	TRUE
expression	72	DEPTOR	model_average	6.53615	0.020118	0.909915	1.41505	1.50883	-1					0	0.01107	constant	TRUE
expression	72	DGAT2	model_average	7.49488	0.084423	1.95058	2.1505	2.39154	1					0	0.008134	constant	FALSE
expression	72	DHCR24	model_average	10.2406	0.005027	0.356035	0.624833	1.5008	-1					0	0.009392	constant	TRUE
expression	72	DHCR7	model_average	9.01378	0.007691	0.512251	0.860778	1.49961	-1					0	0.052871	constant	TRUE
expression	72	DHDH	model_average	7.4354	0.013613	0.43351	0.744986	1.56807	1					0	0.034378	constant	TRUE
expression	72	DHTKD1	model_average	9.62392	0.012811	0.688588	1.11117	1.50606	-1					0	0.02407	constant	TRUE
expression	72	DHX58	model_average	11.4639	0.241927	1.75092	2.07162	2.32289	-1					0	0.00406	constant	FALSE
expression	72	DIRC3	model_average	8.36491	0.043053	1.14143	1.73153	1.54225	1					0	0.057609	constant	TRUE
expression	72	DIXDC1	model_average	7.89081	0.010382	0.354532	0.622822	1.56367	1					0	0.014194	constant	TRUE
expression	72	DLGAP5	model_average	8.86655	0.010679	0.641558	1.0457	1.50025	-1					0	0.023507	constant	TRUE
expression	72	DLX3	model_average	6.15564	0.031806	1.14193	1.74262	1.51467	-1					0	0.00449	constant	TRUE
expression	72	DNAJA4	model_average	11.7039	0.249867	1.54805	1.94003	2.26447	1					0	0.004491	constant	FALSE
expression	72	DNASE2	model_average	12.0598	0.667673	1.79578	2.02298	2.36385	-1					0	0.016182	constant	FALSE
expression	72	DNMT3B	model_average	8.14867	0.008835	0.56223	0.933165	1.49961	-1					0	0.016636	constant	TRUE
expression	72	DNTTIP2	model_average	12.4769	0.011242	0.453114	0.773765	1.53906	1					0	0.01472	constant	TRUE
expression	72	DOHH	model_average	8.70812	0.315855	1.22931	1.64647	2.20459	1					0	0.01737	constant	FALSE
expression	72	DPEP2	model_average	8.78303	0.572616	1.38443	1.82191	2.2165	-1					0	0.074315	constant	FALSE
expression	72	DPH2	model_average	11.1134	0.399015	1.15109	1.56897	2.18947	1					0	0.007188	constant	FALSE
expression	72	DPP4	model_average	7.3284	0.010803	0.360499	0.632785	1.57161	1					0	0.030142	constant	TRUE
expression	72	DRAM1	model_average	11.4284	0.030272	0.978256	1.5052	1.53306	1					0	0.028365	constant	TRUE
expression	72	DSG2	model_average	6.85246	0.017271	0.589421	0.97241	1.54887	1					0	0.019573	constant	TRUE
expression	72	DUSP2	poly2	8.12569	2.44003	2.6939	3.00706	2.49027	1	-6.24474	0.749608	7.12237	0.689077	0.023819	0.017865	constant	FALSE
expression	72	E2F6	model_average	8.25346	0.018017	0.643081	1.04766	1.54159	1					0	0.014684	constant	TRUE
expression	72	EAF1	model_average	8.86587	0.020821	0.714059	1.14585	1.54172	1					0	0.025426	constant	TRUE
expression	72	EBF1	model_average	5.68976	0.020083	0.655653	1.06523	1.55009	1					0	0.013504	constant	TRUE
expression	72	EBF3	model_average	6.23969	0.302317	1.36555	1.79189	2.22006	1					0	0.011643	constant	FALSE
expression	72	ECHDC2	model_average	13.0108	0.0282	1.08594	1.6614	1.51226	-1					0	0.034183	constant	TRUE
expression	72	EEF2K	model_average	10.4659	0.009012	0.565168	0.937373	1.50058	-1					0	0.029125	constant	TRUE
expression	72	EFEMP2	model_average	9.11895	0.012952	0.738426	1.1804	1.50024	-1					0	0.041706	constant	TRUE
expression	72	EGR2	model_average	11.7086	0.012575	0.383291	0.667809	1.57535	1					0	0.052567	constant	TRUE
expression	72	EIF2B3	model_average	9.22063	0.407094	1.35407	1.77119	2.22462	1					0	0.013942	constant	FALSE
expression	72	EIF4E	model_average	9.29508	0.137827	1.47171	1.91197	2.22304	1					0	0.021574	constant	FALSE
expression	72	EIF4EBP2	model_average	12.9654	0.018107	0.802352	1.2672	1.51522	-1					0	0.009241	constant	TRUE
expression	72	ELL	model_average	8.46024	0.019415	0.7236	1.15897	1.53329	1					0	0.008802	constant	TRUE
expression	72	EMB	model_average	10.5962	0.011045	0.629253	1.02833	1.50417	-1					0	0.022762	constant	TRUE
expression	72	EMP1	model_average	14.1194	0.033606	0.925386	1.43125	1.55234	1					0	0.224339	constant	TRUE
expression	72	ENDOD1	model_average	7.87516	0.464861	1.51172	1.93849	2.23755	1					0	0.019096	constant	FALSE
expression	72	ENO2	model_average	9.34263	0.025547	0.839065	1.31577	1.53927	1					0	0.030135	constant	TRUE
expression	72	ENPP4	model_average	9.8607	0.012634	0.681818	1.10178	1.5059	-1					0	0.020964	constant	TRUE
expression	72	ENTHD1	model_average	5.71092	0.027868	0.892695	1.38823	1.53878	1					0	0.011438	constant	TRUE
expression	72	EPHA7	model_average	7.71183	0.026949	1.05299	1.61389	1.51284	-1					0	0.009512	constant	TRUE
expression	72	EPHX2	model_average	7.80166	0.01207	0.682613	1.10297	1.50298	-1					0	0.022751	constant	TRUE
expression	72	ERF	model_average	9.08802	0.015583	0.615828	1.00941	1.53311	1					0	0.006762	constant	TRUE
expression	72	ERGIC1	model_average	9.35052	0.028726	0.939235	1.45176	1.53421	1					0	0.019011	constant	TRUE
expression	72	ERV3-1	model_average	7.58298	0.021285	0.943153	1.4609	1.50882	-1					0	0.016333	constant	TRUE
expression	72	ESPNL	model_average	9.5879	0.010543	0.630635	1.03031	1.50144	-1					0	0.039683	constant	TRUE
expression	72	ETHE1	model_average	9.69382	0.006753	0.395485	0.686031	1.51074	-1					0	0.004003	constant	TRUE
expression	72	ETS2	model_average	8.03477	0.019579	0.704554	1.13285	1.5373	1					0	0.016236	constant	TRUE
expression	72	ETV5	model_average	9.54044	0.189431	1.34921	1.63827	2.2836	-1					0	0.015988	constant	FALSE
expression	72	EVI2B	model_average	11.3758	0.013707	0.68284	1.10305	1.51151	-1					0	0.013088	constant	TRUE
expression	72	EXTL2	model_average	6.57372	0.031936	1.17129	1.78843	1.51126	-1					0	0.010981	constant	TRUE
expression	72	F3	model_average	7.50029	0.770849	1.52758	1.83671	2.30112	1					0	0.069296	constant	FALSE
expression	72	FABP4	model_average	8.00704	0.012269	0.492185	0.831756	1.53743	1					0	0.007256	constant	TRUE
expression	72	FADS1	model_average	11.485	0.012643	0.664901	1.07817	1.50834	-1					0	0.019829	constant	TRUE
expression	72	FAIM	model_average	9.91062	0.006257	0.274819	0.494714	1.54168	1					0	0.011015	constant	TRUE
expression	72	FAM117A	model_average	10.8272	0.006904	0.411536	0.710611	1.5089	-1					0	0.005442	constant	TRUE
expression	72	FAM117B	model_average	7.89914	0.007617	0.468585	0.796472	1.50496	-1					0	0.006401	constant	TRUE
expression	72	FAM13A	model_average	7.91147	0.004481	0.407356	0.704138	1.4838	-1					0	0.013747	constant	TRUE
expression	72	FAM216A	model_average	10.5328	0.010874	0.695611	1.12139	1.49437	-1					0	0.059142	constant	TRUE
expression	72	FAM217B	model_average	8.6486	0.007956	0.47628	0.807891	1.50621	-1					0	0.005982	constant	TRUE
expression	72	FAM45A	model_average	10.2512	0.009366	0.512151	0.860662	1.5113	-1					0	0.005901	constant	TRUE
expression	72	FAM78A	model_average	10.9837	0.009811	0.548116	0.912812	1.5086	-1					0	0.014231	constant	TRUE
expression	72	FAM83D	model_average	7.68899	0.021301	1.02565	1.57905	1.49903	-1					0	0.055682	constant	TRUE
expression	72	FAM83G	model_average	8.39311	0.037281	1.04858	1.60043	1.54227	1					0	0.051142	constant	TRUE
expression	72	FAM90A1	model_average	7.05787	1.14282	1.77007	2.09775	2.32173	-1					0	0.008091	constant	FALSE
expression	72	FANCE	model_average	13.5286	0.012965	0.638102	1.04063	1.51414	-1					0	0.008556	constant	TRUE
expression	72	FBN2	model_average	8.27285	0.004197	0.338956	0.597894	1.49248	-1					0	0.006759	constant	TRUE
expression	72	FBP1	model_average	11.8466	0.433774	1.39425	1.77965	2.24883	-1					0	0.020555	constant	FALSE
expression	72	FBXO28	model_average	10.3867	0.017243	0.618867	1.01384	1.5421	1					0	0.029271	constant	TRUE
expression	72	FBXO31	model_average	7.30138	0.018792	0.60791	0.998792	1.55321	1					0	0.040471	constant	TRUE
expression	72	FBXO32	model_average	9.57315	0.019341	0.641288	1.04548	1.5486	1					0	0.058639	constant	TRUE
expression	72	FBXO9	model_average	12.4083	0.006737	0.392448	0.681363	1.51119	-1					0	0.005604	constant	TRUE
expression	72	FCF1	model_average	9.79501	0.435192	1.59548	2.08903	2.18087	1					0	0.016457	constant	FALSE
expression	72	FCHO2	model_average	9.96388	0.906446	1.85844	2.10065	2.36626	-1					0	0.011088	constant	FALSE
expression	72	FDFT1	model_average	11.2476	0.009481	0.512344	0.860936	1.51212	-1					0	0.007108	constant	TRUE
expression	72	FDXR	model_average	10.7883	0.020466	0.878909	1.37183	1.51411	-1					0	0.009266	constant	TRUE
expression	72	FEM1B	model_average	9.33452	0.013988	0.532748	0.890977	1.5407	1					0	0.012197	constant	TRUE
expression	72	FEM1C	model_average	9.34304	0.010572	0.431984	0.741992	1.53868	1					0	0.008554	constant	TRUE
expression	72	FERMT2	model_average	7.50356	0.012612	0.424968	0.731718	1.56066	1					0	0.019468	constant	TRUE
expression	72	FES	model_average	11.357	0.008094	0.516215	0.86658	1.50149	-1					0	0.032882	constant	TRUE
expression	72	FGD3	model_average	11.3577	0.130775	1.98513	2.13673	2.41034	-1					0	0.008362	constant	FALSE
expression	72	FGR	model_average	14.9294	0.012465	0.463539	0.789416	1.54664	1					0	0.035453	constant	TRUE
expression	72	FLCN	model_average	7.81871	0.043578	1.18189	1.79261	1.53725	1					0	0.03072	constant	TRUE
expression	72	FLRT1	poly2	6.1285	0.521496	2.04792	2.41114	2.33075	1	-1.66046	0.559353	4.83023	0.736364	0.034901	0.026176	constant	FALSE
expression	72	FMNL3	model_average	7.96103	0.670369	1.66622	2.12403	2.22525	1					0	0.008139	constant	FALSE
expression	72	FMO5	model_average	7.13648	0.003783	0.319836	0.567651	1.49488	-1					0	0.00718	constant	TRUE
expression	72	FN1	model_average	7.14906	0.418216	1.9573	2.17153	2.38761	1					0	0.019264	constant	FALSE
expression	72	FOXL2	model_average	6.97947	0.009092	0.365453	0.639994	1.54371	1					0	0.014804	constant	TRUE
expression	72	FOXO1	model_average	8.45986	0.010774	0.422179	0.727309	1.54297	1					0	0.017834	constant	TRUE
expression	72	FRAT1	model_average	8.31532	0.008042	0.520936	0.873457	1.50053	-1					0	0.022688	constant	TRUE
expression	72	FRAT2	model_average	11.9257	0.011876	0.614038	1.0068	1.51151	-1					0	0.011673	constant	TRUE
expression	72	GABPB1	model_average	8.74485	0.023544	0.838708	1.31564	1.53177	1					0	0.007695	constant	TRUE
expression	72	GAPT	linear	7.95291	0.014069	0.627329	1.02549	1.52226	-1	9.55029	0.039489	-1.77515	0.856096	0.094449	0.078707	constant	TRUE
expression	72	GARS	model_average	10.1449	0.023611	0.792528	1.25282	1.53957	1					0	0.036122	constant	TRUE
expression	72	GATA5	model_average	6.12395	0.021712	0.701229	1.1284	1.54813	1					0	0.025344	constant	TRUE
expression	72	GBE1	model_average	11.6024	0.014355	0.55933	0.929195	1.53719	1					0	0.012775	constant	TRUE
expression	72	GBP5	model_average	8.03381	0.545141	1.68466	2.18475	2.1825	-1					0	0.006303	constant	FALSE
expression	72	GCA	poly2	11.1153	0.147083	2.3293	2.7331	2.37066	-1	-14.0337	0.751607	11.0169	0.616594	0.012446	0.009335	constant	FALSE
expression	72	GCC1	model_average	9.26768	0.030826	0.984828	1.51411	1.53374	1					0	0.021211	constant	TRUE
expression	72	GCG	model_average	7.72089	0.024999	0.811288	1.2781	1.54201	1					0	0.024234	constant	TRUE
expression	72	GCLC	model_average	11.4539	0.01389	0.693851	1.11834	1.51087	-1					0	0.015151	constant	TRUE
expression	72	GCLM	model_average	11.2162	0.018847	0.840815	1.31989	1.513	-1					0	0.013345	constant	TRUE
expression	72	GCNT1	model_average	7.06473	0.024246	1.00403	1.54522	1.51084	-1					0	0.009772	constant	TRUE
expression	72	GFOD1	poly2	8.89588	1.03472	2.5543	2.81216	2.4669	1	-21.9216	0.000934	14.9608	0.727798	0.00645	0.004838	constant	FALSE
expression	72	GFOD2	model_average	8.45443	0.228946	1.77296	2.10605	2.31941	1					0	0.012552	constant	FALSE
expression	72	GHRL	model_average	9.58753	0.004799	0.353958	0.621598	1.50055	-1					0	0.024104	constant	TRUE
expression	72	GJA3	model_average	7.29646	0.021027	0.692944	1.11699	1.54648	1					0	0.032008	constant	TRUE
expression	72	GJB2	poly2	7.68551	1.37103	2.55078	2.69225	2.49315	-1	-9.01105	0.727313	8.50553	0.877177	0.018915	0.014186	constant	FALSE
expression	72	GLI1	model_average	6.45302	0.019118	0.655211	1.06492	1.54362	1					0	0.029731	constant	TRUE
expression	72	GLIS2-AS1	model_average	7.41024	0.007676	0.496543	0.837747	1.50153	-1					0	0.021161	constant	TRUE
expression	72	GLRX	model_average	12.1399	0.021236	0.89645	1.39575	1.51466	-1					0	0.011625	constant	TRUE
expression	72	GLRX3	model_average	12.0777	0.014524	0.515016	0.865307	1.54883	1					0	0.031922	constant	TRUE
expression	72	GLT8D1	model_average	10.5675	0.014323	0.718621	1.15262	1.50959	-1					0	0.017415	constant	TRUE
expression	72	GMCL1	model_average	7.28829	0.024128	0.988649	1.52335	1.51243	-1					0	0.007688	constant	TRUE
expression	72	GMEB1	model_average	8.4169	0.003994	0.192447	0.355878	1.53958	1					0	0.00199	constant	TRUE
expression	72	GNAI1	model_average	6.3746	0.02639	0.722485	1.15746	1.56575	1					0	0.051569	constant	TRUE
expression	72	GNG7	model_average	10.5247	0.567143	1.24622	1.60891	2.23725	-1					0	0.038472	constant	FALSE
expression	72	GNL3	model_average	11.9867	0.397238	1.90147	2.13327	2.37497	1					0	0.008138	constant	FALSE
expression	72	GOLGA6L9	model_average	9.30506	0.011956	0.660103	1.07155	1.50516	-1					0	0.018389	constant	TRUE
expression	72	GOLIM4	model_average	9.82148	0.045242	1.25569	1.90966	1.52996	1					0	0.01478	constant	TRUE
expression	72	GP1BB	poly2	9.09853	0.530642	2.78022	2.98377	0.15898	1	2.69512	0.951391	2.65244	0.813068	0.050173	0.03763	constant	FALSE
expression	72	GPATCH3	model_average	8.54034	0.009607	0.405746	0.702028	1.53676	1					0	0.004533	constant	TRUE
expression	72	GPATCH4	model_average	10.6418	1.35135	1.78262	2.03858	2.35243	1					0	0.012704	constant	FALSE
expression	72	GPCPD1	model_average	11.2107	0.008951	0.526234	0.881151	1.50606	-1					0	0.019404	constant	TRUE
expression	72	GPN2	model_average	10.5231	0.008704	0.381829	0.665161	1.53393	1					0	0.005056	constant	TRUE
expression	72	GPR160	model_average	10.8516	0.011046	0.68256	1.10312	1.4974	-1					0	0.066523	constant	TRUE
expression	72	GPR162	model_average	11.8747	0.245949	1.09114	1.52761	2.16381	-1					0	0.018088	constant	FALSE
expression	72	GPR65	model_average	10.1943	0.007694	0.492359	0.831602	1.50222	-1					0	0.030798	constant	TRUE
expression	72	GRB10	model_average	8.27243	0.03293	0.927089	1.43434	1.54878	1					0	0.11562	constant	TRUE
expression	72	GSPT1	model_average	9.42662	0.027882	0.891075	1.386	1.53914	1					0	0.031061	constant	TRUE
expression	72	GSTK1	model_average	12.2306	0.008126	0.490488	0.82886	1.50566	-1					0	0.023245	constant	TRUE
expression	72	GTSE1	model_average	9.09829	0.014034	0.738656	1.18044	1.50521	-1					0	0.01873	constant	TRUE
expression	72	GUCY1A2	model_average	7.3126	0.011355	0.427002	0.734733	1.54775	1					0	0.016305	constant	TRUE
expression	72	H1F0	model_average	12.6282	0.041191	1.17052	1.77732	1.53343	1					0	0.051749	constant	TRUE
expression	72	HACD4	model_average	9.80086	0.008764	0.625804	1.02383	1.49202	-1					0	0.107326	constant	TRUE
expression	72	HADH	model_average	11.7116	0.009806	0.589643	0.972312	1.50235	-1					0	0.035682	constant	TRUE
expression	72	HAL	model_average	7.03432	0.008915	0.577837	0.95553	1.49841	-1					0	0.020011	constant	TRUE
expression	72	HAUS2	model_average	9.65218	0.020622	0.693111	1.11701	1.54502	1					0	0.031634	constant	TRUE
expression	72	HDAC3	model_average	12.5128	0.023213	0.953689	1.47453	1.514	-1					0	0.016217	constant	TRUE
expression	72	HELZ	model_average	10.6295	0.017409	0.829748	1.30517	1.50857	-1					0	0.024813	constant	TRUE
expression	72	HERC2	model_average	8.56874	0.022167	0.941619	1.45822	1.51197	-1					0	0.01062	constant	TRUE
expression	72	HESX1	model_average	7.31088	0.021683	0.934791	1.44893	1.51119	-1					0	0.0092	constant	TRUE
expression	72	HEXDC	model_average	13.3044	0.009776	0.55503	0.922773	1.50727	-1					0	0.024156	constant	TRUE
expression	72	HEXIM2	poly2	11.5281	0.276326	2.66719	2.80843	2.51389	1	-28.5603	0.153836	18.2801	0.877585	0.003709	0.002782	constant	FALSE
expression	72	HIBADH	poly2	8.55645	0.596972	2.53759	2.81374	2.45912	-1	-10.829	0.085841	9.4145	0.708609	0.016256	0.012192	constant	FALSE
expression	72	HIC1	model_average	6.72614	0.033603	1.01471	1.55459	1.5373	1					0	0.019554	constant	TRUE
expression	72	HILPDA	model_average	9.40956	0.026417	1.0972	1.68014	1.50584	-1					0	0.040766	constant	TRUE
expression	72	HIST1H1B	model_average	9.08238	0.010255	0.744819	1.19023	1.48546	-1					0	0.083263	constant	TRUE
expression	72	HIST1H1C	model_average	12.0512	0.010657	0.411555	0.710937	1.54512	1					0	0.014277	constant	TRUE
expression	72	HIST1H2BC	model_average	9.21487	0.072423	1.62602	1.96271	2.3017	1					0	0.010493	constant	FALSE
expression	72	HIST1H2BD	model_average	10.5018	0.265468	1.61376	2.06227	2.22963	1					0	0.013039	constant	FALSE
expression	72	HIST1H2BG	model_average	9.4626	0.301038	1.76982	2.02176	2.35233	1					0	0.006844	constant	FALSE
expression	72	HIST1H2BI	model_average	11.4995	0.336925	1.53238	2.04384	2.15208	1					0	0.016547	constant	TRUE
expression	72	HIST1H2BK	model_average	11.8731	0.021222	0.753226	1.19938	1.53655	1					0	0.023328	constant	TRUE
expression	72	HIVEP2	model_average	7.32091	0.015351	0.504759	0.850607	1.55809	1					0	0.023848	constant	TRUE
expression	72	HJURP	model_average	11.14	0.018343	0.892866	1.39227	1.50422	-1					0	0.048175	constant	TRUE
expression	72	HLA-DMA	model_average	10.774	0.055158	1.72749	2.01592	2.3338	-1					0	0.072189	constant	FALSE
expression	72	HLX	model_average	10.3517	0.023968	0.862094	1.34749	1.52965	1					0	0.007786	constant	TRUE
expression	72	HMMR	model_average	10.3139	0.007307	0.548037	0.912837	1.49118	-1					0	0.051642	constant	TRUE
expression	72	HPSE	model_average	7.15928	0.008614	0.627091	1.02563	1.49005	-1					0	0.037058	constant	TRUE
expression	72	HRC	poly2	8.03774	1.26551	2.20769	2.53914	2.36995	1	-3.37826	0.206252	5.68913	0.708111	0.030246	0.022685	constant	FALSE
expression	72	HS3ST3A1	poly2	6.55006	1.99519	2.43879	2.55767	2.4809	-1	-22.8382	0.406701	15.4191	0.917969	0.005976	0.004482	constant	FALSE
expression	72	HSD17B4	model_average	12.4242	1.01724	1.85111	2.13517	2.34949	-1					0	0.011969	constant	FALSE
expression	72	HSP90B1	model_average	12.0639	0.010107	0.586204	0.967401	1.50447	-1					0	0.022918	constant	TRUE
expression	72	HSPA1B	model_average	10.3338	1.21448	1.76	1.94943	2.37076	1					0	0.005154	constant	FALSE
expression	72	HSPA5	model_average	10.2757	0.010437	0.577128	0.954441	1.50807	-1					0	0.010874	constant	TRUE
expression	72	HVCN1	model_average	9.73932	0.492134	1.59405	1.77517	2.35073	-1					0	0.002108	constant	FALSE
expression	72	IBA57	model_average	8.52395	0.011999	0.412077	0.71204	1.55917	1					0	0.021261	constant	TRUE
expression	72	ICAM1	model_average	11.1671	0.028551	0.902848	1.402	1.53924	1					0	0.058488	constant	TRUE
expression	72	IDH2	model_average	12.0192	0.008675	0.547258	0.911612	1.50091	-1					0	0.036521	constant	TRUE
expression	72	IFT52	model_average	10.9766	0.015	0.738542	1.18005	1.51008	-1					0	0.016879	constant	TRUE
expression	72	IGDCC4	model_average	6.1003	0.016321	0.476255	0.809405	1.57626	1					0	0.044065	constant	TRUE
expression	72	IGFLR1	model_average	14.1867	0.05668	1.28512	1.57093	2.27503	-1					0	0.029096	constant	FALSE
expression	72	IKZF5	model_average	7.84283	0.025951	0.862251	1.34719	1.53699	1					0	0.01555	constant	TRUE
expression	72	IL10RA	model_average	13.0013	0.625618	1.58876	1.87485	2.31774	-1					0	0.068844	constant	FALSE
expression	72	IL1B	poly2	11.8511	0.297788	2.42651	2.66859	2.44358	1	22.4874	0.027822	-7.24371	0.755055	0.261085	0.195813	constant	FALSE
expression	72	IL1RAP	model_average	6.77293	0.018381	0.927268	1.44046	1.50042	-1					0	0.032955	constant	TRUE
expression	72	IL21R	model_average	6.70856	0.014668	0.760596	1.21062	1.50541	-1					0	0.011146	constant	TRUE
expression	72	IL4I1	model_average	13.7959	0.031642	1.01286	1.55298	1.53201	1					0	0.032118	constant	TRUE
expression	72	INA	model_average	7.96477	0.016164	0.522789	0.87704	1.55892	1					0	0.03786	constant	TRUE
expression	72	ING1	model_average	8.92173	0.01404	0.568111	0.941747	1.53309	1					0	0.005978	constant	TRUE
expression	72	INPP4B	model_average	6.88806	0.023693	1.13573	1.74285	1.49394	-1					0	0.068572	constant	TRUE
expression	72	IPCEF1	model_average	7.55226	0.004851	0.345067	0.607587	1.50226	-1					0	0.010871	constant	TRUE
expression	72	IRS2	model_average	12.8812	0.011334	0.458864	0.782375	1.5382	1					0	0.0179	constant	TRUE
expression	72	ISOC1	model_average	9.18121	0.026443	0.775481	1.22935	1.55483	1					0	0.068117	constant	TRUE
expression	72	ITGA5	model_average	10.6026	1.38725	1.93081	2.21552	2.35787	1					0	0.030455	constant	FALSE
expression	72	ITGAL	model_average	11.7462	0.300227	1.14602	1.56996	2.18472	-1					0	0.038596	constant	FALSE
expression	72	ITGB1BP1	model_average	9.83172	0.014972	0.490825	0.829993	1.55871	1					0	0.031818	constant	TRUE
expression	72	ITIH4	model_average	8.49731	0.091601	1.98982	2.17205	2.40193	-1					0	0.00375	constant	FALSE
expression	72	ITM2B	model_average	13.9721	0.008351	0.517352	0.8682	1.50324	-1					0	0.060551	constant	TRUE
expression	72	ITPKC	model_average	10.1838	0.01127	0.461469	0.786235	1.53695	1					0	0.009528	constant	TRUE
expression	72	ITPR1	model_average	10.7369	0.027442	0.886749	1.38033	1.53804	1					0	0.047458	constant	TRUE
expression	72	JAK2	model_average	9.24274	0.449996	1.58072	2.0953	2.15438	-1					0	0.008346	constant	FALSE
expression	72	JARID2	model_average	11.385	0.009477	0.394423	0.684634	1.53869	1					0	0.007455	constant	TRUE
expression	72	JMJD6	model_average	9.33408	0.01596	0.609735	1.00085	1.53665	1					0	0.00998	constant	TRUE
expression	72	JMJD7-PLA2G4B	model_average	10.8141	0.010105	0.595761	0.980987	1.50348	-1					0	0.032649	constant	TRUE
expression	72	JUP	model_average	10.514	1.39721	1.67163	1.86388	2.35832	-1					0	0.015296	constant	FALSE
expression	72	KANK1	model_average	7.7714	0.692684	1.45344	1.86981	2.23815	1					0	0.021527	constant	FALSE
expression	72	KANSL3	model_average	8.60382	0.009072	0.37168	0.649527	1.54184	1					0	0.00785	constant	TRUE
expression	72	KBTBD7	model_average	7.88358	0.486272	1.24551	1.66715	2.20501	-1					0	0.015768	constant	FALSE
expression	72	KBTBD8	model_average	6.97013	0.013368	0.467804	0.795952	1.55328	1					0	0.014241	constant	TRUE
expression	72	KCND2	model_average	7.64109	0.006452	0.464167	0.789914	1.49753	-1					0	0.035792	constant	TRUE
expression	72	KCNE3	model_average	10.2448	0.004417	0.33524	0.592107	1.49937	-1					0	0.015527	constant	TRUE
expression	72	KCNJ14	model_average	7.74312	0.011501	0.352566	0.619921	1.57893	1					0	0.023623	constant	TRUE
expression	72	KCNJ2	model_average	10.9818	0.007661	0.50725	0.853473	1.4999	-1					0	0.050057	constant	TRUE
expression	72	KCNN4	model_average	13.6623	0.020181	0.731182	1.1693	1.53568	1					0	0.027414	constant	TRUE
expression	72	KCNQ1	model_average	11.5462	1.10719	1.86997	2.09574	2.37332	-1					0	0.019876	constant	FALSE
expression	72	KCTD12	model_average	13.2899	0.50743	1.35822	1.66796	2.2773	-1					0	0.016772	constant	FALSE
expression	72	KIAA0408	model_average	7.53517	0.019719	0.593211	0.978271	1.56255	1					0	0.060805	constant	TRUE
expression	72	KIAA0513	poly2	9.82991	1.75581	2.56522	2.70438	2.4962	-1	-13.6566	0.865136	10.8283	0.879696	0.012844	0.009633	constant	FALSE
expression	72	KIF11	model_average	9.29092	0.015794	0.834167	1.31198	1.5012	-1					0	0.042464	constant	TRUE
expression	72	KIF15	model_average	9.30457	0.010815	0.747199	1.19334	1.48827	-1					0	0.08482	constant	TRUE
expression	72	KIF20A	model_average	8.04284	0.019848	0.953032	1.47583	1.50265	-1					0	0.040169	constant	TRUE
expression	72	KIZ	model_average	9.5588	0.013207	0.657423	1.06767	1.51254	-1					0	0.006424	constant	TRUE
expression	72	KLF10	model_average	9.14414	0.005071	0.240474	0.437821	1.53797	1					0	0.018091	constant	TRUE
expression	72	KLF2	model_average	8.88741	0.022139	0.727114	1.164	1.54445	1					0	0.061247	constant	TRUE
expression	72	KLF5	model_average	6.20301	0.015047	0.471151	0.80121	1.56632	1					0	0.021283	constant	TRUE
expression	72	KLHDC2	model_average	11.1806	0.019744	0.847738	1.3291	1.51561	-1					0	0.006844	constant	TRUE
expression	72	KLHDC3	poly2	10.2338	1.53257	2.15652	2.45332	2.37781	-1	-13.7412	0.503807	10.8706	0.766523	0.012753	0.009565	constant	FALSE
expression	72	KLHL28	model_average	8.28348	0.017553	0.601135	0.988841	1.54798	1					0	0.020416	constant	TRUE
expression	72	KLHL30	poly2	9.1678	1.99758	2.15287	2.27131	2.44128	-1	-22.0682	0.798691	15.0341	0.958593	0.006372	0.004779	constant	FALSE
expression	72	KLHL6	model_average	10.8487	0.019282	0.677715	1.09596	1.54049	1					0	0.051538	constant	TRUE
expression	72	KMO	model_average	8.47083	0.027557	0.888199	1.38222	1.53832	1					0	0.026495	constant	TRUE
expression	72	KPNA4	model_average	10.8983	0.005809	0.263174	0.475414	1.5374	1					0	0.008615	constant	TRUE
expression	72	KPNB1	poly2	14.5104	1.31603	2.28346	2.70506	2.35069	1	-14.124	0.035953	11.062	0.610792	0.012353	0.009265	constant	FALSE
expression	72	KRBA2	model_average	11.2487	0.014056	0.705333	1.13425	1.51005	-1					0	0.016114	constant	TRUE
expression	72	KRCC1	model_average	10.5025	0.012844	0.639235	1.04222	1.51329	-1					0	0.006598	constant	TRUE
expression	72	KRR1	model_average	8.09126	1.68208	1.97101	2.15921	2.39775	1					0	0.015158	constant	FALSE
expression	72	KRT14	model_average	7.99237	0.35546	1.7141	1.95672	2.34867	-1					0	0.044358	constant	FALSE
expression	72	KRT17	model_average	7.19427	0.860144	1.63983	2.03826	2.27056	-1					0	0.063323	constant	FALSE
expression	72	KTI12	model_average	8.03576	0.013225	0.526862	0.882364	1.53661	1					0	0.005251	constant	TRUE
expression	72	L3MBTL1	model_average	8.91902	0.004276	0.363161	0.636109	1.49443	-1					0	0.027108	constant	TRUE
expression	72	LAMC2	poly2	7.1888	1.56109	2.07662	2.34293	2.38139	1	-18.6661	0.086222	13.3331	0.832927	0.00846	0.006345	constant	FALSE
expression	72	LAMP3	model_average	6.18397	0.016176	0.50357	0.849077	1.56481	1					0	0.024802	constant	TRUE
expression	72	LANCL1	poly2	8.12612	0.163603	2.01717	2.48626	2.25807	-1	-5.772	0.023786	6.886	0.646728	0.024776	0.018582	constant	FALSE
expression	72	LCA5	model_average	6.55662	0.016912	0.591982	0.976236	1.54441	1					0	0.032503	constant	TRUE
expression	72	LCK	model_average	8.47465	0.02516	0.76651	1.21729	1.5511	1					0	0.04926	constant	TRUE
expression	72	LDHD	model_average	8.03661	0.007469	0.488925	0.826573	1.50091	-1					0	0.014984	constant	TRUE
expression	72	LDLRAD2	model_average	6.82191	0.007922	0.504975	0.850155	1.50132	-1					0	0.007284	constant	TRUE
expression	72	LGALS12	model_average	7.44377	0.02577	1.18572	1.82017	1.49411	-1					0	0.085272	constant	TRUE
expression	72	LGALS2	model_average	7.40555	0.006225	0.442563	0.757589	1.49825	-1					0	0.014943	constant	TRUE
expression	72	LGALS3	model_average	14.5459	0.007967	0.32118	0.569818	1.54711	1					0	0.020392	constant	TRUE
expression	72	LHX2	model_average	8.50795	0.01497	0.530137	0.887309	1.54825	1					0	0.01744	constant	TRUE
expression	72	LIF	model_average	6.17445	1.41584	1.97992	2.26811	2.36171	1					0	0.01332	constant	FALSE
expression	72	LINC01305	model_average	8.23976	0.00471	0.395547	0.686242	1.49297	-1					0	0.025332	constant	TRUE
expression	72	LOC100049716	model_average	8.40776	0.008932	0.545353	0.908854	1.50288	-1					0	0.013673	constant	TRUE
expression	72	LOC100129940	model_average	6.39396	0.016398	0.806089	1.27289	1.50731	-1					0	0.00939	constant	TRUE
expression	72	LOC100288798	model_average	7.92191	0.014963	0.767106	1.21952	1.50603	-1					0	0.01644	constant	TRUE
expression	72	LOC100506585	model_average	9.15663	0.007712	0.487687	0.824736	1.50299	-1					0	0.017434	constant	TRUE
expression	72	LOC145783	model_average	9.30012	0.008618	0.516785	0.867414	1.50499	-1					0	0.011591	constant	TRUE
expression	72	LOC606724	model_average	7.63982	0.006458	0.502426	0.846466	1.49045	-1					0	0.020886	constant	TRUE
expression	72	LOXL3	model_average	9.84584	0.007362	0.485494	0.821483	1.50087	-1					0	0.037826	constant	TRUE
expression	72	LPCAT2	model_average	7.81225	0.9546	1.45961	1.77156	2.29091	-1					0	0.00679	constant	FALSE
expression	72	LPCAT4	model_average	7.3917	0.258183	1.71145	2.11098	2.27619	-1					0	0.012029	constant	FALSE
expression	72	LPIN3	model_average	11.4926	0.022419	0.948406	1.46758	1.51201	-1					0	0.021265	constant	TRUE
expression	72	LRG1	model_average	8.34703	0.025842	1.13972	1.74629	1.49937	-1					0	0.076718	constant	TRUE
expression	72	LRRC24	model_average	9.12355	0.005732	0.388069	0.674616	1.50274	-1					0	0.013166	constant	TRUE
expression	72	LRRC25	model_average	10.8629	1.10636	1.68753	1.84457	2.36958	-1					0	0.006296	constant	FALSE
expression	72	LRRC39	model_average	7.20563	0.015979	0.783911	1.24242	1.50842	-1					0	0.010104	constant	TRUE
expression	72	LRRC4	model_average	7.84807	0.002742	0.361437	0.633557	1.47768	-1					0	0.024779	constant	TRUE
expression	72	LRRC59	model_average	12.3562	0.044282	1.2268	1.86308	1.53216	1					0	0.03533	constant	TRUE
expression	72	LSMEM1	model_average	7.39753	0.009077	0.277501	0.4993	1.59182	1					0	0.018031	constant	TRUE
expression	72	LST1	model_average	13.3281	0.008248	0.502353	0.846311	1.5046	-1					0	0.026069	constant	TRUE
expression	72	LTA4H	model_average	12.1222	0.009891	0.603305	0.991716	1.50125	-1					0	0.063446	constant	TRUE
expression	72	LTBP3	model_average	7.52065	0.023251	0.753249	1.19929	1.54554	1					0	0.023456	constant	TRUE
expression	72	LTC4S	poly2	6.66394	1.54157	2.57765	2.89783	2.46036	1	-7.15319	0.152966	7.5766	0.670493	0.022083	0.016562	constant	FALSE
expression	72	LUC7L	model_average	10.9616	0.012761	0.526633	0.881992	1.53331	1					0	0.006531	constant	TRUE
expression	72	LY75	model_average	9.98779	0.005285	0.353772	0.62126	1.50451	-1					0	0.010353	constant	TRUE
expression	72	LY86	model_average	12.7186	0.506781	1.22647	1.64967	2.2007	-1					0	0.070645	constant	FALSE
expression	72	LYRM4	model_average	10.7509	0.021811	0.797894	1.26029	1.53145	1					0	0.00958	constant	TRUE
expression	72	LYRM9	model_average	10.5776	0.006725	0.419158	0.72218	1.50613	-1					0	0.013823	constant	TRUE
expression	72	MAD2L1BP	model_average	11.8095	0.021776	0.782788	1.23972	1.5337	1					0	0.020291	constant	TRUE
expression	72	MALT1	model_average	6.80319	0.030477	0.935662	1.44629	1.54029	1					0	0.024762	constant	TRUE
expression	72	MAN1C1	model_average	9.61278	0.010343	0.627836	1.02641	1.5003	-1					0	0.030402	constant	TRUE
expression	72	MAN2C1	model_average	8.88832	0.011364	0.658191	1.06896	1.50203	-1					0	0.021978	constant	TRUE
expression	72	MANBA	model_average	10.3803	0.019919	0.896894	1.39701	1.50979	-1					0	0.024146	constant	TRUE
expression	72	MAP1B	model_average	7.06485	0.013131	0.524845	0.879486	1.53608	1					0	0.005885	constant	TRUE
expression	72	MAP1LC3B	model_average	10.5197	0.014344	0.537934	0.898609	1.54151	1					0	0.028808	constant	TRUE
expression	72	MAP2K6	model_average	7.0002	0.007798	0.501244	0.844672	1.50164	-1					0	0.013676	constant	TRUE
expression	72	MAP3K1	model_average	12.1426	0.00765	0.482336	0.816836	1.50333	-1					0	0.028525	constant	TRUE
expression	72	MAP3K5	model_average	9.80475	0.01392	0.670222	1.08547	1.51446	-1					0	0.004139	constant	TRUE
expression	72	MAP7D1	model_average	12.9755	0.035266	1.09644	1.67086	1.52975	1					0	0.020539	constant	TRUE
expression	72	MARC1	model_average	7.98171	0.009033	0.608618	0.999379	1.49491	-1					0	0.031769	constant	TRUE
expression	72	MARCH7	model_average	10.2828	0.009137	0.393817	0.683698	1.53502	1					0	0.006367	constant	TRUE
expression	72	MAST2	model_average	9.1806	0.005208	0.240319	0.43731	1.53766	1					0	0.002664	constant	TRUE
expression	72	MBOAT1	model_average	8.3144	0.013423	0.699809	1.1267	1.50743	-1					0	0.010844	constant	TRUE
expression	72	MBTD1	model_average	8.48636	0.008906	0.507114	0.853291	1.50872	-1					0	0.005945	constant	TRUE
expression	72	MED10	model_average	8.80954	0.018432	0.656401	1.06625	1.54104	1					0	0.019152	constant	TRUE
expression	72	MED27	model_average	8.68511	0.01602	0.584784	0.965629	1.54231	1					0	0.015169	constant	TRUE
expression	72	MEF2C	model_average	11.4618	0.0114	0.685394	1.10699	1.49914	-1					0	0.076391	constant	TRUE
expression	72	MEGF9	model_average	8.26068	0.020079	0.938962	1.45579	1.5051	-1					0	0.030785	constant	TRUE
expression	72	MERTK	model_average	11.6476	0.011114	0.648951	1.05601	1.50222	-1					0	0.052767	constant	TRUE
expression	72	METTL7A	model_average	12.2414	0.018281	0.826041	1.29974	1.51266	-1					0	0.015724	constant	TRUE
expression	72	MEX3C	model_average	11.0931	0.016247	0.606215	0.995976	1.53885	1					0	0.024677	constant	TRUE
expression	72	MFAP2	poly2	6.14511	0.195185	2.03821	2.39196	2.33487	1	-5.51141	0.477686	6.75571	0.750753	0.02532	0.01899	constant	FALSE
expression	72	MGST2	model_average	12.4094	0.015052	0.733126	1.17256	1.51101	-1					0	0.016135	constant	TRUE
expression	72	MICALL2	model_average	11.1629	0.006332	0.487256	0.824088	1.49035	-1					0	0.031898	constant	TRUE
expression	72	MIDN	model_average	11.8027	0.007291	0.321298	0.569903	1.53691	1					0	0.005542	constant	TRUE
expression	72	MIF4GD	model_average	8.62181	0.011683	0.63646	1.03841	1.50696	-1					0	0.011825	constant	TRUE
expression	72	MILR1	model_average	11.9896	0.006362	0.448949	0.767171	1.49776	-1					0	0.027909	constant	TRUE
expression	72	MLF1	model_average	7.71546	0.007904	0.325999	0.577558	1.54449	1					0	0.006682	constant	TRUE
expression	72	MMP2	model_average	7.94773	0.792748	1.70962	2.0468	2.31085	-1					0	0.018607	constant	FALSE
expression	72	MMP7	model_average	9.09085	1.18943	1.87055	2.08086	2.37847	1					0	0.23081	constant	FALSE
expression	72	MND1	model_average	9.6822	0.027122	1.16325	1.78186	1.50003	-1					0	0.092193	constant	TRUE
expression	72	MNT	model_average	11.5055	0.019751	0.912439	1.4188	1.50704	-1					0	0.035472	constant	TRUE
expression	72	MNX1	poly2	7.64718	0.283807	2.7226	2.96176	2.50752	1	-4.2539	0.851322	6.12695	0.763349	0.028118	0.021088	constant	FALSE
expression	72	MOB3B	model_average	6.35058	0.015317	0.436998	0.750184	1.58057	1					0	0.026541	constant	TRUE
expression	72	MPDU1	model_average	9.37557	0.216345	1.99064	2.34469	2.33026	1					0	0.01093	constant	FALSE
expression	72	MPST	model_average	12.3961	0.014029	0.71618	1.14929	1.50848	-1					0	0.029066	constant	TRUE
expression	72	MPZL1	model_average	9.81873	0.013056	0.516754	0.86775	1.53736	1					0	0.013544	constant	TRUE
expression	72	MRPL14	poly2	10.8026	0.051318	2.62269	2.73652	2.51186	1	-32.556	0.756186	20.278	0.912589	0.002659	0.001994	constant	FALSE
expression	72	MRPL2	model_average	8.71041	0.023483	0.764337	1.21441	1.54436	1					0	0.031893	constant	TRUE
expression	72	MRPS25	model_average	9.48366	0.01836	0.939676	1.45801	1.4987	-1					0	0.059741	constant	TRUE
expression	72	MRPS30	model_average	10.4251	0.014165	0.48593	0.82275	1.55412	1					0	0.030468	constant	TRUE
expression	72	MS4A4A	linear	9.47319	0.009551	0.462116	0.786954	1.52226	-1	6.63238	1.8e-05	-0.316191	0.916411	0.074062	0.061718	constant	TRUE
expression	72	MSANTD3-TMEFF1	model_average	6.2268	0.0166	0.509977	0.858384	1.56577	1					0	0.023678	constant	TRUE
expression	72	MSI2	poly2	8.6885	2.34306	2.64745	2.99302	2.4743	1	-6.89618	0.172538	7.44809	0.658192	0.022561	0.016921	constant	FALSE
expression	72	MSMO1	model_average	7.27387	0.027764	1.1337	1.73448	1.50529	-1					0	0.03466	constant	TRUE
expression	72	MSRB3	model_average	7.89768	0.011791	0.856697	1.34575	1.48147	-1					0	0.100994	constant	TRUE
expression	72	MTHFD2	model_average	11.3577	0.009755	0.403862	0.699188	1.53884	1					0	0.011127	constant	TRUE
expression	72	MTMR4	model_average	12.5299	0.008003	0.467309	0.794572	1.50851	-1					0	0.013438	constant	TRUE
expression	72	MTURN	model_average	8.31335	0.010599	0.642481	1.047	1.50015	-1					0	0.032	constant	TRUE
expression	72	MVK	model_average	10.4646	0.012883	0.650345	1.0578	1.51171	-1					0	0.007675	constant	TRUE
expression	72	MYBBP1A	model_average	7.6312	0.01584	0.598339	0.984769	1.53829	1					0	0.00766	constant	TRUE
expression	72	MYO15B	model_average	7.95664	0.017846	0.904553	1.4089	1.501	-1					0	0.038025	constant	TRUE
expression	72	NAA50	model_average	12.5779	0.015854	0.57756	0.955323	1.54287	1					0	0.028576	constant	TRUE
expression	72	NAAA	model_average	10.0751	0.007222	0.460178	0.783921	1.50352	-1					0	0.022154	constant	TRUE
expression	72	NACC2	model_average	9.31738	0.913809	1.53018	1.85081	2.29686	1					0	0.010713	constant	FALSE
expression	72	NAGS	model_average	8.25925	0.024141	0.820845	1.29128	1.53679	1					0	0.019851	constant	TRUE
expression	72	NANOS1	poly2	8.87613	2.44554	2.57134	2.69147	2.50176	1	-16.0519	0.442384	12.0259	0.90525	0.01052	0.00789	constant	FALSE
expression	72	NANOS3	model_average	6.72632	0.122533	1.29997	1.58742	2.27673	1					0	0.007451	constant	FALSE
expression	72	NAPEPLD	model_average	8.23211	0.014235	0.71209	1.14361	1.50985	-1					0	0.007357	constant	TRUE
expression	72	NCAPD2	model_average	11.4581	0.012224	0.65445	1.0636	1.50741	-1					0	0.01944	constant	TRUE
expression	72	NCAPD3	model_average	10.3352	0.019581	0.883168	1.37814	1.51016	-1					0	0.017875	constant	TRUE
expression	72	NCDN	poly2	8.9298	2.1381	2.54455	2.89166	2.44683	1	-19.2847	0.043639	13.6423	0.648207	0.008035	0.006026	constant	FALSE
expression	72	NCF4	model_average	12.0398	0.32144	1.57809	1.93155	2.28834	-1					0	0.039958	constant	FALSE
expression	72	NDC80	model_average	10.7703	0.010315	0.607433	0.997556	1.5028	-1					0	0.025001	constant	TRUE
expression	72	NDEL1	model_average	9.0321	0.012087	0.513276	0.862521	1.53131	1					0	0.002845	constant	TRUE
expression	72	NDUFAF2	model_average	9.08673	0.013232	0.473655	0.80456	1.55031	1					0	0.019434	constant	TRUE
expression	72	NEDD4L	model_average	6.66706	0.020602	0.78252	1.23949	1.52886	1					0	0.001845	constant	TRUE
expression	72	NEU4	model_average	6.29418	0.015868	0.519909	0.872872	1.55758	1					0	0.024315	constant	TRUE
expression	72	NHLRC3	model_average	10.7859	0.233825	1.06548	1.48013	2.1731	-1					0	0.009673	constant	FALSE
expression	72	NINJ2	model_average	10.8113	0.01418	0.724872	1.16131	1.508	-1					0	0.022705	constant	TRUE
expression	72	NIPAL4	model_average	7.36902	0.05673	1.21236	1.83059	1.55864	1					0	0.35616	constant	TRUE
expression	72	NISCH	model_average	11.7857	0.011712	0.6718	1.08794	1.50248	-1					0	0.053575	constant	TRUE
expression	72	NKD2	model_average	7.27359	0.361244	1.38626	1.79453	2.2344	1					0	0.041998	constant	FALSE
expression	72	NKX3-2	poly2	6.99624	1.11867	2.03454	2.4153	2.31907	1	-5.4961	0.903415	6.74805	0.723545	0.025353	0.019015	constant	FALSE
expression	72	NLRX1	model_average	11.592	0.707788	1.77502	2.04592	2.34606	-1					0	0.007117	constant	FALSE
expression	72	NMUR1	model_average	8.46576	0.005022	0.413037	0.712945	1.49161	-1					0	0.018599	constant	TRUE
expression	72	NOC3L	model_average	9.22759	0.194386	1.36296	1.72238	2.25706	1					0	0.010777	constant	FALSE
expression	72	NOD2	model_average	8.59015	0.795759	1.97364	2.26497	2.35966	-1					0	0.033279	constant	FALSE
expression	72	NOL11	model_average	10.5241	0.012513	0.490051	0.828587	1.53999	1					0	0.010844	constant	TRUE
expression	72	NOL7	model_average	13.5091	0.007603	0.325685	0.576909	1.53948	1					0	0.00819	constant	TRUE
expression	72	NOP16	poly2	11.6417	1.25365	2.72667	2.87565	2.46902	1	-22.0494	0.267052	15.0247	0.872084	0.006382	0.004786	constant	FALSE
expression	72	NOP2	model_average	9.83965	0.436425	1.19778	1.6162	2.19813	1					0	0.011684	constant	FALSE
expression	72	NOSIP	model_average	8.51728	0.021018	0.730576	1.16842	1.5397	1					0	0.016793	constant	TRUE
expression	72	NOTCH3	poly2	8.18697	1.96625	2.4957	2.88168	2.42583	-1	-4.78362	0.900277	6.39181	0.620991	0.026904	0.020178	constant	FALSE
expression	72	NOV	model_average	6.04903	0.021325	0.467222	0.796798	1.62014	1					0	0.083051	constant	TRUE
expression	72	NOXA1	model_average	9.34149	0.985456	1.66843	1.88528	2.35089	-1					0	0.023837	constant	FALSE
expression	72	NPHP3	model_average	8.65865	0.012506	0.66516	1.07854	1.50761	-1					0	0.013786	constant	TRUE
expression	72	NR1H2	model_average	8.32451	0.039021	1.15397	1.7539	1.53078	1					0	0.011965	constant	TRUE
expression	72	NR2C2AP	model_average	8.85964	0.016686	0.608804	0.999574	1.54116	1					0	0.013927	constant	TRUE
expression	72	NRGN	model_average	10.3854	0.005787	0.529138	0.885545	1.48168	-1					0	0.06411	constant	TRUE
expression	72	NT5M	model_average	10.6323	0.010365	0.593191	0.977331	1.50528	-1					0	0.019486	constant	TRUE
expression	72	NTN1	model_average	6.07197	0.022312	0.719113	1.15274	1.54785	1					0	0.018012	constant	TRUE
expression	72	NUAK2	model_average	8.57758	0.013088	0.716011	1.14927	1.50338	-1					0	0.017684	constant	TRUE
expression	72	NUDT6	model_average	8.82581	0.011005	0.614175	1.00704	1.50618	-1					0	0.01298	constant	TRUE
expression	72	NUF2	model_average	8.50472	0.021912	1.01174	1.55824	1.50255	-1					0	0.047244	constant	TRUE
expression	72	NUP210	model_average	10.1264	0.016392	0.814265	1.28419	1.50615	-1					0	0.025166	constant	TRUE
expression	72	NUP35	model_average	9.26611	0.276322	1.83894	2.07467	2.36622	1					0	0.005485	constant	FALSE
expression	72	NUSAP1	model_average	10.7703	0.031048	1.16393	1.77786	1.50997	-1					0	0.037374	constant	TRUE
expression	72	NXPE3	model_average	8.16028	0.023014	1.01348	1.55981	1.50581	-1					0	0.029702	constant	TRUE
expression	72	OGDHL	model_average	7.91108	0.009917	0.662885	1.07582	1.49368	-1					0	0.047233	constant	TRUE
expression	72	OGFOD1	model_average	10.6376	0.307917	1.4287	1.77084	2.27422	1					0	0.00495	constant	FALSE
expression	72	OLIG1	model_average	11.689	0.005955	0.365042	0.638891	1.50868	-1					0	0.005105	constant	TRUE
expression	72	OSBPL7	model_average	12.2721	0.007164	0.483379	0.818397	1.49942	-1					0	0.039049	constant	TRUE
expression	72	P2RX1	model_average	8.78123	0.008018	0.568066	0.941632	1.49425	-1					0	0.055874	constant	TRUE
expression	72	P2RX7	model_average	11.5544	0.045344	1.204	1.82562	1.5377	1					0	0.092951	constant	TRUE
expression	72	P2RY2	model_average	10.1865	0.01342	0.78959	1.25121	1.49625	-1					0	0.079085	constant	TRUE
expression	72	P3H4	model_average	9.00157	0.018351	0.849793	1.33248	1.50976	-1					0	0.014829	constant	TRUE
expression	72	PAG1	poly2	8.38006	0.43796	2.35729	2.46246	2.47273	-1	-16.3368	0.010288	12.1684	0.944	0.010273	0.007705	constant	FALSE
expression	72	PALM	poly2	10.3383	1.95527	2.30953	2.52919	2.43037	-1	2.09561	0.087736	2.9522	0.810874	0.047728	0.035796	constant	FALSE
expression	72	PARP1	model_average	11.133	0.01307	0.712364	1.14421	1.50389	-1					0	0.031143	constant	TRUE
expression	72	PARVB	model_average	9.17804	0.020822	0.741547	1.18351	1.5366	1					0	0.017884	constant	TRUE
expression	72	PBXIP1	model_average	7.57994	0.19983	1.53692	2.00425	2.20726	-1					0	0.025952	constant	FALSE
expression	72	PCDHB5	model_average	7.18376	0.009645	0.599146	0.985843	1.50018	-1					0	0.020119	constant	TRUE
expression	72	PCDHGA8	model_average	10.3618	0.007369	0.463121	0.788314	1.50419	-1					0	0.02008	constant	TRUE
expression	72	PCM1	model_average	10.5225	0.920685	1.86995	2.14815	2.35394	-1					0	0.016813	constant	FALSE
expression	72	PCP2	model_average	8.83717	0.010191	0.566301	0.93895	1.50827	-1					0	0.009039	constant	TRUE
expression	72	PCYT2	model_average	9.17595	0.013531	0.703855	1.13228	1.50763	-1					0	0.016761	constant	TRUE
expression	72	PDCD4	model_average	9.52582	0.016226	0.818387	1.28993	1.50517	-1					0	0.03377	constant	TRUE
expression	72	PDE4B	model_average	9.22363	0.032756	0.982488	1.51012	1.53971	1					0	0.05605	constant	TRUE
expression	72	PDE4DIP	model_average	6.58161	0.021934	0.718318	1.15171	1.54609	1					0	0.021091	constant	TRUE
expression	72	PDE8A	model_average	8.98987	0.010547	0.420275	0.724382	1.53973	1					0	0.027779	constant	TRUE
expression	72	PDGFRL	model_average	8.23596	0.248236	1.4064	1.71155	2.28605	-1					0	0.021138	constant	FALSE
expression	72	PDIA3	model_average	10.0122	0.016659	0.782656	1.24051	1.51155	-1					0	0.010097	constant	TRUE
expression	72	PDIA4	model_average	10.9486	0.012772	0.708006	1.13821	1.50294	-1					0	0.033295	constant	TRUE
expression	72	PDLIM5	model_average	7.28118	0.010922	0.433396	0.744128	1.54161	1					0	0.005292	constant	TRUE
expression	72	PDRG1	model_average	11.6295	0.018643	0.711786	1.14275	1.53173	1					0	0.011169	constant	TRUE
expression	72	PELI1	model_average	9.62868	0.344637	1.34403	1.6364	2.28164	1					0	0.001193	constant	FALSE
expression	72	PEX13	model_average	8.44589	0.01121	0.440088	0.754315	1.54231	1					0	0.01167	constant	TRUE
expression	72	PHF1	model_average	9.93983	0.030353	0.989004	1.52015	1.53172	1					0	0.016058	constant	TRUE
expression	72	PHF21A	model_average	7.78072	0.015739	0.807283	1.27477	1.50444	-1					0	0.022918	constant	TRUE
expression	72	PHGDH	model_average	8.93527	0.027898	0.658873	1.07046	1.58895	1					0	0.169072	constant	TRUE
expression	72	PHKB	model_average	11.1172	0.326746	1.36056	1.83464	2.18166	-1					0	0.021347	constant	FALSE
expression	72	PHLPP2	model_average	6.25063	0.030338	0.960061	1.47987	1.53612	1					0	0.01151	constant	TRUE
expression	72	PIDD1	model_average	11.5316	0.016311	0.77754	1.23354	1.51077	-1					0	0.017334	constant	TRUE
expression	72	PIF1	model_average	7.93663	0.010381	0.709859	1.14141	1.48993	-1					0	0.04427	constant	TRUE
expression	72	PIGM	model_average	8.17418	0.006334	0.406912	0.703549	1.50449	-1					0	0.005549	constant	TRUE
expression	72	PIGX	model_average	9.08815	0.019401	0.869208	1.35887	1.51134	-1					0	0.011864	constant	TRUE
expression	72	PIK3CD	model_average	8.73459	0.013803	0.703341	1.13153	1.50904	-1					0	0.011432	constant	TRUE
expression	72	PIK3IP1	model_average	7.09116	0.011162	0.708215	1.13891	1.49511	-1					0	0.041798	constant	TRUE
expression	72	PIK3R1	model_average	10.8561	0.717239	1.74605	2.03914	2.33409	-1					0	0.008114	constant	FALSE
expression	72	PINX1	model_average	9.29781	0.013386	0.498896	0.841713	1.54465	1					0	0.015542	constant	TRUE
expression	72	PISD	model_average	9.27445	0.016634	0.634445	1.03555	1.53558	1					0	0.009925	constant	TRUE
expression	72	PITPNB	model_average	12.111	0.040967	1.19959	1.82302	1.52876	1					0	0.014645	constant	TRUE
expression	72	PKIG	model_average	7.96619	0.040655	1.11513	1.69431	1.54062	1					0	0.041249	constant	TRUE
expression	72	PLA2G16	model_average	8.75721	0.027553	1.10204	1.68624	1.50847	-1					0	0.030029	constant	TRUE
expression	72	PLAC8	model_average	9.28543	0.013438	0.916827	1.42946	1.48254	-1					0	0.15262	constant	TRUE
expression	72	PLCB2	model_average	14.3159	0.008357	0.548649	0.913623	1.49894	-1					0	0.099837	constant	TRUE
expression	72	PLD4	linear	10.908	0.010047	0.481621	0.815906	1.52226	-1	12.9105	0.01063	-3.45523	0.909855	0.12497	0.104141	constant	TRUE
expression	72	PLEKHH3	model_average	10.3328	0.593994	1.29512	1.70172	2.22233	-1					0	0.01212	constant	FALSE
expression	72	PMFBP1	model_average	7.49325	0.011852	0.650735	1.05843	1.506	-1					0	0.012042	constant	TRUE
expression	72	PMM2	model_average	10.2563	0.014101	0.583336	0.963396	1.53055	1					0	0.003942	constant	TRUE
expression	72	PNPLA7	model_average	10.5512	0.008626	0.563513	0.935009	1.49872	-1					0	0.058675	constant	TRUE
expression	72	POLB	model_average	7.3015	0.042158	1.21861	1.85222	1.52869	1					0	0.005497	constant	TRUE
expression	72	POLQ	model_average	9.62933	0.01421	0.778432	1.23544	1.50094	-1					0	0.036804	constant	TRUE
expression	72	POLR3D	model_average	7.36002	0.822645	1.62	2.02009	2.26686	1					0	0.012704	constant	FALSE
expression	72	POLR3GL	model_average	11.6249	0.454622	1.29007	1.73008	2.1998	-1					0	0.003643	constant	FALSE
expression	72	POPDC3	model_average	8.44923	0.026	0.677429	1.09563	1.57489	1					0	0.092852	constant	TRUE
expression	72	PPARG	model_average	11.5215	0.036516	1.13152	1.72206	1.52792	1					0	0.009069	constant	TRUE
expression	72	PPIC	model_average	12.5356	0.808602	1.54906	1.9461	2.26178	-1					0	0.015485	constant	FALSE
expression	72	PPID	model_average	12.0506	0.01748	0.62997	1.02934	1.54129	1					0	0.030112	constant	TRUE
expression	72	PPM1E	model_average	6.66976	0.024668	0.751847	1.19752	1.55153	1					0	0.037885	constant	TRUE
expression	72	PPOX	model_average	10.2405	0.00885	0.563509	0.934981	1.50013	-1					0	0.047202	constant	TRUE
expression	72	PPP1R14C	model_average	7.04369	0.015177	0.499921	0.843398	1.55785	1					0	0.017596	constant	TRUE
expression	72	PPP1R15B	model_average	12.1609	0.007021	0.304535	0.543023	1.53989	1					0	0.010221	constant	TRUE
expression	72	PPP1R3C	model_average	7.7348	0.016591	0.828328	1.30353	1.50538	-1					0	0.020549	constant	TRUE
expression	72	PPP2R2A	model_average	10.4117	0.024586	0.853125	1.33506	1.53344	1					0	0.015273	constant	TRUE
expression	72	PPP2R3A	model_average	7.20305	1.22338	1.71309	1.99694	2.33388	1					0	0.046358	constant	FALSE
expression	72	PPP3CA	poly2	9.50437	0.757029	2.70509	2.94195	2.50413	-1	-12.6904	0.009151	10.3452	0.763118	0.01392	0.01044	constant	FALSE
expression	72	PPP4R2	model_average	8.95684	0.008342	0.353281	0.620664	1.53931	1					0	0.005044	constant	TRUE
expression	72	PRAM1	model_average	13.601	0.006379	0.441534	0.756026	1.49978	-1					0	0.052597	constant	TRUE
expression	72	PREX1	model_average	13.4887	0.430398	1.40665	1.69752	2.29134	-1					0	0.013148	constant	FALSE
expression	72	PRKCA	model_average	11.8561	0.008416	0.496235	0.837335	1.50683	-1					0	0.014703	constant	TRUE
expression	72	PRMT5	model_average	10.0946	0.786014	1.32464	1.66222	2.26101	1					0	0.009586	constant	FALSE
expression	72	PROCA1	model_average	8.53268	0.014104	0.764448	1.21612	1.50225	-1					0	0.025761	constant	TRUE
expression	72	PRR11	model_average	8.47079	0.011133	0.625003	1.02233	1.50525	-1					0	0.012199	constant	TRUE
expression	72	PRSS57	model_average	9.88024	1.12718	1.81883	2.09414	2.3494	1					0	0.079914	constant	FALSE
expression	72	PSAT1	model_average	8.96057	0.020301	0.4859	0.824557	1.60486	1					0	0.186172	constant	TRUE
expression	72	PSIP1	model_average	8.80202	0.013448	0.711307	1.14265	1.50611	-1					0	0.017397	constant	TRUE
expression	72	PSMD12	model_average	11.3475	0.009774	0.41432	0.7151	1.53598	1					0	0.006559	constant	TRUE
expression	72	PSRC1	model_average	8.9059	0.00875	0.607777	0.99822	1.49297	-1					0	0.03892	constant	TRUE
expression	72	PTEN	model_average	10.7718	0.005033	0.312644	0.555955	1.5099	-1					0	0.003833	constant	TRUE
expression	72	PTGER4	model_average	12.3078	0.010728	0.429747	0.738693	1.54018	1					0	0.027542	constant	TRUE
expression	72	PTGES	model_average	6.14228	1.1832	1.88411	2.13273	2.36694	1					0	0.027359	constant	FALSE
expression	72	PTGFRN	model_average	7.72129	0.041355	1.12551	1.70932	1.54045	1					0	0.050971	constant	TRUE
expression	72	PTGIR	model_average	8.31766	0.033171	1.03517	1.58372	1.53303	1					0	0.015674	constant	TRUE
expression	72	PTPN4	model_average	7.25226	0.011911	0.662748	1.07526	1.50457	-1					0	0.012442	constant	TRUE
expression	72	PTPRJ	model_average	10.5863	0.008673	0.516079	0.866352	1.50567	-1					0	0.021466	constant	TRUE
expression	72	PTPRO	model_average	10.6417	1.16006	1.60854	1.8843	2.324	-1					0	0.011649	constant	FALSE
expression	72	PTPRU	model_average	8.08994	0.552107	1.86037	2.20688	2.32141	-1					0	0.010617	constant	FALSE
expression	72	PTX3	model_average	7.45757	1.11467	1.88119	2.22597	2.32423	1					0	0.028308	constant	FALSE
expression	72	PUS7	poly2	9.59324	1.4172	2.25729	2.42254	2.44114	1	-13.9048	0.000878	10.9524	0.894664	0.012581	0.009436	constant	FALSE
expression	72	PXK	model_average	10.5129	0.017709	0.847665	1.3298	1.50756	-1					0	0.031498	constant	TRUE
expression	72	PYGL	model_average	13.4402	0.006133	0.414062	0.71444	1.50202	-1					0	0.03877	constant	TRUE
expression	72	PYGO1	model_average	6.74371	0.017334	0.592941	0.9773	1.54855	1					0	0.015044	constant	TRUE
expression	72	PYROXD2	model_average	9.11629	0.630105	1.37292	1.76189	2.24394	-1					0	0.029077	constant	FALSE
expression	72	QPRT	model_average	12.1194	0.440691	1.18777	1.58854	2.20714	-1					0	0.034118	constant	FALSE
expression	72	R3HCC1L	model_average	7.80525	0.017286	0.629612	1.02891	1.53991	1					0	0.016169	constant	TRUE
expression	72	RAB18	model_average	9.54823	0.014024	0.551707	0.918268	1.53663	1					0	0.008981	constant	TRUE
expression	72	RAB35	model_average	12.1474	0.010127	0.437535	0.750256	1.53308	1					0	0.005617	constant	TRUE
expression	72	RAB4A	model_average	11.1722	0.023583	0.971249	1.49903	1.51297	-1					0	0.017728	constant	TRUE
expression	72	RABGEF1	model_average	9.66609	0.024415	0.860006	1.3445	1.5317	1					0	0.009617	constant	TRUE
expression	72	RALA	model_average	10.587	0.034706	1.02445	1.56774	1.53891	1					0	0.059755	constant	TRUE
expression	72	RAP1B	model_average	14.3828	0.011775	0.478664	0.81175	1.53696	1					0	0.015645	constant	TRUE
expression	72	RAP2B	model_average	8.75892	0.606913	1.48592	1.85789	2.26798	-1					0	0.014951	constant	FALSE
expression	72	RASAL2	model_average	6.99723	0.037384	1.04352	1.59326	1.54326	1					0	0.041159	constant	TRUE
expression	72	RASGRP1	model_average	5.77169	0.021487	0.591617	0.97587	1.5736	1					0	0.033273	constant	TRUE
expression	72	RBM19	model_average	8.9548	0.018998	0.674572	1.09146	1.54032	1					0	0.020994	constant	TRUE
expression	72	RBM24	model_average	5.79126	0.024438	0.709346	1.13953	1.55962	1					0	0.034982	constant	TRUE
expression	72	RBP7	model_average	8.74572	0.008133	0.530163	0.88686	1.50001	-1					0	0.037158	constant	TRUE
expression	72	RCBTB2	model_average	11.5244	0.009469	0.595518	0.980692	1.49974	-1					0	0.066218	constant	TRUE
expression	72	RCOR2	poly2	7.70384	1.93844	2.33323	2.57272	2.42735	1	12.2968	0.214134	-2.14838	0.778345	0.111678	0.083759	constant	FALSE
expression	72	RECK	model_average	7.8362	0.008901	0.551261	0.917352	1.50212	-1					0	0.020982	constant	TRUE
expression	72	REL	poly2	9.61361	0.897547	2.16242	2.61705	2.30037	1	-3.93142	0.918584	5.96571	0.612043	0.028884	0.021663	constant	FALSE
expression	72	RELA	model_average	9.5374	0.007882	0.341213	0.601612	1.53764	1					0	0.004903	constant	TRUE
expression	72	RFTN1	model_average	12.0867	0.035668	1.06341	1.62251	1.53572	1					0	0.047706	constant	TRUE
expression	72	RGCC	poly2	14.095	0.97985	2.13763	2.59458	2.29234	1	18.7639	0.700326	-5.38193	0.616767	0.191435	0.143576	constant	FALSE
expression	72	RGL1	model_average	8.74589	0.487312	1.17103	1.57879	2.19989	-1					0	0.03082	constant	FALSE
expression	72	RGS16	model_average	9.59477	1.77487	2.06476	2.25099	2.40985	1					0	0.067781	constant	FALSE
expression	72	RGS19	model_average	14.1408	0.407033	1.31152	1.67738	2.24627	-1					0	0.023078	constant	FALSE
expression	72	RGS20	model_average	6.7232	0.011488	0.364488	0.639781	1.58448	1					0	0.050648	constant	TRUE
expression	72	RHBDF2	poly2	13.7049	1.14617	2.4804	2.75793	2.44549	1	-5.73628	0.019932	6.86814	0.708728	0.02485	0.018638	constant	FALSE
expression	72	RHCG	model_average	6.5469	0.028768	0.824766	1.29614	1.55364	1					0	0.052591	constant	TRUE
expression	72	RHNO1	model_average	10.3285	0.01738	0.853501	1.33805	1.50529	-1					0	0.032265	constant	TRUE
expression	72	RHOBTB1	model_average	10.1544	0.005704	0.447234	0.764654	1.49379	-1					0	0.048834	constant	TRUE
expression	72	RHOBTB2	model_average	9.94948	0.015813	0.733112	1.1724	1.51471	-1					0	0.004658	constant	TRUE
expression	72	RHOC	model_average	12.2256	0.025224	0.88941	1.38449	1.53007	1					0	0.011269	constant	TRUE
expression	72	RIF1	model_average	8.58891	0.012336	0.48075	0.814889	1.54098	1					0	0.008183	constant	TRUE
expression	72	RIN2	model_average	11.8647	0.254601	1.22427	1.65705	2.19382	-1					0	0.014216	constant	FALSE
expression	72	RIPK2	model_average	9.53973	0.012154	0.469136	0.797836	1.54184	1					0	0.023776	constant	TRUE
expression	72	RLF	model_average	12.7136	0.009017	0.372407	0.650556	1.54052	1					0	0.00966	constant	TRUE
expression	72	RNASE6	model_average	10.5503	1.43371	2.00452	2.29336	2.36413	-1					0	0.054912	constant	FALSE
expression	72	RNF122	model_average	8.58463	0.032881	1.19678	1.82818	1.51038	-1					0	0.023215	constant	TRUE
expression	72	RNF125	model_average	7.84093	1.0907	1.9544	2.33936	2.30834	-1					0	0.003867	constant	FALSE
expression	72	RNF175	model_average	7.21624	0.015516	0.811226	1.28033	1.50278	-1					0	0.019847	constant	TRUE
expression	72	RNF185	model_average	7.20021	0.025225	0.838779	1.31546	1.53803	1					0	0.016749	constant	TRUE
expression	72	RNF19B	model_average	7.74173	0.0312	0.96831	1.49097	1.53743	1					0	0.02313	constant	TRUE
expression	72	RNF25	model_average	8.82871	0.01399	0.534231	0.89311	1.54037	1					0	0.010289	constant	TRUE
expression	72	RNMT	model_average	8.519	0.009564	0.394278	0.684474	1.53983	1					0	0.006239	constant	TRUE
expression	72	RPF1	model_average	10.9382	0.018098	0.654923	1.06416	1.53958	1					0	0.024331	constant	TRUE
expression	72	RPF2	model_average	11.3427	0.015441	0.568026	0.941713	1.54237	1					0	0.021353	constant	TRUE
expression	72	RPL23AP53	model_average	9.92998	0.027181	0.908203	1.40963	1.53395	1					0	0.017982	constant	TRUE
expression	72	RRAS2	model_average	8.75586	0.009635	0.358421	0.629002	1.5545	1					0	0.016675	constant	TRUE
expression	72	RRN3	model_average	8.31486	0.015524	0.592536	0.976608	1.53729	1					0	0.011553	constant	TRUE
expression	72	RRP15	model_average	8.17303	0.659747	1.4931	1.91567	2.23863	1					0	0.014654	constant	FALSE
expression	72	RRP9	model_average	10.4483	0.887562	1.80036	2.2228	2.26688	1					0	0.011232	constant	FALSE
expression	72	RSC1A1	model_average	8.9	0.017338	0.621821	1.01801	1.54192	1					0	0.023283	constant	TRUE
expression	72	RSL1D1	model_average	10.9214	0.011239	0.406594	0.703565	1.5534	1					0	0.025651	constant	TRUE
expression	72	RTP4	model_average	9.80523	0.009274	0.535343	0.894373	1.50683	-1					0	0.011684	constant	TRUE
expression	72	RUNX3	model_average	13.9447	0.024346	0.859154	1.34338	1.5315	1					0	0.022055	constant	TRUE
expression	72	RXRA	model_average	12.5066	0.513338	1.15673	1.53201	2.21517	-1					0	0.012856	constant	FALSE
expression	72	RYBP	model_average	8.22878	0.024003	0.797607	1.25969	1.54026	1					0	0.026211	constant	TRUE
expression	72	S100A12	linear	10.4078	0.01054	0.50063	0.843895	1.52226	-1	11.19	0.134674	-2.595	0.9033	0.108278	0.090231	constant	TRUE
expression	72	S100A9	model_average	13.9676	0.009462	0.603159	0.991565	1.49864	-1					0	0.100426	constant	TRUE
expression	72	S1PR3	poly2	7.03861	1.58179	2.28703	2.41509	2.45649	1	-17.5381	0.11199	12.7691	0.930362	0.009294	0.006971	constant	FALSE
expression	72	SAMD8	model_average	7.0684	0.018072	0.663764	1.07645	1.53764	1					0	0.009179	constant	TRUE
expression	72	SAP25	model_average	13.5439	0.010015	0.596312	0.981787	1.50273	-1					0	0.047023	constant	TRUE
expression	72	SARAF	model_average	13.7814	0.680175	1.7047	2.14954	2.24104	-1					0	0.020695	constant	FALSE
expression	72	SBDS	model_average	8.85893	0.005364	0.24305	0.441939	1.54049	1					0	0.003777	constant	TRUE
expression	72	SCARB1	poly2	14.8445	1.68593	2.41338	2.62317	2.4507	-1	-12.7642	0.02983	10.3821	0.799153	0.013835	0.010376	constant	FALSE
expression	72	SCG5	model_average	6.07221	0.222964	1.98968	2.10671	2.42004	1					0	0.014584	constant	FALSE
expression	72	SCHIP1	model_average	5.91901	1.27182	1.76975	2.05182	2.34117	1					0	0.017508	constant	FALSE
expression	72	SCO2	model_average	11.57	0.018207	0.708453	1.13818	1.53019	1					0	0.007849	constant	TRUE
expression	72	SCRN2	model_average	8.8961	0.01389	0.756747	1.20551	1.50242	-1					0	0.032562	constant	TRUE
expression	72	SDE2	model_average	9.13464	0.014617	0.575879	0.952878	1.53516	1					0	0.009302	constant	TRUE
expression	72	SEC24A	model_average	7.42094	0.019499	0.691114	1.11433	1.53958	1					0	0.015032	constant	TRUE
expression	72	SEC24D	poly2	9.77764	1.39741	2.08085	2.39493	2.36023	-1	-7.59208	0.000984	7.79604	0.776877	0.02129	0.015967	constant	FALSE
expression	72	SECTM1	model_average	12.5013	1.35753	1.74446	1.96602	2.35925	-1					0	0.053929	constant	FALSE
expression	72	SEH1L	model_average	9.13075	0.951786	1.88955	2.26537	2.30734	1					0	0.007012	constant	FALSE
expression	72	SEMA3C	model_average	6.26225	0.029706	0.865321	1.35071	1.54981	1					0	0.03641	constant	TRUE
expression	72	SEMA3G	model_average	6.77105	0.017276	0.868323	1.35866	1.50322	-1					0	0.022045	constant	TRUE
expression	72	SEMA7A	model_average	7.57871	1.44366	2.03032	2.2355	2.41836	1					0	0.023704	constant	FALSE
expression	72	SEPT10	model_average	7.48076	0.010802	0.406361	0.703476	1.54885	1					0	0.029695	constant	TRUE
expression	72	SERGEF	poly2	8.56612	1.78838	2.41892	2.78866	2.4067	-1	-12.539	0.514262	10.2695	0.632368	0.014097	0.010573	constant	FALSE
expression	72	SERTAD2	model_average	10.0598	1.0635	1.67217	1.95727	2.3285	1					0	0.027895	constant	FALSE
expression	72	SF3B4	model_average	8.0067	0.025734	0.867127	1.35391	1.53534	1					0	0.014105	constant	TRUE
expression	72	SGSH	model_average	9.13653	0.008448	0.56586	0.938406	1.49702	-1					0	0.038133	constant	TRUE
expression	72	SH2D3A	model_average	7.18424	0.012519	0.459823	0.784003	1.54846	1					0	0.012257	constant	TRUE
expression	72	SH2D3C	model_average	10.4224	0.021271	0.903376	1.40534	1.51387	-1					0	0.010724	constant	TRUE
expression	72	SHB	model_average	7.78253	0.019602	0.701272	1.1283	1.53822	1					0	0.013875	constant	TRUE
expression	72	SHC4	model_average	5.91197	1.51665	1.97291	2.22562	2.37547	1					0	0.020215	constant	FALSE
expression	72	SHMT1	poly2	8.02874	0.189852	2.41678	2.60404	2.45799	-1	-5.59686	0.105367	6.79843	0.829268	0.025141	0.018856	constant	FALSE
expression	72	SIAE	model_average	10.5439	0.005518	0.387536	0.673804	1.50105	-1					0	0.023554	constant	TRUE
expression	72	SIRPD	model_average	7.20907	0.006277	0.494308	0.834569	1.49087	-1					0	0.022471	constant	TRUE
expression	72	SIRPG	model_average	7.96578	0.030414	1.15261	1.76081	1.50983	-1					0	0.022306	constant	TRUE
expression	72	SKIDA1	model_average	8.11083	0.014501	0.822175	1.29595	1.49712	-1					0	0.045671	constant	TRUE
expression	72	SLC11A2	model_average	9.61865	0.009871	0.391851	0.680823	1.54409	1					0	0.012613	constant	TRUE
expression	72	SLC1A3	model_average	8.35389	0.019931	0.745391	1.18879	1.53202	1					0	0.006124	constant	TRUE
expression	72	SLC1A4	model_average	8.00222	0.665524	1.75966	2.02207	2.34739	1					0	0.034906	constant	FALSE
expression	72	SLC22A16	model_average	11.1788	0.749315	1.72535	2.18039	2.23368	-1					0	0.020973	constant	FALSE
expression	72	SLC22A18	model_average	13.0265	0.975355	1.70655	1.90778	2.36044	-1					0	0.016359	constant	FALSE
expression	72	SLC25A13	model_average	8.99944	0.016854	0.590544	0.973883	1.54615	1					0	0.023747	constant	TRUE
expression	72	SLC25A32	model_average	10.3202	0.011369	0.429196	0.737785	1.54661	1					0	0.012949	constant	TRUE
expression	72	SLC2A10	model_average	7.77755	0.232375	1.86646	2.15289	2.35019	-1					0	0.010662	constant	FALSE
expression	72	SLC2A3	model_average	7.07591	0.043665	1.16748	1.77053	1.53946	1					0	0.040325	constant	TRUE
expression	72	SLC35G2	model_average	7.4063	0.017233	0.560377	0.931157	1.5559	1					0	0.029847	constant	TRUE
expression	72	SLC36A1	model_average	12.2748	0.011246	0.626089	1.02384	1.506	-1					0	0.030227	constant	TRUE
expression	72	SLC46A1	model_average	10.2193	0.539005	1.17777	1.53408	2.22843	-1					0	0.038409	constant	FALSE
expression	72	SLC46A3	model_average	7.34657	0.006553	0.440595	0.754615	1.50051	-1					0	0.007266	constant	TRUE
expression	72	SLC4A2	model_average	9.61763	0.019092	0.724978	1.16087	1.53156	1					0	0.007974	constant	TRUE
expression	72	SLC6A9	model_average	5.85626	0.022563	0.53105	0.889449	1.59866	1					0	0.046802	constant	TRUE
expression	72	SLC7A1	model_average	9.39415	0.030096	0.916097	1.41959	1.54235	1					0	0.050753	constant	TRUE
expression	72	SLC7A11	model_average	9.8973	0.040649	1.13899	1.72989	1.53679	1					0	0.05295	constant	TRUE
expression	72	SLCO2B1	linear	11.8613	0.008568	0.422368	0.727169	1.52226	-1	12.8677	0.00079	-3.43385	0.929198	0.124525	0.103771	constant	TRUE
expression	72	SLCO4C1	model_average	7.09813	0.020738	0.935988	1.45118	1.50776	-1					0	0.015698	constant	TRUE
expression	72	SLFN13	model_average	6.90997	0.017934	0.856351	1.34174	1.50717	-1					0	0.011624	constant	TRUE
expression	72	SMARCD3	model_average	11.4934	0.400016	1.0779	1.47627	2.18625	-1					0	0.017949	constant	FALSE
expression	72	SMG5	model_average	9.6646	0.00826	0.346915	0.610654	1.54061	1					0	0.00653	constant	TRUE
expression	72	SMIM1	model_average	8.99678	0.006065	0.45014	0.768978	1.49624	-1					0	0.035497	constant	TRUE
expression	72	SMYD3	model_average	9.9838	0.009424	0.600282	0.987479	1.49883	-1					0	0.052972	constant	TRUE
expression	72	SMYD5	model_average	8.13978	0.019475	0.680145	1.09912	1.54184	1					0	0.016468	constant	TRUE
expression	72	SNHG16	poly2	13.8097	1.73957	2.47234	2.63556	2.47415	1	-14.3521	0.235928	11.1761	0.853943	0.01212	0.00909	constant	FALSE
expression	72	SNN	poly2	10.4164	0.317281	2.74437	2.8052	1.50585	-1	-30.0826	0.004503	19.0413	0.972945	0.003267	0.002451	constant	FALSE
expression	72	SNURF	model_average	10.1826	0.014851	0.749668	1.19545	1.50792	-1					0	0.022792	constant	TRUE
expression	72	SOAT1	model_average	10.3996	0.01983	0.721546	1.15614	1.53562	1					0	0.018634	constant	TRUE
expression	72	SP100	poly2	10.249	2.04258	2.38806	2.61734	2.44023	-1	-24.4393	0.077449	16.2196	0.778445	0.005229	0.003922	constant	FALSE
expression	72	SP9	poly2	9.811	1.13749	2.53275	2.67194	2.49063	-1	-14.9232	0.455987	11.4616	0.881433	0.011557	0.008668	constant	FALSE
expression	72	SPAG5	model_average	11.4933	0.008641	0.545603	0.909222	1.5004	-1					0	0.025408	constant	TRUE
expression	72	SPARC	model_average	10.9838	0.59505	1.62894	2.00225	2.28391	-1					0	0.011062	constant	FALSE
expression	72	SPATA2L	model_average	8.61107	0.020903	0.766131	1.21709	1.53273	1					0	0.00914	constant	TRUE
expression	72	SPATA5L1	model_average	8.47825	0.305555	1.41711	1.81527	2.24486	1					0	0.003839	constant	FALSE
expression	72	SPATA7	model_average	8.46152	0.007316	0.453852	0.774506	1.50508	-1					0	0.007513	constant	TRUE
expression	72	SPC25	model_average	9.92879	0.012698	0.777147	1.23423	1.4941	-1					0	0.072681	constant	TRUE
expression	72	SPINK1	poly2	5.96609	0.938488	2.2574	2.58962	2.37884	1	-16.4924	0.226207	12.2462	0.691668	0.01014	0.007605	constant	FALSE
expression	72	SPINT2	model_average	12.5361	1.09936	1.62904	1.93606	2.31474	-1					0	0.015279	constant	FALSE
expression	72	SPIRE1	model_average	9.25867	0.010286	0.41318	0.713437	1.54144	1					0	0.007841	constant	TRUE
expression	72	SPNS3	poly2	8.85913	1.09228	2.70548	2.91659	2.50842	1	14.1868	0.628275	-3.09338	0.79233	0.130729	0.098046	constant	FALSE
expression	72	SPRY1	model_average	7.42722	0.539126	1.55987	2.04524	2.1863	1					0	0.045901	constant	FALSE
expression	72	SRFBP1	model_average	10.0345	0.012762	0.478151	0.811202	1.54521	1					0	0.021718	constant	TRUE
expression	72	SRP68	model_average	10.1739	0.013645	0.53428	0.893124	1.53789	1					0	0.009646	constant	TRUE
expression	72	SRXN1	model_average	11.1606	0.014031	0.547283	0.91195	1.53753	1					0	0.016539	constant	TRUE
expression	72	SSC4D	model_average	9.67525	0.008576	0.486955	0.823683	1.50952	-1					0	0.00559	constant	TRUE
expression	72	SSTR2	model_average	6.31528	0.044437	1.20835	1.83335	1.53512	1					0	0.017652	constant	TRUE
expression	72	ST6GALNAC2	model_average	8.70195	0.015929	0.616474	1.01035	1.53498	1					0	0.008738	constant	TRUE
expression	72	STAB1	model_average	6.65818	0.009383	0.648691	1.05598	1.49226	-1					0	0.033648	constant	TRUE
expression	72	STAC3	model_average	12.5777	0.007574	0.467562	0.794947	1.50499	-1					0	0.019571	constant	TRUE
expression	72	STEAP1	model_average	6.34704	0.612052	1.64177	1.94474	2.3179	1					0	0.050133	constant	FALSE
expression	72	STEAP1B	model_average	6.49682	0.551343	1.48792	1.83946	2.27793	1					0	0.052899	constant	FALSE
expression	72	STOX2	model_average	9.48467	1.05883	1.68815	2.02607	2.30816	-1					0	0.00794	constant	FALSE
expression	72	STX10	model_average	9.9543	0.110888	1.25485	1.64599	2.22431	-1					0	0.000856	constant	FALSE
expression	72	STX4	model_average	12.1717	0.025729	0.896064	1.39348	1.53076	1					0	0.01566	constant	TRUE
expression	72	SUCLG2	model_average	8.76885	0.666627	1.82174	2.20167	2.29853	-1					0	0.001794	constant	FALSE
expression	72	SUOX	model_average	8.09413	0.010597	0.635965	1.03783	1.50091	-1					0	0.025418	constant	TRUE
expression	72	SUPT6H	model_average	10.6519	0.015579	0.60451	0.993483	1.53535	1					0	0.012518	constant	TRUE
expression	72	SUPV3L1	model_average	9.9903	0.022808	0.729778	1.1674	1.5478	1					0	0.058773	constant	TRUE
expression	72	SUSD3	model_average	13.759	0.814541	1.35334	1.68901	2.26615	-1					0	0.033986	constant	FALSE
expression	72	SVIL	model_average	7.1417	0.014086	0.560803	0.931306	1.53504	1					0	0.004458	constant	TRUE
expression	72	SYK	model_average	12.3301	0.228421	1.30537	1.74902	2.19969	-1					0	0.020203	constant	FALSE
expression	72	SYT11	model_average	6.94964	0.016377	0.548449	0.91409	1.55311	1					0	0.028328	constant	TRUE
expression	72	SYT17	model_average	7.9878	0.014414	0.686205	1.10766	1.51469	-1					0	0.002907	constant	TRUE
expression	72	SYTL1	poly2	8.6739	0.664001	2.67717	2.96147	2.4905	1	5.97751	0.788758	1.01125	0.711526	0.065958	0.049469	constant	FALSE
expression	72	SYTL3	poly2	8.30903	1.06904	2.82555	3.03831	2.42047	-1	-11.4974	0.219226	9.74868	0.811673	0.015376	0.011532	constant	FALSE
expression	72	TACC3	model_average	9.42382	0.015808	0.763775	1.2147	1.51032	-1					0	0.011333	constant	TRUE
expression	72	TADA2A	model_average	7.53698	0.037932	1.16041	1.7648	1.5273	1					0	0.003114	constant	TRUE
expression	72	TAGLN2	poly2	12.7264	1.65613	2.20335	2.4798	2.39309	1	-13.2492	0.073508	10.6246	0.773333	0.013287	0.009965	constant	FALSE
expression	72	TBC1D10A	model_average	8.90729	0.024416	0.851653	1.33312	1.53295	1					0	0.011679	constant	TRUE
expression	72	TBC1D10C	model_average	9.7592	0.019218	0.870931	1.36135	1.51037	-1					0	0.015359	constant	TRUE
expression	72	TBC1D14	model_average	10.3212	0.765242	1.37953	1.74685	2.25578	-1					0	0.01639	constant	FALSE
expression	72	TBX2	model_average	7.46606	0.260522	1.00834	1.41257	2.16594	1					0	0.008767	constant	FALSE
expression	72	TBX21	poly2	5.96661	0.347827	2.10741	2.26933	2.42283	1	-14.2625	0.060744	11.1312	0.931055	0.012211	0.009158	constant	FALSE
expression	72	TCEA3	model_average	5.7986	0.442571	1.32897	1.70237	2.24521	1					0	0.027745	constant	FALSE
expression	72	TEAD4	poly2	8.42456	1.17626	2.27255	2.38887	2.45787	1	-29.9265	0.926114	18.9632	0.944361	0.00331	0.002483	constant	FALSE
expression	72	TESC	model_average	13.4129	0.01123	0.744487	1.18943	1.49118	-1					0	0.197348	constant	TRUE
expression	72	TEX10	model_average	10.6714	0.012088	0.482916	0.818061	1.53845	1					0	0.01028	constant	TRUE
expression	72	TIA1	model_average	8.78801	0.005188	0.345983	0.609014	1.50432	-1					0	0.00444	constant	TRUE
expression	72	TICAM1	model_average	9.76664	0.036977	1.10295	1.67913	1.53318	1					0	0.024131	constant	TRUE
expression	72	TIFAB	model_average	8.83625	0.603955	1.32424	1.71446	2.23607	-1					0	0.047009	constant	FALSE
expression	72	TIMM17A	model_average	13.3666	0.013657	0.508444	0.855628	1.54408	1					0	0.026157	constant	TRUE
expression	72	TIMM22	poly2	8.92943	0.194874	2.12539	2.3568	2.40115	1	-19.8234	0.037774	13.9117	0.855411	0.007683	0.005762	constant	FALSE
expression	72	TIMM44	model_average	9.32748	0.009021	0.333898	0.590179	1.55621	1					0	0.014122	constant	TRUE
expression	72	TIMM50	model_average	12.4825	0.176499	1.95707	2.28751	2.33949	1					0	0.013998	constant	FALSE
expression	72	TIPARP	model_average	10.9387	0.01406	0.544843	0.908487	1.53783	1					0	0.022605	constant	TRUE
expression	72	TLR4	model_average	10.2107	0.02569	1.02584	1.57546	1.51258	-1					0	0.017221	constant	TRUE
expression	72	TM7SF2	model_average	8.08151	0.010399	0.622078	1.01827	1.50148	-1					0	0.020015	constant	TRUE
expression	72	TMBIM1	model_average	12.4701	0.013984	0.56764	0.941051	1.53296	1					0	0.0093	constant	TRUE
expression	72	TMEM105	model_average	9.12429	0.005329	0.439387	0.752867	1.49103	-1					0	0.030254	constant	TRUE
expression	72	TMEM119	model_average	8.84401	0.02134	0.957228	1.48073	1.50715	-1					0	0.025434	constant	TRUE
expression	72	TMEM129	model_average	10.5598	0.007924	0.486822	0.823444	1.50473	-1					0	0.021909	constant	TRUE
expression	72	TMEM37	model_average	9.15803	0.458944	1.62284	1.9795	2.29192	-1					0	0.023828	constant	FALSE
expression	72	TMEM45A	poly2	8.42887	1.85073	2.11462	2.24847	2.432	1	-10.459	0.005603	9.22949	0.952367	0.016765	0.012574	constant	FALSE
expression	72	TMEM63C	model_average	10.9554	0.932076	1.52953	1.8739	2.28661	-1					0	0.033947	constant	FALSE
expression	72	TMEM80	model_average	10.8404	0.007543	0.421363	0.725577	1.51297	-1					0	0.002938	constant	TRUE
expression	72	TMEM86A	model_average	7.74356	0.879155	1.71586	1.97446	2.34345	-1					0	0.024226	constant	FALSE
expression	72	TMEM87B	model_average	9.57088	0.926956	1.55203	1.90476	2.28554	-1					0	0.007973	constant	FALSE
expression	72	TMEM88	model_average	7.6234	0.041762	1.15435	1.752	1.53727	1					0	0.027217	constant	TRUE
expression	72	TMX3	model_average	10.611	0.020612	0.875182	1.36661	1.51519	-1					0	0.00703	constant	TRUE
expression	72	TMX4	model_average	10.3832	0.00666	0.39297	0.682153	1.51031	-1					0	0.005471	constant	TRUE
expression	72	TNFRSF10A	model_average	7.30765	0.018168	0.556462	0.925624	1.56304	1					0	0.034921	constant	TRUE
expression	72	TNFRSF10C	model_average	8.31457	0.525362	1.48936	1.87779	2.25977	-1					0	0.014998	constant	FALSE
expression	72	TNFRSF10D	model_average	10.6892	0.317206	1.04096	1.44828	2.17194	1					0	0.033433	constant	FALSE
expression	72	TNFRSF8	model_average	7.2285	0.008616	0.560354	0.93047	1.49904	-1					0	0.02498	constant	TRUE
expression	72	TNFSF13B	model_average	7.81138	0.008931	0.596677	0.982417	1.49585	-1					0	0.028049	constant	TRUE
expression	72	TNNI3	model_average	8.31179	1.57071	1.9425	2.16597	2.38269	-1					0	0.006934	constant	FALSE
expression	72	TNS3	model_average	11.9913	0.033065	1.02528	1.5697	1.53432	1					0	0.034138	constant	TRUE
expression	72	TOMM34	model_average	10.2608	0.843614	1.88911	2.07623	2.38792	1					0	0.009825	constant	FALSE
expression	72	TOMM40	poly2	9.58976	1.83164	2.11982	2.3046	2.41709	1	-11.9483	0.000614	9.97415	0.907105	0.014809	0.011106	constant	FALSE
expression	72	TOP2B	model_average	12.7218	0.01398	0.664448	1.07742	1.5157	-1					0	0.005186	constant	TRUE
expression	72	TOX2	poly2	12.3543	1.73755	2.09955	2.31396	2.40437	-1	1.26342	0.015421	3.36829	0.882198	0.044531	0.033398	constant	FALSE
expression	72	TP53INP1	model_average	7.81388	0.514805	1.3459	1.76587	2.22203	-1					0	0.008201	constant	FALSE
expression	72	TP53TG1	model_average	8.34339	0.516436	1.74247	2.05798	2.32428	-1					0	0.013943	constant	FALSE
expression	72	TPCN1	model_average	11.8585	0.512781	1.45815	1.73727	2.30275	-1					0	0.010678	constant	FALSE
expression	72	TPM2	model_average	11.552	0.01243	0.644066	1.04903	1.51017	-1					0	0.013919	constant	TRUE
expression	72	TRAF6	model_average	8.46887	0.014635	0.56716	0.940447	1.53728	1					0	0.00879	constant	TRUE
expression	72	TREML1	model_average	7.59427	0.008975	0.622584	1.01921	1.49338	-1					0	0.048816	constant	TRUE
expression	72	TRIM58	model_average	10.6129	0.027895	1.05401	1.61458	1.51547	-1					0	0.009797	constant	TRUE
expression	72	TRIM66	model_average	6.4858	0.030251	1.13897	1.73978	1.51105	-1					0	0.010837	constant	TRUE
expression	72	TRMT6	model_average	8.44555	0.006915	0.284354	0.510278	1.54817	1					0	0.005962	constant	TRUE
expression	72	TRPM2	model_average	11.3587	0.757625	1.78645	1.98444	2.37172	-1					0	0.016124	constant	FALSE
expression	72	TSC22D1	model_average	14.0111	1.08556	1.87929	2.11377	2.37144	1					0	0.019645	constant	FALSE
expression	72	TSC22D2	model_average	7.60367	0.006038	0.253172	0.45935	1.5599	1					0	0.011926	constant	TRUE
expression	72	TSPAN32	model_average	8.87792	0.007719	0.579084	0.957479	1.49075	-1					0	0.062395	constant	TRUE
expression	72	TST	model_average	13.0332	0.54525	1.73869	2.04658	2.32714	-1					0	0.007105	constant	FALSE
expression	72	TTC21A	model_average	9.07637	0.045095	1.25233	1.90423	1.53013	1					0	0.013909	constant	TRUE
expression	72	TTC39C	model_average	8.95922	0.007323	0.434725	0.745782	1.50836	-1					0	0.004477	constant	TRUE
expression	72	TTC4	model_average	8.82002	0.708173	1.38089	1.77232	2.24359	1					0	0.008198	constant	FALSE
expression	72	TUBA8	model_average	8.51333	1.06064	1.7923	2.03135	2.35949	1					0	0.005165	constant	FALSE
expression	72	TUFT1	model_average	10.3414	0.004913	0.227318	0.415526	1.5409	1					0	0.006227	constant	TRUE
expression	72	TXNL4B	model_average	8.18656	0.189415	1.18363	1.58929	2.20333	1					0	0.012842	constant	FALSE
expression	72	TXNRD1	model_average	8.19776	0.015232	0.56222	0.933412	1.54232	1					0	0.011064	constant	TRUE
expression	72	TXNRD3	model_average	8.37079	0.437363	1.44648	1.931	2.18039	-1					0	0.007177	constant	FALSE
expression	72	UBA7	model_average	10.3189	0.008001	0.577505	0.955168	1.4927	-1					0	0.071814	constant	TRUE
expression	72	UBAP1	model_average	10.8595	0.022237	0.762196	1.21161	1.53924	1					0	0.034057	constant	TRUE
expression	72	UBE2C	model_average	11.493	0.022012	1.01393	1.56133	1.50255	-1					0	0.080553	constant	TRUE
expression	72	UBE2J1	model_average	10.6722	0.01463	0.729121	1.16709	1.50963	-1					0	0.017887	constant	TRUE
expression	72	UBE2Z	model_average	9.57304	0.019851	0.714051	1.14584	1.53712	1					0	0.017904	constant	TRUE
expression	72	UBIAD1	poly2	8.23839	2.20845	2.54089	2.82544	2.45811	1	-7.35214	0.004405	7.67607	0.700358	0.02172	0.01629	constant	FALSE
expression	72	UBTD2	model_average	8.06714	0.024895	0.851238	1.33246	1.53477	1					0	0.013477	constant	TRUE
expression	72	UCN	model_average	10.3041	0.02036	0.88816	1.38467	1.51252	-1					0	0.01356	constant	TRUE
expression	72	UFM1	poly2	9.67433	1.52744	2.27104	2.61396	2.37734	1	-9.18951	0.003732	8.59476	0.677205	0.018636	0.013977	constant	FALSE
expression	72	UGGT1	model_average	9.94586	0.031633	1.16807	1.7837	1.51092	-1					0	0.025727	constant	TRUE
expression	72	ULBP2	model_average	7.79306	0.028497	0.724244	1.16008	1.57448	1					0	0.116942	constant	TRUE
expression	72	ULK2	model_average	8.28495	0.006913	0.466086	0.792758	1.50002	-1					0	0.015026	constant	TRUE
expression	72	URGCP	model_average	8.00551	0.024334	0.803496	1.26766	1.54055	1					0	0.026116	constant	TRUE
expression	72	USP53	model_average	7.77415	0.012745	0.49136	0.830677	1.54096	1					0	0.014044	constant	TRUE
expression	72	UTS2	model_average	11.7975	0.53021	1.30957	1.6692	2.24889	-1					0	0.00653	constant	FALSE
expression	72	VEGFA	model_average	8.35421	0.016596	0.51741	0.869539	1.56369	1					0	0.066701	constant	TRUE
expression	72	VEGFC	model_average	6.89275	0.025731	0.48986	0.829426	1.63373	1					0	0.091503	constant	TRUE
expression	72	VPS26B	model_average	10.1356	0.010506	0.613139	1.00562	1.50326	-1					0	0.023074	constant	TRUE
expression	72	VPS36	model_average	10.0887	0.020127	0.886767	1.38286	1.51178	-1					0	0.013632	constant	TRUE
expression	72	VRK2	model_average	7.71688	0.023449	0.819761	1.28984	1.53447	1					0	0.009499	constant	TRUE
expression	72	VTRNA1-3	model_average	7.15229	0.025067	0.739014	1.17994	1.55622	1					0	0.045265	constant	TRUE
expression	72	WASF1	model_average	9.12767	0.01271	0.494459	0.835089	1.54045	1					0	0.008956	constant	TRUE
expression	72	WBP1	model_average	10.7275	0.004745	0.324641	0.575177	1.5032	-1					0	0.005655	constant	TRUE
expression	72	WDFY2	model_average	9.13792	0.014078	0.756149	1.20464	1.50319	-1					0	0.026388	constant	TRUE
expression	72	WDR43	model_average	9.1501	0.016749	0.571429	0.946698	1.54996	1					0	0.025371	constant	TRUE
expression	72	WDR86	model_average	7.89044	0.006397	0.445492	0.761986	1.49907	-1					0	0.014255	constant	TRUE
expression	72	WEE1	model_average	7.77379	0.025556	1.05584	1.61932	1.50838	-1					0	0.018699	constant	TRUE
expression	72	WFDC1	model_average	7.25316	0.004643	0.326126	0.577569	1.50224	-1					0	0.003345	constant	TRUE
expression	72	WNT1	model_average	6.49352	0.276585	2.05044	2.34612	2.40598	1					0	0.030307	constant	FALSE
expression	72	WTAP	model_average	9.65131	0.021148	0.764333	1.21462	1.53409	1					0	0.014544	constant	TRUE
expression	72	XPR1	model_average	8.89884	0.019629	0.71643	1.14913	1.53557	1					0	0.013538	constant	TRUE
expression	72	YES1	model_average	7.42786	0.01756	0.611895	1.0042	1.54496	1					0	0.026423	constant	TRUE
expression	72	YPEL2	model_average	8.2699	0.511673	1.56973	2.0414	2.20529	-1					0	0.014071	constant	FALSE
expression	72	YPEL3	model_average	9.55961	0.014185	0.757489	1.20644	1.50383	-1					0	0.036132	constant	TRUE
expression	72	ZBTB1	model_average	8.38528	0.017165	0.582254	0.962241	1.54995	1					0	0.029563	constant	TRUE
expression	72	ZBTB21	model_average	8.71805	0.00776	0.299597	0.535418	1.5587	1					0	0.017998	constant	TRUE
expression	72	ZBTB43	model_average	10.5677	0.027025	0.895817	1.39271	1.5354	1					0	0.024132	constant	TRUE
expression	72	ZBTB47	model_average	11.4647	0.07844	1.88561	2.0896	2.38232	-1					0	0.011917	constant	FALSE
expression	72	ZBTB8A	model_average	8.41051	0.014422	0.542412	0.90509	1.54058	1					0	0.02136	constant	TRUE
expression	72	ZCCHC10	model_average	10.0546	0.012756	0.43867	0.752339	1.55698	1					0	0.028965	constant	TRUE
expression	72	ZCCHC14	model_average	8.61003	0.023836	0.68038	1.09958	1.56364	1					0	0.065827	constant	TRUE
expression	72	ZCCHC24	model_average	9.30586	0.297764	1.44971	1.81213	2.2679	-1					0	0.022317	constant	FALSE
expression	72	ZCCHC4	model_average	8.78568	0.026845	0.861967	1.34658	1.5404	1					0	0.027015	constant	TRUE
expression	72	ZFAND2A	model_average	10.3233	0.01067	0.427963	0.735888	1.54076	1					0	0.009289	constant	TRUE
expression	72	ZFAND3	model_average	8.6849	0.022116	0.781919	1.23851	1.53527	1					0	0.014125	constant	TRUE
expression	72	ZFAND5	model_average	12.4214	0.01107	0.446557	0.763962	1.53922	1					0	0.017157	constant	TRUE
expression	72	ZFYVE16	model_average	9.54859	0.029782	0.950353	1.46675	1.53576	1					0	0.030206	constant	TRUE
expression	72	ZMYND8	model_average	8.75294	0.023774	0.973988	1.50279	1.51318	-1					0	0.009197	constant	TRUE
expression	72	ZNF117	model_average	9.84369	0.012913	0.714602	1.14733	1.50308	-1					0	0.035227	constant	TRUE
expression	72	ZNF143	model_average	9.22225	0.024544	0.81285	1.28032	1.53984	1					0	0.030513	constant	TRUE
expression	72	ZNF226	model_average	9.73173	0.016405	0.845497	1.32741	1.50228	-1					0	0.039024	constant	TRUE
expression	72	ZNF281	model_average	11.0055	0.025071	0.807664	1.27315	1.54302	1					0	0.050442	constant	TRUE
expression	72	ZNF296	model_average	7.61033	0.025474	0.841957	1.31973	1.53846	1					0	0.019267	constant	TRUE
expression	72	ZNF302	model_average	8.37842	0.033426	1.17401	1.79094	1.51459	-1					0	0.009292	constant	TRUE
expression	72	ZNF317	model_average	10.6477	0.020965	0.762534	1.21215	1.53371	1					0	0.014217	constant	TRUE
expression	72	ZNF33B	model_average	8.21374	0.013608	0.72704	1.16444	1.50479	-1					0	0.018093	constant	TRUE
expression	72	ZNF362	model_average	11.6264	0.010609	0.606717	0.996507	1.50496	-1					0	0.029867	constant	TRUE
expression	72	ZNF512B	poly2	10.4214	1.00673	2.31385	2.5928	2.41006	-1	-9.33708	0.007375	8.66854	0.734747	0.018408	0.013806	constant	FALSE
expression	72	ZNF521	model_average	9.08588	0.027668	0.913256	1.41645	1.5347	1					0	0.020137	constant	TRUE
expression	72	ZNF573	model_average	9.54386	0.017706	0.802477	1.2675	1.51341	-1					0	0.006672	constant	TRUE
expression	72	ZNF622	model_average	11.7831	0.016495	0.615867	1.00953	1.53848	1					0	0.023152	constant	TRUE
expression	72	ZNF652	model_average	10.3616	0.00865	0.549468	0.914777	1.50075	-1					0	0.04569	constant	TRUE
expression	72	ZNF658	model_average	8.83243	0.006332	0.392723	0.681766	1.5073	-1					0	0.0069	constant	TRUE
expression	72	ZNF763	model_average	10.1649	0.026869	1.06654	1.63388	1.51088	-1					0	0.023551	constant	TRUE
expression	72	ZSWIM5	model_average	6.39637	0.023211	0.702974	1.1307	1.55536	1					0	0.031714	constant	TRUE
expression	72	A2M	model_average	15.4379	0.009244	0.544047	0.906963	1.5052	-1					0	0.033834	constant	TRUE
expression	72	AAMP	poly2	11.1494	1.4748	2.304	2.49556	2.43905	1	-36.2627	0.451922	22.1313	0.849595	0.001952	0.001464	constant	FALSE
expression	72	ABAT	model_average	7.71692	0.212548	1.28466	1.737	2.18962	-1					0	0.003743	constant	FALSE
expression	72	ABCF2	model_average	10.1604	0.318364	1.42243	1.83407	2.23753	1					0	0.005011	constant	FALSE
expression	72	ABHD17A	model_average	10.4792	0.009772	0.563634	0.935114	1.50601	-1					0	0.022739	constant	TRUE
expression	72	ACADSB	model_average	7.43077	0.011731	0.60873	0.999311	1.51138	-1					0	0.003901	constant	TRUE
expression	72	ACE	poly2	7.88475	1.75866	2.43826	2.68591	2.44433	-1	-12.6568	0.273872	10.3284	0.746517	0.013959	0.01047	constant	FALSE
expression	72	ACOT1	model_average	13.1468	0.198387	1.77728	2.24434	2.22663	-1					0	0.004363	constant	FALSE
expression	72	ACOT11	model_average	8.78612	0.010812	0.6069	0.996762	1.50605	-1					0	0.012596	constant	TRUE
expression	72	ACOX2	model_average	7.92019	0.008013	0.523757	0.877556	1.50004	-1					0	0.026872	constant	TRUE
expression	72	ACOXL	model_average	7.1376	0.007007	0.497111	0.838628	1.4953	-1					0	0.012229	constant	TRUE
expression	72	ACP5	model_average	14.5144	0.035605	1.06226	1.62099	1.53559	1					0	0.084015	constant	TRUE
expression	72	ACSS1	model_average	8.04001	0.019154	0.89304	1.39206	1.50739	-1					0	0.019706	constant	TRUE
expression	72	ACVRL1	poly2	11.0017	2.21475	2.44685	2.62508	2.46567	-1	-9.76745	0.003514	8.88373	0.83662	0.01776	0.01332	constant	FALSE
expression	72	ADAM10	model_average	9.92567	0.95029	1.65094	1.93286	2.32709	-1					0	0.003919	constant	FALSE
expression	72	ADAP2	model_average	13.4972	0.009912	0.551015	0.916979	1.50883	-1					0	0.023151	constant	TRUE
expression	72	ADCY1	poly2	10.0613	0.54802	2.08334	2.1948	2.43391	-1	-15.4201	0.087808	11.7101	0.97037	0.011088	0.008316	constant	FALSE
expression	72	ADCY6	poly2	7.99143	1.4264	2.14485	2.33123	2.41967	-1	-8.3121	0.079612	8.15605	0.899206	0.02005	0.015037	constant	FALSE
expression	72	ADGRE5	model_average	13.029	0.017864	0.666077	1.07968	1.53592	1					0	0.030142	constant	TRUE
expression	72	ADGRL3	model_average	7.12552	0.013229	0.741831	1.18504	1.50129	-1					0	0.02591	constant	TRUE
expression	72	ADO	model_average	9.18959	0.011879	0.415994	0.717902	1.55607	1					0	0.01913	constant	TRUE
expression	72	ADRM1	model_average	10.8355	0.030674	1.00251	1.5389	1.53073	1					0	0.01375	constant	TRUE
expression	72	AFG3L2	model_average	9.63446	0.887166	1.43602	1.74507	2.28876	1					0	0.005251	constant	FALSE
expression	72	AFTPH	model_average	10.1677	0.008694	0.363687	0.637008	1.54004	1					0	0.008162	constant	TRUE
expression	72	AGMAT	poly2	7.66452	1.12566	2.14181	2.27492	2.43574	1	-22.9338	0.001548	15.4669	0.949039	0.005928	0.004446	constant	FALSE
expression	72	AGO3	model_average	9.2242	0.016858	0.675592	1.0928	1.52919	1					0	0.002942	constant	TRUE
expression	72	AGRP	model_average	8.10861	0.008747	0.57035	0.94481	1.49866	-1					0	0.039215	constant	TRUE
expression	72	AIFM2	model_average	10.2785	0.008553	0.350613	0.616631	1.54283	1					0	0.020032	constant	TRUE
expression	72	AIMP2	model_average	11.9801	0.017319	0.663239	1.07567	1.53386	1					0	0.013019	constant	TRUE
expression	72	AKAP11	model_average	9.51465	0.012035	0.612196	1.0042	1.51273	-1					0	0.005366	constant	TRUE
expression	72	AKAP8L	model_average	11.3851	0.013414	0.55258	0.919452	1.53231	1					0	0.006508	constant	TRUE
expression	72	ALOX5AP	model_average	14.5955	0.010227	0.567993	0.941372	1.50826	-1					0	0.025913	constant	TRUE
expression	72	AMMECR1L	model_average	10.8937	0.013543	0.535808	0.895332	1.53685	1					0	0.010453	constant	TRUE
expression	72	ANAPC4	model_average	11.3137	0.012026	0.602197	0.990058	1.51425	-1					0	0.004915	constant	TRUE
expression	72	ANG	poly2	8.65599	2.15438	2.31402	2.43782	2.46143	-1	-7.96963	0.057862	7.98482	0.930461	0.02063	0.015473	constant	FALSE
expression	72	ANLN	model_average	8.0401	0.014992	0.789599	1.2506	1.50335	-1					0	0.026125	constant	TRUE
expression	72	ANPEP	model_average	10.7594	0.010912	0.613493	1.00607	1.50585	-1					0	0.024587	constant	TRUE
expression	72	ANXA5	model_average	14.6024	0.015491	0.623033	1.01951	1.53123	1					0	0.011682	constant	TRUE
expression	72	AOC1	model_average	11.5269	0.819327	1.60177	1.96511	2.28624	-1					0	0.077613	constant	FALSE
expression	72	AOC3	model_average	6.67337	0.010536	0.303631	0.542362	1.60318	1					0	0.027002	constant	TRUE
expression	72	AP1AR	model_average	7.99742	0.015723	0.555954	0.924788	1.54608	1					0	0.035072	constant	TRUE
expression	72	AP1G2	poly2	9.22961	0.242625	2.51531	2.8313	2.44516	-1	-16.0302	0.343206	12.0151	0.671586	0.010539	0.007904	constant	FALSE
expression	72	APBB3	model_average	9.60528	0.612002	1.42065	1.85375	2.22374	-1					0	0.075769	constant	FALSE
expression	72	APEX1	model_average	9.55096	0.009944	0.550535	0.916305	1.5091	-1					0	0.009126	constant	TRUE
expression	72	APH1B	poly2	11.8884	1.94641	2.10222	2.22104	2.43449	-1	-17.5789	0.038763	12.7895	0.96414	0.009263	0.006947	constant	FALSE
expression	72	ARHGAP26	model_average	10.3068	0.010188	0.60873	0.999389	1.50222	-1					0	0.036496	constant	TRUE
expression	72	ARHGAP9	model_average	13.9993	0.239027	0.932536	1.25043	2.19754	-1					0	0.008212	constant	FALSE
expression	72	ARHGEF37	poly2	6.64698	1.92277	2.65817	2.94762	2.48526	1	-11.463	0.086094	9.73149	0.704335	0.01542	0.011565	constant	FALSE
expression	72	ARL5B	model_average	6.76144	0.019473	0.708633	1.13841	1.53628	1					0	0.008059	constant	TRUE
expression	72	ARL8A	model_average	12.9647	0.030639	0.996471	1.53048	1.53146	1					0	0.026954	constant	TRUE
expression	72	ARNTL2	model_average	7.38881	0.027883	0.926639	1.43469	1.53348	1					0	0.009095	constant	TRUE
expression	72	ARPC4-TTLL3	model_average	10.2124	0.014517	0.752116	1.19892	1.50601	-1					0	0.029297	constant	TRUE
expression	72	ARPC5	model_average	13.5891	1.6077	1.91006	2.10631	2.38775	-1					0	0.0044	constant	FALSE
expression	72	ARPIN	model_average	7.39072	0.546712	1.48811	1.8991	2.24642	-1					0	0.018273	constant	FALSE
expression	72	ARRDC1	model_average	9.69073	0.477127	1.26233	1.70093	2.19642	-1					0	0.012578	constant	FALSE
expression	72	ASAP2	model_average	7.83048	0.031944	1.01862	1.56092	1.5321	1					0	0.009571	constant	TRUE
expression	72	ASB13	model_average	9.41992	0.006903	0.403897	0.698927	1.5105	-1					0	0.004442	constant	TRUE
expression	72	ASB6	model_average	7.55807	0.010705	0.410118	0.708854	1.54671	1					0	0.008314	constant	TRUE
expression	72	ASNSD1	model_average	10.9393	0.438534	1.44493	1.72445	2.30077	1					0	0.001167	constant	FALSE
expression	72	ASTN2	model_average	8.66878	0.00947	0.531168	0.888327	1.50887	-1					0	0.006577	constant	TRUE
expression	72	ATAD2B	model_average	7.64185	0.007026	0.311189	0.55365	1.53669	1					0	0.001662	constant	TRUE
expression	72	ATAD3C	poly2	7.7633	2.01396	2.32963	2.53527	2.4382	1	-15.282	0.485292	11.641	0.824009	0.011217	0.008412	constant	FALSE
expression	72	ATF1	model_average	11.0816	0.01843	0.66304	1.07541	1.53981	1					0	0.023206	constant	TRUE
expression	72	ATF6B	model_average	10.1543	0.014263	0.736383	1.17724	1.50663	-1					0	0.019201	constant	TRUE
expression	72	ATL1	model_average	7.90529	0.017565	0.636349	1.03829	1.54036	1					0	0.013836	constant	TRUE
expression	72	ATP8B4	model_average	9.75358	0.006732	0.464392	0.790213	1.49945	-1					0	0.04972	constant	TRUE
expression	72	ATRN	model_average	9.89687	0.008267	0.522938	0.876356	1.50184	-1					0	0.031126	constant	TRUE
expression	72	B3GALNT1	model_average	8.41349	0.252448	1.21904	1.68743	2.16478	-1					0	0.010348	constant	FALSE
expression	72	B3GNT5	model_average	8.23377	0.013582	0.535041	0.894278	1.53713	1					0	0.008487	constant	TRUE
expression	72	B3GNT8	model_average	11.9406	0.142061	1.63397	1.91509	2.32528	-1					0	0.014665	constant	FALSE
expression	72	B4GALT2	model_average	8.04094	0.017363	0.647916	1.05437	1.53703	1					0	0.008758	constant	TRUE
expression	72	BAIAP2L1	model_average	6.58753	0.028263	0.87368	1.36227	1.54331	1					0	0.02379	constant	TRUE
expression	72	BCDIN3D	model_average	9.00657	0.016785	0.564249	0.936502	1.55198	1					0	0.028831	constant	TRUE
expression	72	BEST1	model_average	8.20728	0.345606	1.98512	2.23386	2.37837	-1					0	0.005833	constant	FALSE
expression	72	BIN2	model_average	11.4882	0.009498	0.518245	0.869554	1.51105	-1					0	0.006303	constant	TRUE
expression	72	BPI	model_average	6.84152	0.010918	0.633858	1.03481	1.50312	-1					0	0.016008	constant	TRUE
expression	72	BRF2	model_average	8.60738	0.012181	0.448653	0.767243	1.54873	1					0	0.014872	constant	TRUE
expression	72	BRICD5	model_average	9.91242	0.01112	0.666251	1.08028	1.49968	-1					0	0.037701	constant	TRUE
expression	72	BRIX1	model_average	10.6548	0.281815	1.11312	1.38225	2.25293	1					0	0.002073	constant	FALSE
expression	72	BTD	poly2	6.56397	1.36599	2.48954	2.72215	2.45885	-1	-15.6485	0.062102	11.8242	0.759124	0.010879	0.008159	constant	FALSE
expression	72	BTN3A1	model_average	6.88131	0.020518	0.873413	1.3642	1.51507	-1					0	0.003059	constant	TRUE
expression	72	BUB1	model_average	9.88169	0.007271	0.497769	0.839598	1.49761	-1					0	0.022565	constant	TRUE
expression	72	C12orf43	model_average	7.52403	0.009261	0.359637	0.630743	1.54846	1					0	0.007127	constant	TRUE
expression	72	C12orf49	model_average	8.73696	0.030804	0.992471	1.52477	1.53256	1					0	0.014216	constant	TRUE
expression	72	C16orf89	poly2	6.6681	1.36173	2.12856	2.46401	2.35578	-1	-17.0837	0.436484	12.5418	0.733199	0.009653	0.00724	constant	FALSE
expression	72	C1orf53	model_average	9.37753	0.004911	0.354094	0.621755	1.4988	-1					0	0.006971	constant	TRUE
expression	72	C1orf54	model_average	14.0879	0.013939	0.680918	1.10035	1.51301	-1					0	0.014296	constant	TRUE
expression	72	C1QA	linear	7.93635	0.012006	0.555208	0.923098	1.52226	-1	14.0636	0.038295	-4.03181	0.883654	0.137575	0.114646	constant	TRUE
expression	72	C2	model_average	12.5232	0.432056	1.11187	1.47174	2.21441	-1					0	0.024847	constant	FALSE
expression	72	C20orf27	model_average	11.9412	0.005027	0.356898	0.626179	1.50043	-1					0	0.012403	constant	TRUE
expression	72	C2orf40	model_average	6.43086	1.01996	1.67577	2.02441	2.30151	1					0	0.042947	constant	FALSE
expression	72	C2orf88	model_average	6.07794	0.02576	0.837751	1.31388	1.54049	1					0	0.012316	constant	TRUE
expression	72	C3AR1	poly2	12.1912	0.730185	2.08544	2.21383	2.42971	-1	-10.7967	0.028508	9.39833	0.959919	0.0163	0.012225	constant	FALSE
expression	72	C3orf18	model_average	9.51877	0.015071	0.60572	0.995152	1.53202	1					0	0.006091	constant	TRUE
expression	72	C5orf51	model_average	10.0519	0.018597	0.662587	1.07482	1.54071	1					0	0.023549	constant	TRUE
expression	72	C5orf58	model_average	7.14349	0.007798	0.499223	0.841718	1.50183	-1					0	0.011315	constant	TRUE
expression	72	C6orf203	poly2	11.3152	1.41853	2.63949	2.89524	2.48656	1	-30.6507	0.306916	19.3253	0.734898	0.003116	0.002337	constant	FALSE
expression	72	C8orf33	model_average	8.18047	0.014257	0.534626	0.893748	1.54215	1					0	0.012013	constant	TRUE
expression	72	CABIN1	model_average	8.426	0.14357	1.19064	1.58626	2.21056	-1					0	0.003642	constant	FALSE
expression	72	CACFD1	poly2	10.0875	0.665533	2.43689	2.54391	2.4838	-1	-22.0262	0.876975	15.0131	0.932543	0.006394	0.004796	constant	FALSE
expression	72	CALHM2	poly2	10.6465	1.75332	2.12859	2.30932	2.41952	-1	-20.5123	0.229253	14.2562	0.909007	0.007254	0.00544	constant	FALSE
expression	72	CALM2	model_average	13.2615	0.263199	1.78266	2.21636	2.25682	-1					0	0.008395	constant	FALSE
expression	72	CALM3	model_average	12.2087	0.010748	0.583852	0.964007	1.50921	-1					0	0.01837	constant	TRUE
expression	72	CALML4	model_average	7.87725	0.013827	0.676615	1.09438	1.51304	-1					0	0.004199	constant	TRUE
expression	72	CAMK2B	model_average	6.90265	0.027402	1.07579	1.64707	1.51126	-1					0	0.010753	constant	TRUE
expression	72	CAMK2N1	model_average	6.48732	0.012539	0.436016	0.74904	1.55671	1					0	0.049649	constant	TRUE
expression	72	CAMSAP2	model_average	8.39225	0.01338	0.513084	0.862474	1.54078	1					0	0.013462	constant	TRUE
expression	72	CAPN3	model_average	7.91417	0.009227	0.568263	0.941799	1.50114	-1					0	0.012146	constant	TRUE
expression	72	CASC3	model_average	11.5476	0.014755	0.578839	0.957096	1.53548	1					0	0.014955	constant	TRUE
expression	72	CASD1	poly2	6.74716	0.476035	2.14549	2.31683	2.42468	-1	-20.7432	0.215722	14.3716	0.914365	0.007116	0.005337	constant	FALSE
expression	72	CASKIN2	model_average	7.44941	0.030311	0.96112	1.48143	1.53574	1					0	0.019401	constant	TRUE
expression	72	CASP5	model_average	10.6484	0.147427	1.56772	1.89109	2.3005	-1					0	0.003335	constant	FALSE
expression	72	CAV1	model_average	6.0154	0.767706	1.79937	2.2659	2.22855	1					0	0.008199	constant	FALSE
expression	72	CCDC107	model_average	10.5242	1.28212	2.01886	2.27617	2.37885	-1					0	0.002543	constant	FALSE
expression	72	CCDC115	poly2	9.78045	0.043238	2.26626	2.44954	2.43649	-1	-23.9137	0.618443	15.9569	0.870405	0.005463	0.004098	constant	FALSE
expression	72	CCDC137	poly2	12.0349	1.37548	2.24789	2.62468	2.35835	1	-18.6513	0.023635	13.3257	0.651831	0.008471	0.006353	constant	FALSE
expression	72	CCDC14	model_average	9.59274	0.02931	1.08957	1.66577	1.51481	-1					0	0.009308	constant	TRUE
expression	72	CCDC144A	model_average	7.25235	0.034381	1.20953	1.847	1.51235	-1					0	0.012671	constant	TRUE
expression	72	CCDC144NL	poly2	6.28954	1.35945	2.20324	2.54138	2.36616	-1	-12.7149	0.439846	10.3574	0.70246	0.013892	0.010419	constant	FALSE
expression	72	CCDC154	model_average	9.97836	0.008446	0.513337	0.862377	1.5044	-1					0	0.016536	constant	TRUE
expression	72	CCDC180	model_average	6.6943	0.022674	0.97892	1.51053	1.50901	-1					0	0.01303	constant	TRUE
expression	72	CCDC28A	poly2	12.2369	0.635046	2.2205	2.47701	2.4036	-1	-9.51702	0.058021	8.75851	0.791857	0.018134	0.013601	constant	FALSE
expression	72	CCDC58	model_average	9.4598	0.539334	1.01805	1.32038	2.22267	1					0	0.004098	constant	FALSE
expression	72	CCDC59	model_average	9.99483	0.011506	0.451704	0.771709	1.54181	1					0	0.012772	constant	TRUE
expression	72	CCDC92	model_average	10.3572	0.217596	1.82205	2.07064	2.35972	-1					0	0.004948	constant	FALSE
expression	72	CCIN	model_average	7.05646	0.039693	1.14775	1.74384	1.53326	1					0	0.014627	constant	TRUE
expression	72	CCNH	model_average	11.0482	0.014442	0.580952	0.960028	1.5332	1					0	0.007096	constant	TRUE
expression	72	CCNK	model_average	10.2593	0.009679	0.406021	0.702422	1.53733	1					0	0.00548	constant	TRUE
expression	72	CCNL2	model_average	8.99636	0.03089	0.981814	1.50982	1.53448	1					0	0.019052	constant	TRUE
expression	72	CCNYL1	linear	8.25848	0.040819	1.24384	1.89541	1.52226	1	-7.96085	0.102581	6.98042	0.602111	0.021951	0.018292	constant	TRUE
expression	72	CCR1	poly2	11.9839	2.20774	2.32525	2.42223	2.47044	-1	-10.2748	0.005573	9.13742	0.955651	0.017025	0.012768	constant	FALSE
expression	72	CCS	model_average	9.59571	0.009637	0.551326	0.917435	1.50694	-1					0	0.014479	constant	TRUE
expression	72	CCT2	model_average	14.5393	0.17389	1.29634	1.63858	2.25463	1					0	0.0066	constant	FALSE
expression	72	CD101	model_average	6.36299	0.321969	1.88895	2.19778	2.34283	-1					0	0.013731	constant	FALSE
expression	72	CD22	poly2	6.63969	1.55005	2.31601	2.49264	2.44565	-1	-9.74156	0.798522	8.87078	0.866078	0.017798	0.013349	constant	FALSE
expression	72	CD300A	poly2	10.1459	1.06161	2.35728	2.45594	2.4745	-1	-16.9799	0.434128	12.4899	0.950538	0.009737	0.007303	constant	FALSE
expression	72	CD3EAP	poly2	8.95973	0.55925	2.47949	2.86092	2.42188	1	-21.3134	0.738076	14.6567	0.623475	0.006785	0.005089	constant	FALSE
expression	72	CD4	model_average	12.0364	0.490722	1.06098	1.39968	2.21469	-1					0	0.013859	constant	FALSE
expression	72	CD86	poly2	7.53638	1.08036	2.21057	2.39347	2.4292	1	-3.97842	0.54914	5.98921	0.885803	0.028771	0.021578	constant	FALSE
expression	72	CD9	model_average	12.859	1.70857	1.9989	2.18688	2.40124	-1					0	0.013804	constant	FALSE
expression	72	CD93	model_average	10.3131	0.328158	1.07219	1.44991	2.19696	-1					0	0.015286	constant	FALSE
expression	72	CDA	model_average	10.3016	0.008871	0.567429	0.94062	1.49958	-1					0	0.040213	constant	TRUE
expression	72	CDC26	model_average	11.1363	0.706475	1.48979	1.89422	2.25027	1					0	0.013616	constant	FALSE
expression	72	CDK20	model_average	8.60833	0.023201	0.814959	1.28333	1.53431	1					0	0.010834	constant	TRUE
expression	72	CDK7	model_average	10.7679	0.011101	0.451814	0.771768	1.53808	1					0	0.008117	constant	TRUE
expression	72	CDKL3	model_average	8.13464	0.011588	0.397807	0.69013	1.55991	1					0	0.017196	constant	TRUE
expression	72	CDV3	model_average	12.5728	0.028552	0.982851	1.51243	1.52718	1					0	0.005921	constant	TRUE
expression	72	CEBPZ	model_average	9.68695	0.008685	0.353246	0.620624	1.54345	1					0	0.007269	constant	TRUE
expression	72	CELF2	poly2	10.0395	2.06259	2.53081	2.64449	2.49666	-1	-28.8007	0.05555	18.4004	0.915791	0.003636	0.002727	constant	FALSE
expression	72	CENPJ	model_average	10.1853	0.007262	0.440814	0.75495	1.50671	-1					0	0.007344	constant	TRUE
expression	72	CEP41	model_average	7.32587	0.015355	0.480823	0.815343	1.56479	1					0	0.022737	constant	TRUE
expression	72	CHCHD7	model_average	10.3778	0.007349	0.468111	0.795766	1.5028	-1					0	0.013531	constant	TRUE
expression	72	CHD2	model_average	6.49993	0.018257	0.689116	1.11151	1.5339	1					0	0.004533	constant	TRUE
expression	72	CHKA	model_average	10.7652	0.012284	0.507404	0.853988	1.53411	1					0	0.006606	constant	TRUE
expression	72	CHKB	model_average	11.4004	0.009462	0.550821	0.916712	1.50584	-1					0	0.023258	constant	TRUE
expression	72	CHMP1A	poly2	9.2526	0.112198	1.97267	2.4288	2.26118	1	-17.2477	0.487312	12.6238	0.676139	0.009522	0.007141	constant	FALSE
expression	72	CHMP1B	model_average	10.8403	0.034749	1.08498	1.65443	1.53005	1					0	0.014674	constant	TRUE
expression	72	CHMP4B	model_average	12.6853	0.030954	1.02917	1.5765	1.52765	1					0	0.008486	constant	TRUE
expression	72	CHRDL2	model_average	5.99001	0.696363	1.90874	2.16256	2.36781	1					0	0.012209	constant	FALSE
expression	72	CHST13	model_average	9.51628	0.009687	0.550019	0.915548	1.50748	-1					0	0.013665	constant	TRUE
expression	72	CHST3	model_average	6.04415	1.22785	1.73099	1.89062	2.37484	1					0	0.003473	constant	FALSE
expression	72	CHTF18	model_average	10.7504	0.020648	0.930509	1.44356	1.50804	-1					0	0.029406	constant	TRUE
expression	72	CIDECP	model_average	10.2771	0.016291	0.631002	1.03073	1.53426	1					0	0.010764	constant	TRUE
expression	72	CIRBP	model_average	10.7578	0.010009	0.573593	0.949392	1.50598	-1					0	0.019126	constant	TRUE
expression	72	CITED4	poly2	15.5912	0.976167	2.38846	2.69816	2.41534	-1	-4.50715	0.04504	6.25357	0.68576	0.027531	0.020648	constant	FALSE
expression	72	CKB	poly2	8.77984	2.20754	2.42024	2.58458	2.46526	1	-10.3037	0.006636	9.15185	0.860329	0.016984	0.012738	constant	FALSE
expression	72	CLDN7	poly2	9.33877	0.491184	2.49656	2.60432	2.49272	-1	-21.8021	0.123303	14.9011	0.925854	0.006515	0.004886	constant	FALSE
expression	72	CLIC1	model_average	14.9595	0.010773	0.466179	0.793129	1.53167	1					0	0.006501	constant	TRUE
expression	72	CLNS1A	model_average	11.6894	0.013892	0.675797	1.09324	1.51342	-1					0	0.007222	constant	TRUE
expression	72	CLSTN2	model_average	7.85339	0.018192	0.879631	1.3739	1.50544	-1					0	0.024449	constant	TRUE
expression	72	CMKLR1	model_average	8.03055	0.197517	1.34962	1.73306	2.24343	-1					0	0.044974	constant	FALSE
expression	72	CNBP	model_average	11.928	0.010371	0.455167	0.776691	1.53087	1					0	0.00342	constant	TRUE
expression	72	CNFN	model_average	9.10741	0.929462	1.70317	1.98669	2.33283	-1					0	0.007304	constant	FALSE
expression	72	CNN3	model_average	7.48762	0.012879	0.491176	0.830364	1.54267	1					0	0.009685	constant	TRUE
expression	72	COG6	model_average	8.95436	0.02798	0.958659	1.47895	1.5289	1					0	0.005527	constant	TRUE
expression	72	COL27A1	model_average	7.8191	0.022849	0.826373	1.29896	1.53102	1					0	0.005207	constant	TRUE
expression	72	COL9A2	model_average	12.6928	0.571053	1.66789	1.99289	2.31176	-1					0	0.01503	constant	FALSE
expression	72	COLEC11	model_average	7.17575	0.010166	0.602213	0.990162	1.50276	-1					0	0.012379	constant	TRUE
expression	72	COTL1	model_average	13.7839	0.008136	0.500666	0.843824	1.50414	-1					0	0.03581	constant	TRUE
expression	72	COX10	model_average	7.60116	0.011307	0.420694	0.72492	1.5487	1					0	0.008002	constant	TRUE
expression	72	COX4I1	model_average	14.4849	0.025346	0.990261	1.5248	1.51613	-1					0	0.012865	constant	TRUE
expression	72	CPD	model_average	10.0415	1.40995	1.87302	2.13437	2.3609	-1					0	0.015406	constant	FALSE
expression	72	CR1L	model_average	6.39665	0.560523	1.33026	1.69903	2.24777	-1					0	0.007731	constant	FALSE
expression	72	CREB3	model_average	9.04444	0.214177	1.62661	2.13558	2.16397	1					0	0.011681	constant	FALSE
expression	72	CREBRF	model_average	10.0476	0.012133	0.485801	0.822379	1.5374	1					0	0.015502	constant	TRUE
expression	72	CRELD1	model_average	8.66396	0.007699	0.460781	0.784834	1.50717	-1					0	0.008783	constant	TRUE
expression	72	CRYBB1	model_average	8.77899	0.007652	0.526416	0.881463	1.49755	-1					0	0.061718	constant	TRUE
expression	72	CSRP1	model_average	10.583	0.007984	0.444676	0.760773	1.51241	-1					0	0.003865	constant	TRUE
expression	72	CSTB	model_average	16.0114	0.017834	0.677816	1.09588	1.53387	1					0	0.023693	constant	TRUE
expression	72	CTH	model_average	7.18109	0.01658	0.56259	0.93472	1.54843	1					0	0.072976	constant	TRUE
expression	72	CTNNAL1	model_average	9.78523	0.014188	0.758325	1.20763	1.50326	-1					0	0.024951	constant	TRUE
expression	72	CTSC	model_average	9.72229	0.011104	0.668863	1.08394	1.49959	-1					0	0.049192	constant	TRUE
expression	72	CUL1	model_average	9.18763	0.014584	0.566457	0.939393	1.53714	1					0	0.007947	constant	TRUE
expression	72	CYBRD1	poly2	10.5704	0.32857	2.12549	2.34399	2.406	-1	-20.1997	0.183162	14.0998	0.86993	0.007445	0.005584	constant	FALSE
expression	72	CYFIP1	model_average	13.4667	0.776183	1.77653	2.11889	2.31526	-1					0	0.008938	constant	FALSE
expression	72	CYP51A1	model_average	10.7115	0.345988	1.43562	1.87066	2.22371	-1					0	0.007625	constant	FALSE
expression	72	CYTH4	model_average	10.8721	0.207737	1.38876	1.87033	2.17752	-1					0	0.020055	constant	FALSE
expression	72	DAG1	model_average	8.55927	0.018872	0.66408	1.07686	1.54195	1					0	0.01658	constant	TRUE
expression	72	DBNDD2	poly2	10.6226	0.691655	2.46412	2.56412	2.48974	-1	-27.4922	0.924305	17.7461	0.937976	0.004055	0.003041	constant	FALSE
expression	72	DCUN1D3	model_average	8.95613	0.463681	1.2987	1.67119	2.24103	1					0	0.002625	constant	FALSE
expression	72	DDB2	model_average	9.58341	0.017026	0.780293	1.23715	1.51358	-1					0	0.006764	constant	TRUE
expression	72	DDOST	model_average	13.627	0.007383	0.422126	0.726728	1.51137	-1					0	0.006579	constant	TRUE
expression	72	DDX24	model_average	9.53725	0.008552	0.365178	0.639295	1.53777	1					0	0.005155	constant	TRUE
expression	72	DDX39B	model_average	9.73301	0.028102	0.945338	1.46041	1.53133	1					0	0.010863	constant	TRUE
expression	72	DDX47	model_average	12.0247	0.010882	0.421881	0.726777	1.54481	1					0	0.021505	constant	TRUE
expression	72	DDX52	model_average	7.72919	0.019088	0.647698	1.0542	1.54636	1					0	0.022652	constant	TRUE
expression	72	DDX56	model_average	13.1159	0.00523	0.249032	0.451822	1.53272	1					0	0.001954	constant	TRUE
expression	72	DEF6	model_average	9.41876	0.014969	0.74033	1.18253	1.50965	-1					0	0.012919	constant	TRUE
expression	72	DENND1C	poly2	10.6543	1.93044	2.20596	2.38592	2.42958	-1	-26.5274	0.041907	17.2637	0.890397	0.004394	0.003296	constant	FALSE
expression	72	DENND5B	model_average	8.49086	0.021352	0.797702	1.26011	1.52956	1					0	0.003902	constant	TRUE
expression	72	DEPDC1B	model_average	7.94876	0.005642	0.490211	0.828533	1.48543	-1					0	0.027225	constant	TRUE
expression	72	DEXI	model_average	10.4907	0.072304	1.6328	1.88999	2.33353	-1					0	0.005014	constant	FALSE
expression	72	DGCR8	model_average	8.69087	0.007691	0.340948	0.601162	1.53483	1					0	0.003503	constant	TRUE
expression	72	DGKQ	model_average	11.7228	0.102725	1.38889	1.78913	2.23999	-1					0	0.018367	constant	FALSE
expression	72	DGKZ	model_average	11.5616	0.009226	0.540712	0.902135	1.50573	-1					0	0.021131	constant	TRUE
expression	72	DHRS1	poly2	9.57036	1.18909	2.04449	2.40742	2.33051	-1	-5.85697	0.53827	6.92849	0.738145	0.024602	0.018451	constant	FALSE
expression	72	DHX36	model_average	11.3593	0.009263	0.406249	0.702738	1.53306	1					0	0.004492	constant	TRUE
expression	72	DHX37	model_average	9.28075	0.010999	0.447024	0.764627	1.53853	1					0	0.007621	constant	TRUE
expression	72	DICER1	model_average	10.6657	0.015884	0.752328	1.19889	1.51237	-1					0	0.011483	constant	TRUE
expression	72	DIP2B	model_average	9.72147	0.030233	0.991191	1.52326	1.53105	1					0	0.012546	constant	TRUE
expression	72	DIRAS1	model_average	12.5282	1.42348	1.94892	2.08911	2.40873	-1					0	0.006184	constant	FALSE
expression	72	DLGAP4	poly2	10.5598	1.10483	2.05912	2.44898	2.31679	1	-7.94039	0.351448	7.9702	0.703732	0.020681	0.01551	constant	FALSE
expression	72	DMXL2	poly2	7.54759	1.56684	2.08905	2.35702	2.38212	-1	-15.5166	0.44728	11.7583	0.826445	0.010999	0.00825	constant	FALSE
expression	72	DNAJA3	model_average	11.519	0.01653	0.591425	0.975031	1.54398	1					0	0.027203	constant	TRUE
expression	72	DNAJB11	model_average	12.2922	0.013121	0.637555	1.03986	1.5151	-1					0	0.005073	constant	TRUE
expression	72	DNAJC2	model_average	11.7627	0.016717	0.639063	1.04198	1.5352	1					0	0.013197	constant	TRUE
expression	72	DNAJC6	model_average	6.11266	0.016172	0.561568	0.932705	1.5486	1					0	0.013738	constant	TRUE
expression	72	DOCK10	model_average	12.251	0.005295	0.349209	0.614095	1.50525	-1					0	0.010222	constant	TRUE
expression	72	DOK3	model_average	11.9228	0.371513	1.37361	1.6785	2.2814	-1					0	0.010897	constant	FALSE
expression	72	DPF2	model_average	11.5414	0.010801	0.428115	0.736211	1.54203	1					0	0.018847	constant	TRUE
expression	72	DPP9-AS1	model_average	10.9233	0.005001	0.347528	0.611448	1.50315	-1					0	0.020708	constant	TRUE
expression	72	DPYD	model_average	7.69159	0.020503	0.888317	1.38482	1.51304	-1					0	0.006837	constant	TRUE
expression	72	DRAM2	poly2	11.841	1.89546	2.28796	2.52014	2.42267	-1	-14.3385	0.025894	11.1693	0.800794	0.012134	0.009101	constant	FALSE
expression	72	DRAXIN	poly2	6.29515	0.093817	2.57721	2.7689	2.48624	1	-18.9122	0.057179	13.4561	0.807626	0.008289	0.006216	constant	FALSE
expression	72	DSP	model_average	5.96758	0.521132	1.63375	1.94622	2.31308	1					0	0.0257	constant	FALSE
expression	72	DUS3L	model_average	10.8384	0.358092	1.29063	1.69725	2.22145	1					0	0.004982	constant	FALSE
expression	72	DUSP12	model_average	12.6127	0.007841	0.348341	0.612802	1.53448	1					0	0.004098	constant	TRUE
expression	72	DYNC2H1	model_average	6.77936	0.018409	0.874076	1.36607	1.50698	-1					0	0.014899	constant	TRUE
expression	72	EBI3	poly2	7.89924	1.59912	2.06561	2.31692	2.38631	-1	-7.36518	0.091423	7.68259	0.853433	0.021696	0.016272	constant	FALSE
expression	72	EBNA1BP2	model_average	13.6417	1.25973	1.95652	2.09728	2.40957	1					0	0.003084	constant	FALSE
expression	72	ECM1	model_average	12.1743	0.393873	1.02723	1.3529	2.21404	-1					0	0.009926	constant	FALSE
expression	72	EDARADD	model_average	12.576	0.021501	0.791252	1.25128	1.53124	1					0	0.012449	constant	TRUE
expression	72	EEF1E1	model_average	9.72533	1.51271	1.95042	2.12551	2.39919	1					0	0.007459	constant	FALSE
expression	72	EEF2KMT	model_average	7.53381	0.013773	0.528387	0.884664	1.5402	1					0	0.007931	constant	TRUE
expression	72	EFCAB14	poly2	12.1498	1.22541	2.3277	2.42963	2.46945	-1	-43.3408	0.274617	25.6704	0.950789	0.001082	0.000812	constant	FALSE
expression	72	EFNB2	model_average	5.86776	0.020623	0.663375	1.07596	1.55124	1					0	0.015753	constant	TRUE
expression	72	EHD4	poly2	10.2633	0.068377	2.05403	2.27524	2.3965	-1	-13.443	0.058417	10.7215	0.888436	0.013074	0.009806	constant	FALSE
expression	72	EIF1B	model_average	11.7453	0.339601	1.32471	1.7839	2.18929	1					0	0.00765	constant	FALSE
expression	72	EIF2AK4	model_average	10.7597	0.010466	0.558128	0.927227	1.5114	-1					0	0.007922	constant	TRUE
expression	72	EIF2B5	model_average	10.6858	0.016904	0.686123	1.10738	1.5276	1					0	0.002361	constant	TRUE
expression	72	EIF2S1	model_average	9.5523	0.015101	0.564331	0.936438	1.541	1					0	0.014666	constant	TRUE
expression	72	EIF3I	model_average	12.8874	0.962333	1.64947	2.01294	2.29125	1					0	0.010463	constant	FALSE
expression	72	EIF3J	model_average	9.95989	0.017868	0.673339	1.08967	1.53489	1					0	0.010285	constant	TRUE
expression	72	EIF5A	poly2	10.4509	0.898911	2.54107	2.72162	2.48192	1	-15.4894	0.005892	11.7447	0.823569	0.011024	0.008268	constant	FALSE
expression	72	EIF5A2	model_average	7.83773	0.022363	0.766538	1.21759	1.53879	1					0	0.02117	constant	TRUE
expression	72	EIF5B	poly2	10.6011	0.151148	2.25092	2.52075	2.40285	1	-20.9471	0.711115	14.4736	0.764853	0.006996	0.005247	constant	FALSE
expression	72	EIF6	model_average	13.6038	0.021488	0.81062	1.27774	1.52805	1					0	0.007074	constant	TRUE
expression	72	ELK3	model_average	6.7598	0.489184	1.71099	2.25096	2.1332	-1					0	0.006652	constant	TRUE
expression	72	ELMO1	poly2	7.59023	0.650664	2.36204	2.67858	2.40709	-1	2.51633	0.102515	2.74184	0.68327	0.049431	0.037074	constant	FALSE
expression	72	ELOVL4	model_average	5.9379	0.013064	0.452477	0.773296	1.55583	1					0	0.016231	constant	TRUE
expression	72	EMG1	model_average	11.6362	0.457442	1.83326	2.05531	2.37012	1					0	0.00619	constant	FALSE
expression	72	EML1	model_average	6.31677	0.208028	1.28421	1.69982	2.21492	1					0	0.005256	constant	FALSE
expression	72	ENOSF1	model_average	11.3254	0.006913	0.436652	0.748671	1.50475	-1					0	0.016209	constant	TRUE
expression	72	ENTPD1	linear	7.9365	0.007156	0.362626	0.635146	1.52226	-1	0.048625	0.009112	2.97569	0.94682	0.042788	0.035656	constant	TRUE
expression	72	EPC1	model_average	9.80036	0.014929	0.583473	0.963651	1.53576	1					0	0.008613	constant	TRUE
expression	72	EPDR1	model_average	11.0609	0.024605	0.867653	1.35492	1.53112	1					0	0.013324	constant	TRUE
expression	72	EPM2AIP1	model_average	7.40706	0.00929	0.597098	0.982973	1.49782	-1					0	0.018516	constant	TRUE
expression	72	EREG	poly2	5.74649	0.41817	2.51144	2.73404	2.46584	1	-23.6448	0.336276	15.8224	0.769953	0.005587	0.00419	constant	FALSE
expression	72	ERMP1	poly2	8.62507	1.79423	2.23509	2.46892	2.41436	-1	-21.2634	0.12713	14.6317	0.81551	0.006814	0.00511	constant	FALSE
expression	72	ERP29	model_average	11.1491	0.018849	0.87346	1.36501	1.50873	-1					0	0.030915	constant	TRUE
expression	72	ERRFI1	model_average	7.06695	0.008659	0.35552	0.624399	1.54104	1					0	0.018242	constant	TRUE
expression	72	ESF1	model_average	8.95178	0.007393	0.304033	0.542158	1.54516	1					0	0.00487	constant	TRUE
expression	72	ESYT2	model_average	10.5303	0.035931	1.22579	1.87181	1.51382	-1					0	0.018642	constant	TRUE
expression	72	ETF1	model_average	11.0896	0.017693	0.669104	1.08382	1.53473	1					0	0.013344	constant	TRUE
expression	72	EVI5L	poly2	9.17399	1.0853	2.32067	2.56196	2.42463	-1	-11.3064	0.005424	9.65321	0.779446	0.015622	0.011717	constant	FALSE
expression	72	EVL	model_average	13.5531	0.008703	0.513242	0.862225	1.50632	-1					0	0.027849	constant	TRUE
expression	72	EXOC7	model_average	10.7282	0.008778	0.540597	0.901974	1.50272	-1					0	0.02851	constant	TRUE
expression	72	EXOSC10	model_average	11.5772	0.023482	0.853205	1.33545	1.52925	1					0	0.007607	constant	TRUE
expression	72	EXOSC2	poly2	8.39725	0.755924	2.06314	2.22453	2.41741	1	-19.7901	0.106347	13.895	0.939586	0.007704	0.005778	constant	FALSE
expression	72	EXOSC5	model_average	9.06579	0.375804	1.68809	2.07402	2.28234	1					0	0.012106	constant	FALSE
expression	72	EXTL1	model_average	6.56919	0.008683	0.560159	0.930199	1.49902	-1					0	0.01242	constant	TRUE
expression	72	FADS2	model_average	8.98544	0.393956	1.61493	1.92652	2.31118	-1					0	0.006032	constant	FALSE
expression	72	FAM204A	model_average	7.81289	0.014382	0.528581	0.884976	1.54446	1					0	0.01066	constant	TRUE
expression	72	FAM219B	model_average	8.86197	0.02887	1.09908	1.68041	1.51243	-1					0	0.015492	constant	TRUE
expression	72	FAM228B	model_average	9.07788	0.391907	1.55374	1.8884	2.29394	-1					0	0.005868	constant	FALSE
expression	72	FAM24B	model_average	9.78331	0.008014	0.327162	0.579306	1.54461	1					0	0.006774	constant	TRUE
expression	72	FAM43A	poly2	7.64461	1.84589	2.15663	2.2396	2.45092	1	-16.2627	0.747486	12.1314	0.979954	0.010336	0.007752	constant	FALSE
expression	72	FAM91A1	model_average	7.00761	0.027664	0.91451	1.41812	1.53461	1					0	0.009988	constant	TRUE
expression	72	FARSB	poly2	9.67793	2.26588	2.5168	2.72818	2.4697	1	-1.49847	0.535057	4.74923	0.783897	0.035376	0.026532	constant	FALSE
expression	72	FASTKD1	poly2	11.4244	0.442046	2.52116	2.62619	2.49727	1	-40.1414	0.427637	24.0707	0.92739	0.001413	0.00106	constant	FALSE
expression	72	FASTKD2	model_average	10.7932	0.023201	0.815581	1.28419	1.53416	1					0	0.017808	constant	TRUE
expression	72	FBXL4	poly2	9.55978	1.10668	2.41448	2.69501	2.42986	-1	-21.8257	0.066629	14.9129	0.712171	0.006502	0.004876	constant	FALSE
expression	72	FBXL5	poly2	11.9892	2.02613	2.24842	2.40447	2.44285	-1	-28.2785	0.979179	18.1392	0.907306	0.003798	0.002848	constant	FALSE
expression	72	FBXO30	model_average	10.638	0.012363	0.478234	0.811152	1.54174	1					0	0.012045	constant	TRUE
expression	72	FBXO41	model_average	11.1624	0.233222	1.53756	1.97072	2.23618	-1					0	0.006229	constant	FALSE
expression	72	FBXO6	model_average	8.13906	0.036493	1.07713	1.64179	1.53579	1					0	0.023602	constant	TRUE
expression	72	FCGRT	model_average	15.1227	1.04106	1.49915	1.77836	2.30837	-1					0	0.017053	constant	FALSE
expression	72	FCHO1	model_average	11.8967	1.25419	1.58542	1.80952	2.33772	-1					0	0.002313	constant	FALSE
expression	72	FEM1A	model_average	7.32783	0.019831	0.691485	1.11476	1.54143	1					0	0.01295	constant	TRUE
expression	72	FGD4	model_average	8.7932	0.008073	0.526223	0.881166	1.49958	-1					0	0.018511	constant	TRUE
expression	72	FGFR1OP	model_average	10.4062	0.829961	1.37434	1.70153	2.27276	1					0	0.008511	constant	FALSE
expression	72	FGGY	model_average	10.2163	0.285522	1.636	2.13789	2.17575	-1					0	0.006157	constant	FALSE
expression	72	FGL1	model_average	7.12274	0.005615	0.483108	0.818123	1.48793	-1					0	0.031579	constant	TRUE
expression	72	FICD	model_average	8.26871	0.023532	0.773564	1.22698	1.54282	1					0	0.026645	constant	TRUE
expression	72	FKBP7	model_average	8.15834	0.00994	0.617293	1.01155	1.49944	-1					0	0.025911	constant	TRUE
expression	72	FKBP9	model_average	12.0297	0.671976	1.39411	1.80441	2.23481	-1					0	0.012926	constant	FALSE
expression	72	FLI1	model_average	11.8362	0.01083	0.585864	0.966879	1.50939	-1					0	0.014957	constant	TRUE
expression	72	FMO4	model_average	7.8034	0.013654	0.750779	1.19732	1.50192	-1					0	0.023204	constant	TRUE
expression	72	FOCAD	model_average	10.0668	0.014944	0.753826	1.20119	1.50757	-1					0	0.017688	constant	TRUE
expression	72	FOLR1	model_average	7.92755	0.007926	0.502457	0.846461	1.50229	-1					0	0.013352	constant	TRUE
expression	72	FOLR3	model_average	6.33008	1.13648	1.71244	2.0283	2.32076	1					0	0.042148	constant	FALSE
expression	72	FOXP4-AS1	model_average	7.88059	0.211153	1.17664	1.57203	2.20798	1					0	0.016658	constant	FALSE
expression	72	FSCN1	model_average	14.1125	0.008638	0.504534	0.849509	1.50716	-1					0	0.020855	constant	TRUE
expression	72	FUT7	model_average	7.61305	0.007799	0.503136	0.847459	1.50128	-1					0	0.01419	constant	TRUE
expression	72	FUT8	model_average	9.70169	0.007906	0.471813	0.801269	1.50688	-1					0	0.00854	constant	TRUE
expression	72	FXYD6	model_average	7.7189	0.494877	1.57742	2.06505	2.1896	-1					0	0.046598	constant	FALSE
expression	72	FYTTD1	model_average	10.5299	0.009421	0.38798	0.674803	1.54002	1					0	0.013383	constant	TRUE
expression	72	FZD7	model_average	8.67138	0.009876	0.375965	0.656491	1.55058	1					0	0.023685	constant	TRUE
expression	72	GAA	model_average	15.4144	0.337684	1.55696	1.88881	2.29555	-1					0	0.024294	constant	FALSE
expression	72	GADD45G	model_average	9.61378	0.021144	0.899586	1.40015	1.51388	-1					0	0.008522	constant	TRUE
expression	72	GALC	model_average	9.59507	0.10044	1.35639	1.74113	2.24372	-1					0	0.009195	constant	FALSE
expression	72	GALNT2	model_average	9.00311	1.27219	1.8498	2.15246	2.34146	-1					0	0.002075	constant	FALSE
expression	72	GALNT6	model_average	10.9014	0.012489	0.515948	0.866472	1.53361	1					0	0.007693	constant	TRUE
expression	72	GAMT	model_average	9.5121	0.00682	0.463455	0.788842	1.49972	-1					0	0.020848	constant	TRUE
expression	72	GAN	model_average	6.982	0.020546	0.724579	1.16023	1.53859	1					0	0.010125	constant	TRUE
expression	72	GAR1	model_average	11.8412	1.3657	1.93733	2.23075	2.35482	1					0	0.003898	constant	FALSE
expression	72	GAS7	model_average	9.52153	0.952505	1.61306	1.82072	2.34619	-1					0	0.013292	constant	FALSE
expression	72	GAS8	poly2	8.96557	0.444126	2.37792	2.59413	2.44258	-1	-40.437	0.116863	24.2185	0.797903	0.001379	0.001034	constant	FALSE
expression	72	GATA2	poly2	6.31267	0.839334	2.00104	2.46545	2.25891	1	8.53909	6.7e-05	-0.269543	0.657037	0.081653	0.06124	constant	FALSE
expression	72	GBP1	model_average	6.75814	0.030764	0.930356	1.43908	1.54184	1					0	0.035508	constant	TRUE
expression	72	GBP2	poly2	7.81128	0.822315	2.39375	2.5107	2.47472	-1	-12.0377	0.053173	10.0188	0.926214	0.014699	0.011024	constant	FALSE
expression	72	GBP4	poly2	8.71054	2.00448	2.28864	2.4762	2.43818	-1	-10.2951	0.089841	9.14756	0.858943	0.016996	0.012747	constant	FALSE
expression	72	GCHFR	model_average	10.7196	0.015285	0.740796	1.18311	1.51109	-1					0	0.012831	constant	TRUE
expression	72	GEMIN4	poly2	9.88489	1.88897	2.32879	2.5365	2.43738	1	-16.7505	0.463118	12.3752	0.821462	0.009925	0.007443	constant	FALSE
expression	72	GEMIN5	model_average	8.70375	0.291266	1.60422	2.11274	2.16266	1					0	0.00841	constant	FALSE
expression	72	GGCX	model_average	9.09531	0.008339	0.525191	0.879656	1.50173	-1					0	0.01714	constant	TRUE
expression	72	GIMAP5	poly2	7.58198	0.938685	2.39743	2.70652	2.41762	-1	-17.2142	0.982597	12.6071	0.685094	0.009548	0.007161	constant	FALSE
expression	72	GIMAP8	model_average	8.3057	1.06709	1.72131	2.06407	2.30942	-1					0	0.032139	constant	FALSE
expression	72	GIPC1	poly2	13.695	1.85847	2.52831	2.66033	2.49167	-1	-22.8068	0.318339	15.4034	0.891575	0.005991	0.004494	constant	FALSE
expression	72	GLB1	model_average	12.7645	0.318399	0.92104	1.22303	2.20275	-1					0	0.004776	constant	FALSE
expression	72	GLB1L	model_average	7.56333	0.016508	0.832851	1.30982	1.50453	-1					0	0.023268	constant	TRUE
expression	72	GLMP	model_average	10.6066	0.86937	1.72666	2.09208	2.29819	-1					0	0.02123	constant	FALSE
expression	72	GLO1	model_average	10.7978	0.01293	0.675279	1.09263	1.50834	-1					0	0.016223	constant	TRUE
expression	72	GLRX2	model_average	11.0724	0.032246	1.00342	1.53933	1.5353	1					0	0.031797	constant	TRUE
expression	72	GLRX5	model_average	12.9217	0.028955	1.0802	1.65217	1.51505	-1					0	0.015657	constant	TRUE
expression	72	GMEB2	model_average	7.68441	0.017404	0.663636	1.07622	1.53423	1					0	0.005777	constant	TRUE
expression	72	GMFG	model_average	14.8766	0.010929	0.587929	0.969814	1.50972	-1					0	0.023533	constant	TRUE
expression	72	GNG4	model_average	5.91606	0.363754	1.51651	1.83316	2.29668	1					0	0.013548	constant	FALSE
expression	72	GNGT2	model_average	7.15592	0.008079	0.564738	0.936835	1.49473	-1					0	0.027169	constant	TRUE
expression	72	GNL1	poly2	8.70049	0.538562	2.14769	2.51821	2.34094	1	-11.5972	0.0247	9.79862	0.68858	0.015248	0.011436	constant	FALSE
expression	72	GNPNAT1	model_average	9.1503	0.312129	1.80014	2.12996	2.32378	1					0	0.015127	constant	FALSE
expression	72	GNPTAB	model_average	9.53703	0.010538	0.587009	0.968514	1.50741	-1					0	0.014154	constant	TRUE
expression	72	GNS	poly2	15.1149	0.578267	2.26852	2.53791	2.40581	-1	-6.38889	0.211152	7.19445	0.759648	0.023535	0.017651	constant	FALSE
expression	72	GOLGA7	model_average	9.79619	0.769991	1.81068	2.27982	2.22739	1					0	0.014403	constant	FALSE
expression	72	GOLGA7B	model_average	6.38801	0.025588	0.820384	1.29042	1.54259	1					0	0.019777	constant	TRUE
expression	72	GOPC	model_average	10.4238	0.021929	0.895573	1.39423	1.5173	-1					0	0.003634	constant	TRUE
expression	72	GPBP1	model_average	11.0666	0.022895	0.839327	1.31663	1.52917	1					0	0.006563	constant	TRUE
expression	72	GPR155	model_average	6.84923	0.011765	0.617829	1.01215	1.51027	-1					0	0.004866	constant	TRUE
expression	72	GPR158	model_average	6.06172	0.260326	1.70575	2.02827	2.31709	1					0	0.028623	constant	FALSE
expression	72	GPR179	model_average	6.0111	0.3102	1.67807	2.18205	2.17479	1					0	0.013052	constant	FALSE
expression	72	GPSM3	model_average	11.9558	0.009004	0.523703	0.877458	1.50684	-1					0	0.022984	constant	TRUE
expression	72	GRPEL1	model_average	10.2608	0.520981	1.88624	2.09083	2.3822	1					0	0.002134	constant	FALSE
expression	72	GSDMD	model_average	8.58418	0.843468	1.59002	1.98349	2.26834	-1					0	0.010823	constant	FALSE
expression	72	GSR	model_average	9.80805	0.010247	0.554168	0.921525	1.51058	-1					0	0.008536	constant	TRUE
expression	72	GSTM2	model_average	7.48552	0.008938	0.568482	0.942114	1.50003	-1					0	0.025732	constant	TRUE
expression	72	GSTM4	model_average	9.64046	0.010518	0.599987	0.986982	1.50506	-1					0	0.014197	constant	TRUE
expression	72	GSTT1	model_average	8.7303	0.199685	1.58204	2.06091	2.19874	-1					0	0.016214	constant	FALSE
expression	72	GTF2F2	model_average	10.9875	0.013571	0.528859	0.885315	1.53864	1					0	0.013964	constant	TRUE
expression	72	GTF2H1	model_average	10.4005	0.020367	0.7282	1.1652	1.5371	1					0	0.018596	constant	TRUE
expression	72	GTF2H4	model_average	7.77248	0.020514	0.750798	1.19615	1.53371	1					0	0.007468	constant	TRUE
expression	72	GTF2I	model_average	8.37825	0.013824	0.682938	1.10318	1.51206	-1					0	0.005637	constant	TRUE
expression	72	GTF3C4	model_average	8.15652	0.254133	1.72239	2.13349	2.26868	1					0	0.006202	constant	FALSE
expression	72	GUSB	model_average	14.9512	0.014112	0.714169	1.14649	1.50912	-1					0	0.035563	constant	TRUE
expression	72	GZMB	poly2	6.97135	1.91505	2.34266	2.59693	2.42393	1	-9.87241	0.068677	8.9362	0.757155	0.017605	0.013204	constant	FALSE
expression	72	HAUS4	model_average	9.69146	0.010147	0.578683	0.956669	1.50598	-1					0	0.013369	constant	TRUE
expression	72	HAUS8	model_average	9.12516	0.147556	1.58276	1.91452	2.29876	1					0	0.002974	constant	FALSE
expression	72	HCFC1R1	model_average	11.385	0.010345	0.555032	0.922774	1.5111	-1					0	0.009795	constant	TRUE
expression	72	HCLS1	poly2	15.0382	2.18658	2.58143	2.95919	2.45198	-1	-4.15886	0.008242	6.07943	0.630542	0.028341	0.021256	constant	FALSE
expression	72	HECA	poly2	13.5545	1.72859	2.26537	2.42703	2.44337	-1	-21.3899	0.132566	14.6949	0.897004	0.006742	0.005057	constant	FALSE
expression	72	HECTD1	model_average	12.7415	0.005431	0.253324	0.458992	1.53487	1					0	0.00312	constant	TRUE
expression	72	HES1	model_average	5.93137	0.015404	0.593126	0.977406	1.5366	1					0	0.004608	constant	TRUE
expression	72	HEXB	model_average	14.3317	0.560471	1.8488	2.09283	2.36449	-1					0	0.00808	constant	FALSE
expression	72	HEXIM1	model_average	9.48127	0.005422	0.256385	0.464073	1.53289	1					0	0.001587	constant	TRUE
expression	72	HGS	model_average	14.9254	0.015704	0.628345	1.02696	1.53151	1					0	0.011449	constant	TRUE
expression	72	HINFP	model_average	9.50866	0.013108	0.537488	0.897739	1.53311	1					0	0.00698	constant	TRUE
expression	72	HIST1H2BH	poly2	11.9892	1.97976	2.49221	2.86333	2.42765	1	-11.397	0.071918	9.6985	0.630202	0.015505	0.011629	constant	FALSE
expression	72	HIST1H2BL	poly2	12.3813	1.4128	2.46166	2.69801	2.4522	1	-14.0598	0.001537	11.0299	0.757318	0.012419	0.009314	constant	FALSE
expression	72	HIST1H2BN	poly2	8.15691	1.98937	2.37129	2.61313	2.43321	1	-19.5587	0.763492	13.7793	0.765957	0.007854	0.00589	constant	FALSE
expression	72	HIST1H2BO	poly2	11.4989	1.45403	2.51213	2.7047	2.47352	1	-13.5994	0.006664	10.7997	0.809116	0.012905	0.009679	constant	FALSE
expression	72	HMBOX1	poly2	6.78387	1.48173	2.47411	2.60354	2.48353	1	-15.9378	0.4952	11.9689	0.900135	0.01062	0.007965	constant	FALSE
expression	72	HMCES	model_average	8.9813	0.016833	0.662845	1.07511	1.53135	1					0	0.004458	constant	TRUE
expression	72	HMGA1	poly2	14.0229	1.96221	2.31455	2.45972	2.45523	1	-5.9247	0.07283	6.96235	0.905993	0.024463	0.018347	constant	FALSE
expression	72	HMGCS1	poly2	8.36931	1.59659	2.3003	2.63854	2.38555	-1	-16.0095	0.305324	12.0048	0.674611	0.010557	0.007918	constant	FALSE
expression	72	HOMER1	model_average	6.30478	0.960305	1.35358	1.61916	2.29228	1					0	0.002948	constant	FALSE
expression	72	HOXA9	model_average	9.70038	0.749277	1.88797	2.17123	2.35384	-1					0	0.00856	constant	FALSE
expression	72	HOXC6	model_average	9.85728	0.005654	0.244801	0.444688	1.54182	1					0	0.002246	constant	TRUE
expression	72	HSDL2	model_average	9.08236	0.020304	0.88529	1.38072	1.5127	-1					0	0.01013	constant	TRUE
expression	72	HSP90AB1	poly2	12.8778	0.323928	2.63862	3.01683	2.46758	1	-29.0872	0.459278	18.5436	0.635893	0.00355	0.002663	constant	FALSE
expression	72	HSPA9	model_average	12.5024	0.031932	1.0035	1.53961	1.53435	1					0	0.035363	constant	TRUE
expression	72	HYAL3	model_average	9.1694	0.005086	0.336992	0.594812	1.50543	-1					0	0.005245	constant	TRUE
expression	72	IARS	model_average	9.23165	0.016525	0.563747	0.935719	1.55037	1					0	0.025288	constant	TRUE
expression	72	ICA1	model_average	9.60076	0.149557	1.60005	1.93932	2.29751	-1					0	0.006865	constant	FALSE
expression	72	ICAM3	model_average	13.0544	0.006002	0.396938	0.688272	1.50341	-1					0	0.018094	constant	TRUE
expression	72	IDH3A	model_average	8.86162	0.57755	1.68101	2.14364	2.22158	1					0	0.017417	constant	FALSE
expression	72	IDUA	model_average	10.0912	0.013808	0.7574	1.20644	1.50204	-1					0	0.047264	constant	TRUE
expression	72	IER5	model_average	12.4436	0.006988	0.309319	0.550672	1.53713	1					0	0.00584	constant	TRUE
expression	72	IFI16	poly2	9.34563	1.13094	2.4734	2.63496	2.47478	-1	-13.9719	0.193169	10.986	0.856119	0.01251	0.009383	constant	FALSE
expression	72	IFI27L1	model_average	11.7025	0.022485	0.92953	1.44112	1.51471	-1					0	0.011673	constant	TRUE
expression	72	IFI6	model_average	13.4973	0.00553	0.357453	0.626998	1.50617	-1					0	0.020684	constant	TRUE
expression	72	IFITM3	poly2	12.4573	2.0917	2.39834	2.52416	2.47292	-1	-18.8258	0.223454	13.4129	0.914877	0.008348	0.006261	constant	FALSE
expression	72	IFITM4P	poly2	10.411	2.11337	2.38358	2.57489	2.4513	-1	-11.9006	0.940262	9.95031	0.830391	0.014867	0.011151	constant	FALSE
expression	72	IFNAR2	model_average	11.4041	0.006497	0.418093	0.720551	1.50438	-1					0	0.023608	constant	TRUE
expression	72	IFNGR1	poly2	13.7141	1.09949	2.64702	2.80284	2.50724	-1	-12.7169	0.877471	10.3585	0.857147	0.01389	0.010417	constant	FALSE
expression	72	IGIP	poly2	7.21322	0.996554	2.44409	2.68468	2.4475	-1	-17.5025	0.139623	12.7513	0.75432	0.009322	0.006991	constant	FALSE
expression	72	IKBIP	model_average	8.36247	0.015274	0.748397	1.1936	1.51007	-1					0	0.010824	constant	TRUE
expression	72	IKZF1	model_average	9.18645	0.008375	0.495178	0.835774	1.50675	-1					0	0.009901	constant	TRUE
expression	72	IKZF3	model_average	6.63695	0.394045	1.56333	1.9232	2.28335	1					0	0.025706	constant	FALSE
expression	72	IL17RA	model_average	13.5645	0.842231	1.5674	1.91611	2.28928	-1					0	0.008855	constant	FALSE
expression	72	IL18	model_average	9.5353	0.0052	0.382324	0.665775	1.49809	-1					0	0.012648	constant	TRUE
expression	72	IMP4	poly2	11.4533	2.18254	2.55539	2.88446	2.453	1	-31.8884	0.378691	19.9442	0.66217	0.002811	0.002108	constant	FALSE
expression	72	IMPDH1	poly2	14.7995	1.20711	2.20367	2.53451	2.36954	-1	-6.47312	0.544069	7.23656	0.71015	0.02337	0.017528	constant	FALSE
expression	72	INAFM1	model_average	9.54666	0.016534	0.614105	1.0071	1.53887	1					0	0.019283	constant	TRUE
expression	72	INPP5D	model_average	14.1416	0.010544	0.621279	1.01711	1.5026	-1					0	0.065105	constant	TRUE
expression	72	INSIG2	model_average	8.36877	0.024228	0.970187	1.49712	1.51519	-1					0	0.00553	constant	TRUE
expression	72	INTS10	model_average	11.3407	0.014566	0.7023	1.12998	1.51304	-1					0	0.008459	constant	TRUE
expression	72	IQCD	poly2	7.22444	2.0303	2.29348	2.47166	2.44194	-1	-15.3836	0.528828	11.6918	0.869732	0.011122	0.008341	constant	FALSE
expression	72	IRAK1BP1	model_average	7.49003	0.006496	0.390965	0.679078	1.50917	-1					0	0.002859	constant	TRUE
expression	72	IRF7	model_average	11.5305	0.046237	1.22109	1.85188	1.53706	1					0	0.086288	constant	TRUE
expression	72	IRX6	model_average	5.8249	0.009487	0.321981	0.570996	1.56469	1					0	0.005278	constant	TRUE
expression	72	ISM1	model_average	7.59383	0.022097	0.736706	1.17687	1.54321	1					0	0.024898	constant	TRUE
expression	72	ITFG1	model_average	10.7667	0.435073	1.74265	1.9801	2.35394	-1					0	0.00394	constant	FALSE
expression	72	ITGA4	model_average	9.45632	0.00595	0.414756	0.715505	1.50047	-1					0	0.024597	constant	TRUE
expression	72	ITGB4	poly2	8.02831	0.720987	2.38342	2.66976	2.42139	-1	-22.0917	0.554508	15.0458	0.710784	0.006359	0.004769	constant	FALSE
expression	72	ITSN1	model_average	7.78064	0.009177	0.554396	0.92188	1.5033	-1					0	0.01252	constant	TRUE
expression	72	JADE2	poly2	7.88724	1.60705	2.37851	2.56547	2.45184	-1	-17.8426	0.84168	12.9213	0.83746	0.009061	0.006796	constant	FALSE
expression	72	JOSD1	model_average	12.6	0.021268	0.783955	1.24138	1.53136	1					0	0.015189	constant	TRUE
expression	72	KANK2	model_average	10.9795	0.00845	0.47398	0.804501	1.51074	-1					0	0.005218	constant	TRUE
expression	72	KAT2B	model_average	8.19584	0.009548	0.541093	0.902691	1.50781	-1					0	0.007005	constant	TRUE
expression	72	KBTBD6	model_average	9.17445	0.012223	0.651713	1.05977	1.50781	-1					0	0.011755	constant	TRUE
expression	72	KCNT1	model_average	7.57649	0.028347	1.09968	1.68186	1.5109	-1					0	0.014412	constant	TRUE
expression	72	KCTD13	model_average	6.4752	0.018726	0.658076	1.06853	1.54238	1					0	0.009913	constant	TRUE
expression	72	KCTD18	model_average	7.37587	0.020761	0.763231	1.21313	1.53266	1					0	0.006026	constant	TRUE
expression	72	KCTD5	model_average	8.9401	0.014508	0.540677	0.902415	1.54236	1					0	0.01118	constant	TRUE
expression	72	KDM2A	model_average	9.12007	0.01085	0.438162	0.751272	1.5395	1					0	0.006344	constant	TRUE
expression	72	KDM4A-AS1	model_average	7.33603	0.753586	1.93438	2.15155	2.3839	1					0	0.010147	constant	FALSE
expression	72	KIAA0586	model_average	9.33436	0.007624	0.492419	0.831707	1.50059	-1					0	0.012088	constant	TRUE
expression	72	KIFAP3	poly2	9.97434	0.929455	2.63523	2.84947	2.49329	-1	-23.3407	0.092483	15.6704	0.781205	0.005731	0.004298	constant	FALSE
expression	72	KITLG	model_average	6.79334	0.758924	1.85194	2.13733	2.34903	1					0	0.015336	constant	FALSE
expression	72	KLF3	model_average	11.1733	1.00665	1.55299	1.87413	2.29957	-1					0	0.020432	constant	FALSE
expression	72	KLHL11	model_average	7.33236	0.019821	0.675812	1.09319	1.54438	1					0	0.018594	constant	TRUE
expression	72	KLHL26	model_average	7.13096	0.033863	1.04605	1.59878	1.5334	1					0	0.011204	constant	TRUE
expression	72	KLHL3	model_average	6.93941	0.026244	1.02903	1.57965	1.51382	-1					0	0.005744	constant	TRUE
expression	72	LACC1	model_average	9.78606	0.492099	1.53597	1.80511	2.31681	-1					0	0.008784	constant	FALSE
expression	72	LAIR1	model_average	13.2801	0.567728	1.54696	1.92937	2.26989	-1					0	0.013166	constant	FALSE
expression	72	LAMTOR4	model_average	14.1592	0.018997	0.852396	1.3358	1.51204	-1					0	0.026569	constant	TRUE
expression	72	LARP1B	model_average	8.02502	0.428633	1.36507	1.82771	2.19162	1					0	0.006087	constant	FALSE
expression	72	LAT2	model_average	12.949	0.012626	0.661552	1.07349	1.50875	-1					0	0.024493	constant	TRUE
expression	72	LAYN	model_average	6.03833	0.685677	1.76459	2.05289	2.33812	1					0	0.007756	constant	FALSE
expression	72	LCE1A	model_average	12.8011	0.01083	0.609859	1.00094	1.50586	-1					0	0.033094	constant	TRUE
expression	72	LDLR	poly2	10.1119	2.32858	2.75356	2.86921	0.453474	-1	-24.1627	0.909614	16.0813	0.916039	0.005351	0.004013	constant	FALSE
expression	72	LGALS3BP	model_average	10.8997	0.007928	0.563669	0.935317	1.4939	-1					0	0.067637	constant	TRUE
expression	72	LGALSL	model_average	8.64437	0.032774	1.00025	1.53479	1.53709	1					0	0.034656	constant	TRUE
expression	72	LGI2	model_average	6.35036	0.012533	0.672763	1.08918	1.50636	-1					0	0.006183	constant	TRUE
expression	72	LHPP	model_average	8.36087	0.628144	1.61428	1.89887	2.32154	-1					0	0.003745	constant	FALSE
expression	72	LILRB1	model_average	10.3229	0.005519	0.353344	0.620567	1.50684	-1					0	0.008563	constant	TRUE
expression	72	LILRB2	poly2	11.1834	0.53699	2.37409	2.49547	2.47063	-1	-2.75838	0.000658	5.37919	0.923832	0.03185	0.023887	constant	FALSE
expression	72	LIMA1	model_average	10.4135	0.161428	1.08584	1.47853	2.19132	1					0	0.008397	constant	FALSE
expression	72	LINC01605	model_average	6.31801	0.023912	0.987237	1.52148	1.51198	-1					0	0.007071	constant	TRUE
expression	72	LINC-PINT	model_average	7.20217	0.029013	0.919138	1.42416	1.53812	1					0	0.023859	constant	TRUE
expression	72	LMBR1L	poly2	9.0954	2.14781	2.31211	2.43866	2.46038	-1	-25.9738	0.851184	16.9869	0.927791	0.004602	0.003451	constant	FALSE
expression	72	LMO4	poly2	11.7277	1.86533	2.17833	2.37366	2.42083	1	-1.67393	0.092362	4.83697	0.880359	0.034862	0.026147	constant	FALSE
expression	72	LMTK2	model_average	6.60473	0.018848	0.619091	1.01418	1.55144	1					0	0.017431	constant	TRUE
expression	72	LOC100129138	model_average	7.6361	0.016723	0.65915	1.06998	1.53142	1					0	0.003403	constant	TRUE
expression	72	LOC100270804	model_average	6.64895	0.014479	0.739721	1.1818	1.50736	-1					0	0.00888	constant	TRUE
expression	72	LOC100506100	model_average	7.41572	0.007797	0.498624	0.840844	1.50173	-1					0	0.010167	constant	TRUE
expression	72	LOC101929331	model_average	6.37134	0.281158	1.97931	2.46767	2.25935	-1					0	0.051369	constant	FALSE
expression	72	LOC155060	model_average	7.91467	0.024936	1.04559	1.60484	1.50788	-1					0	0.024306	constant	TRUE
expression	72	LOC389641	model_average	6.91165	0.018072	0.62136	1.01735	1.54647	1					0	0.015527	constant	TRUE
expression	72	LOC391322	model_average	7.08025	0.027429	1.10569	1.6919	1.50766	-1					0	0.021547	constant	TRUE
expression	72	LOC441666	model_average	9.37492	0.012138	0.631909	1.03198	1.51026	-1					0	0.008104	constant	TRUE
expression	72	LONP1	model_average	10.581	0.020566	0.73946	1.18062	1.53597	1					0	0.017851	constant	TRUE
expression	72	LPAR5	model_average	6.38188	0.017907	0.819927	1.29145	1.51192	-1					0	0.004792	constant	TRUE
expression	72	LRBA	model_average	8.67635	0.016301	0.768426	1.22099	1.51199	-1					0	0.007873	constant	TRUE
expression	72	LRCH1	model_average	7.7867	0.015501	0.623395	1.02002	1.53125	1					0	0.003141	constant	TRUE
expression	72	LRP1	model_average	9.21128	0.005539	0.373302	0.651728	1.50364	-1					0	0.018241	constant	TRUE
expression	72	LRRC1	poly2	7.12485	0.789873	2.03816	2.5338	2.24275	-1	-10.5341	0.313025	9.26703	0.618206	0.016661	0.012496	constant	FALSE
expression	72	LRRC20	model_average	8.81805	0.015316	0.774856	1.23014	1.50648	-1					0	0.016221	constant	TRUE
expression	72	LRRC32	model_average	5.90049	0.022716	0.735575	1.17522	1.54651	1					0	0.015439	constant	TRUE
expression	72	LRRC34	model_average	7.25932	0.016507	0.765178	1.21646	1.5134	-1					0	0.004106	constant	TRUE
expression	72	LRRFIP1	model_average	9.80785	0.030343	1.02221	1.56697	1.52689	1					0	0.003602	constant	TRUE
expression	72	LRRK2	model_average	6.62851	0.011058	0.600458	0.987622	1.50847	-1					0	0.004692	constant	TRUE
expression	72	LRWD1	model_average	11.2096	0.425562	1.55136	1.9334	2.27048	1					0	0.006055	constant	FALSE
expression	72	LTB	model_average	8.53796	0.011986	0.615154	1.00837	1.51198	-1					0	0.005298	constant	TRUE
expression	72	LY6E	poly2	9.94512	1.7966	2.29547	2.40682	2.46239	-1	-33.3551	0.644863	20.6775	0.945893	0.002488	0.001866	constant	FALSE
expression	72	LYAR	model_average	9.73966	1.42912	1.94309	2.21713	2.36366	1					0	0.019561	constant	FALSE
expression	72	MAF	poly2	8.37833	1.81008	2.18262	2.30318	2.44463	1	-12.488	0.001787	10.244	0.953202	0.014157	0.010618	constant	FALSE
expression	72	MAK16	model_average	9.68846	0.013912	0.541355	0.90336	1.53817	1					0	0.009651	constant	TRUE
expression	72	MAN2B2	model_average	9.98889	0.013392	0.708489	1.13874	1.50636	-1					0	0.025802	constant	TRUE
expression	72	MANEA	model_average	7.98162	0.011433	0.620109	1.01539	1.50794	-1					0	0.009222	constant	TRUE
expression	72	MAP3K12	model_average	8.10739	1.034	1.71053	1.99545	2.33317	-1					0	0.008987	constant	FALSE
expression	72	MAP3K3	model_average	13.2612	0.403492	1.38499	1.71742	2.27216	-1					0	0.004346	constant	FALSE
expression	72	MAP4K2	model_average	8.93625	0.011522	0.649821	1.05718	1.50435	-1					0	0.023398	constant	TRUE
expression	72	MAP4K3	model_average	6.33203	0.01524	0.558567	0.928398	1.54222	1					0	0.015942	constant	TRUE
expression	72	MAP4K5	poly2	8.74829	1.68286	2.08625	2.31584	2.39718	1	-27.9264	0.584562	17.9632	0.870095	0.003911	0.002933	constant	FALSE
expression	72	MAPK6	model_average	9.89496	0.012963	0.501745	0.845842	1.54063	1					0	0.013946	constant	TRUE
expression	72	MAPKAPK5	model_average	10.0374	0.017729	0.665743	1.07915	1.53558	1					0	0.011611	constant	TRUE
expression	72	MARCH1	model_average	6.40631	0.007108	0.529949	0.886627	1.49177	-1					0	0.015637	constant	TRUE
expression	72	MARCH2	poly2	8.23261	1.7325	2.26195	2.53819	2.4021	-1	-11.2277	0.08362	9.61387	0.753397	0.015725	0.011794	constant	FALSE
expression	72	MBD5	poly2	7.86391	0.35196	2.29763	2.55516	2.41502	-1	-16.1225	0.009134	12.0613	0.765432	0.010458	0.007843	constant	FALSE
expression	72	MCCC1	model_average	11.7638	0.024191	0.948491	1.46668	1.51796	-1					0	0.003681	constant	TRUE
expression	72	MCTP1	model_average	8.02691	0.314993	1.42846	1.92644	2.15996	1					0	0.014556	constant	FALSE
expression	72	MED1	model_average	7.69154	0.028926	0.94263	1.45634	1.5344	1					0	0.012197	constant	TRUE
expression	72	MED21	model_average	9.24503	0.159056	1.42472	1.79279	2.26174	1					0	0.006666	constant	FALSE
expression	72	MED26	model_average	10.7516	0.014596	0.599802	0.986743	1.53042	1					0	0.004087	constant	TRUE
expression	72	MED30	model_average	7.06066	0.021792	0.974118	1.50435	1.50665	-1					0	0.01914	constant	TRUE
expression	72	MED6	model_average	9.17344	0.006938	0.295698	0.528703	1.54255	1					0	0.005111	constant	TRUE
expression	72	MEGF6	poly2	8.38364	2.26426	2.7394	2.85818	0.393655	-1	-14.1997	0.023393	11.0998	0.911141	0.012275	0.009206	constant	FALSE
expression	72	MEI1	model_average	12.1968	0.011628	0.463536	0.789356	1.5396	1					0	0.016966	constant	TRUE
expression	72	MEIOB	model_average	8.68919	0.012844	0.811382	1.28176	1.49081	-1					0	0.069225	constant	TRUE
expression	72	MEMO1	model_average	9.53483	0.019309	0.705911	1.13462	1.53613	1					0	0.012414	constant	TRUE
expression	72	MEPCE	model_average	9.17197	0.036076	1.14462	1.74236	1.525	1					0	0.00137	constant	TRUE
expression	72	MEST	model_average	9.56274	0.010119	0.576709	0.953841	1.50624	-1					0	0.015087	constant	TRUE
expression	72	METAP2	model_average	10.1467	0.207819	1.13215	1.52601	2.20026	1					0	0.004053	constant	FALSE
expression	72	METTL16	model_average	9.6314	0.289707	1.71641	2.1051	2.28328	1					0	0.009926	constant	FALSE
expression	72	METTL2B	model_average	10.1729	0.443177	1.70308	1.91943	2.35555	1					0	0.004847	constant	FALSE
expression	72	MFSD3	model_average	7.87974	0.81699	1.43391	1.79679	2.26554	-1					0	0.007198	constant	FALSE
expression	72	MGAT5	model_average	10.1119	0.009622	0.571231	0.946026	1.50384	-1					0	0.022611	constant	TRUE
expression	72	MICA	model_average	9.70659	0.967184	1.71839	2.09526	2.29086	-1					0	0.006173	constant	FALSE
expression	72	MICAL3	model_average	6.72852	0.018724	0.632381	1.03276	1.54778	1					0	0.014891	constant	TRUE
expression	72	MIER3	model_average	6.99006	0.023228	0.801194	1.26458	1.53674	1					0	0.009858	constant	TRUE
expression	72	MIIP	model_average	13.1164	0.019019	0.820346	1.29167	1.51649	-1					0	0.006235	constant	TRUE
expression	72	MKLN1	model_average	9.17597	0.022046	0.810499	1.27748	1.5303	1					0	0.006585	constant	TRUE
expression	72	MMD	model_average	11.2077	0.00731	0.455247	0.776586	1.50491	-1					0	0.015516	constant	TRUE
expression	72	MMS22L	model_average	7.92979	0.018445	0.852235	1.33583	1.50975	-1					0	0.010257	constant	TRUE
expression	72	MOB4	model_average	10.1313	0.007071	0.305054	0.543836	1.54041	1					0	0.005708	constant	TRUE
expression	72	MOCS2	model_average	8.46308	0.029682	1.10636	1.69057	1.51369	-1					0	0.01062	constant	TRUE
expression	72	MOK	model_average	6.96928	1.42933	1.77665	1.9986	2.36317	1					0	0.002848	constant	FALSE
expression	72	MPG	model_average	11.6717	0.007635	0.448914	0.767117	1.50864	-1					0	0.008983	constant	TRUE
expression	72	MPI	model_average	8.1805	0.016726	0.77226	1.22616	1.5134	-1					0	0.005343	constant	TRUE
expression	72	MPND	poly2	8.92534	1.97632	2.29717	2.50155	2.43375	-1	-15.8156	0.006978	11.9078	0.834587	0.010729	0.008047	constant	FALSE
expression	72	MPP5	model_average	10.0915	0.188255	1.5729	2.00842	2.23779	-1					0	0.009881	constant	FALSE
expression	72	MPP6	model_average	6.14278	0.00988	0.399134	0.692017	1.54152	1					0	0.005348	constant	TRUE
expression	72	MPV17L	model_average	8.05276	0.010479	0.548528	0.913428	1.51304	-1					0	0.002815	constant	TRUE
expression	72	MRC2	model_average	14.6056	0.26397	1.4455	1.70591	2.30725	-1					0	0.015273	constant	FALSE
expression	72	MRPL16	model_average	12.2035	0.0274	1.02721	1.57613	1.51753	-1					0	0.005841	constant	TRUE
expression	72	MRPL32	model_average	11.3556	0.012621	0.456048	0.778245	1.54988	1					0	0.022573	constant	TRUE
expression	72	MRPL44	model_average	10.5163	0.017063	0.640452	1.04396	1.53682	1					0	0.014911	constant	TRUE
expression	72	MRPL49	model_average	11.1632	0.014952	0.589044	0.971564	1.53473	1					0	0.010669	constant	TRUE
expression	72	MRPL50	model_average	10.7363	0.01012	0.379788	0.662061	1.54966	1					0	0.012604	constant	TRUE
expression	72	MRPS18B	model_average	10.785	0.014346	0.53541	0.894876	1.5426	1					0	0.020576	constant	TRUE
expression	72	MSC-AS1	poly2	6.77004	0.198829	1.87683	2.42723	2.16301	1	-13.346	0.065919	10.673	0.635951	0.01318	0.009885	constant	FALSE
expression	72	MSRA	model_average	12.0687	0.008338	0.467654	0.795087	1.51111	-1					0	0.008888	constant	TRUE
expression	72	MSRB1	model_average	8.68212	0.006347	0.392431	0.681321	1.5075	-1					0	0.006161	constant	TRUE
expression	72	MT1F	model_average	9.99329	0.004687	0.465807	0.792284	1.4782	-1					0	0.03854	constant	TRUE
expression	72	MTRNR2L3	model_average	7.99625	0.003357	0.282404	0.50717	1.49571	-1					0	0.005125	constant	TRUE
expression	72	MTRNR2L7	model_average	8.9959	0.005346	0.384098	0.668501	1.49883	-1					0	0.009418	constant	TRUE
expression	72	MUS81	model_average	11.05	0.036339	1.23903	1.89342	1.51308	-1					0	0.027008	constant	TRUE
expression	72	MUT	poly2	10.6972	1.96492	2.28933	2.49452	2.43234	-1	-32.8203	0.064434	20.4102	0.83576	0.002601	0.001951	constant	FALSE
expression	72	MXI1	poly2	9.70894	2.02317	2.35889	2.57783	2.4385	-1	-16.9198	0.454189	12.4599	0.798735	0.009786	0.007339	constant	FALSE
expression	72	MYADM	model_average	10.3419	0.011452	0.466096	0.793102	1.53745	1					0	0.008151	constant	TRUE
expression	72	MYNN	model_average	7.3158	0.014712	0.560444	0.930887	1.5392	1					0	0.008802	constant	TRUE
expression	72	MYO1F	model_average	14.4431	0.708194	1.64742	2.0471	2.27014	-1					0	0.011577	constant	FALSE
expression	72	MYO5A	model_average	9.4784	0.014053	0.69981	1.1266	1.51073	-1					0	0.008757	constant	TRUE
expression	72	MYO6	model_average	11.2983	0.507815	1.75733	1.98572	2.35871	-1					0	0.005973	constant	FALSE
expression	72	MYO7A	model_average	8.15929	0.006349	0.469153	0.797348	1.49552	-1					0	0.027515	constant	TRUE
expression	72	MYOF	model_average	7.62338	0.038435	1.10897	1.6869	1.53595	1					0	0.022862	constant	TRUE
expression	72	MZF1	model_average	11.648	0.035627	1.20338	1.83536	1.51602	-1					0	0.012004	constant	TRUE
expression	72	NAA15	model_average	7.02106	0.324785	1.49957	1.889	2.26025	1					0	0.005791	constant	FALSE
expression	72	NAGA	model_average	10.8054	0.413185	1.18871	1.60268	2.19945	-1					0	0.011385	constant	FALSE
expression	72	NAGK	poly2	11.0459	0.322478	2.25092	2.41819	2.43964	-1	-16.5581	0.054743	12.2791	0.893802	0.010085	0.007564	constant	FALSE
expression	72	NAGPA	model_average	11.4215	0.984079	1.63981	1.99314	2.29542	-1					0	0.001935	constant	FALSE
expression	72	NAT10	model_average	8.91916	0.44121	1.39507	1.83843	2.21201	1					0	0.001584	constant	FALSE
expression	72	NCBP2	model_average	9.57902	0.211656	1.97315	2.22083	2.37742	1					0	0.003116	constant	FALSE
expression	72	NCF2	model_average	11.1958	0.020197	0.89599	1.39562	1.51086	-1					0	0.021197	constant	TRUE
expression	72	NCK2	model_average	10.7839	0.009744	0.529167	0.885421	1.51119	-1					0	0.007917	constant	TRUE
expression	72	NCOA4	model_average	12.04	0.022969	0.838676	1.31572	1.52956	1					0	0.008527	constant	TRUE
expression	72	NCSTN	model_average	14.1965	0.009745	0.521047	0.873625	1.51256	-1					0	0.010574	constant	TRUE
expression	72	NECAB3	model_average	9.27786	0.005944	0.406421	0.702805	1.50132	-1					0	0.012356	constant	TRUE
expression	72	NEDD9	poly2	6.15959	1.76903	2.32999	2.62982	2.40575	1	-18.6781	0.764529	13.339	0.707042	0.008452	0.006339	constant	FALSE
expression	72	NEK3	model_average	9.91971	0.022101	0.932499	1.44547	1.513	-1					0	0.012863	constant	TRUE
expression	72	NETO2	poly2	10.2267	1.02273	2.81929	2.95822	2.30232	1	-22.3675	0.554301	15.1837	0.895669	0.006215	0.004661	constant	FALSE
expression	72	NFAT5	model_average	9.24092	0.010563	0.426313	0.733416	1.5403	1					0	0.008444	constant	TRUE
expression	72	NGEF	model_average	6.0222	0.344339	1.28253	1.72801	2.19364	1					0	0.011684	constant	FALSE
expression	72	NHEJ1	model_average	7.42478	0.019761	0.675261	1.09238	1.54427	1					0	0.017063	constant	TRUE
expression	72	NICN1	model_average	10.6052	0.00928	0.520335	0.872588	1.5093	-1					0	0.009072	constant	TRUE
expression	72	NIN	model_average	8.92896	0.21119	0.939665	1.29052	2.18158	-1					0	0.002639	constant	FALSE
expression	72	NINL	poly2	9.07897	0.503855	2.24514	2.6329	2.35311	-1	-24.4036	0.003948	16.2018	0.643165	0.005245	0.003934	constant	FALSE
expression	72	NIPAL3	model_average	8.50178	0.01595	0.761968	1.21217	1.51131	-1					0	0.008761	constant	TRUE
expression	72	NIPSNAP3A	model_average	9.52187	0.023866	0.992465	1.52897	1.5111	-1					0	0.017282	constant	TRUE
expression	72	NKTR	model_average	10.3891	0.019451	0.858466	1.344	1.51298	-1					0	0.011271	constant	TRUE
expression	72	NME3	model_average	12.8848	0.438853	1.37326	1.71975	2.26443	-1					0	0.013011	constant	FALSE
expression	72	NME8	linear	7.11134	0.01241	0.569766	0.943959	1.52226	-1	3.74445	0.001958	1.12777	0.878225	0.058221	0.048517	constant	TRUE
expression	72	NMRK1	poly2	9.49348	0.053886	2.52628	2.88002	2.44061	-1	-28.1512	0.120169	18.0756	0.642771	0.003838	0.002879	constant	FALSE
expression	72	NNT	model_average	9.23302	0.009269	0.511327	0.859448	1.51075	-1					0	0.005925	constant	TRUE
expression	72	NOB1	model_average	9.31387	0.361384	1.18491	1.63474	2.17298	1					0	0.015823	constant	FALSE
expression	72	NOD1	model_average	8.31294	0.03127	1.12473	1.71681	1.51551	-1					0	0.006367	constant	TRUE
expression	72	NOLC1	poly2	11.5095	0.965165	2.3021	2.5632	2.41446	1	-2.49669	0.151365	5.24835	0.759656	0.032552	0.024414	constant	FALSE
expression	72	NOP14	model_average	9.36227	0.899527	1.47529	1.64798	2.33617	1					0	0.000927	constant	FALSE
expression	72	NOP56	model_average	12.2795	0.946232	1.55584	1.85417	2.30895	1					0	0.003296	constant	FALSE
expression	72	NOP58	model_average	13.2772	0.651514	1.49436	1.86528	2.2695	1					0	0.006618	constant	FALSE
expression	72	NOTCH2	model_average	11.7499	0.00657	0.298455	0.533097	1.53495	1					0	0.00351	constant	TRUE
expression	72	NPDC1	poly2	10.4612	1.69798	2.74148	2.94437	2.51709	-1	-19.049	0.310805	13.5245	0.807261	0.008195	0.006146	constant	FALSE
expression	72	NPEPL1	model_average	11.0574	0.379202	1.28964	1.75655	2.17832	-1					0	0.025644	constant	FALSE
expression	72	NPL	model_average	9.76469	0.011336	0.639359	1.04251	1.50472	-1					0	0.02556	constant	TRUE
expression	72	NPY	model_average	7.70892	0.041595	1.14327	1.73556	1.53836	1					0	0.038985	constant	TRUE
expression	72	NRAP	model_average	6.27339	1.66794	1.95693	2.13353	2.39955	1					0	0.026022	constant	FALSE
expression	72	NRAS	model_average	9.77788	0.009624	0.408362	0.706005	1.53617	1					0	0.004791	constant	TRUE
expression	72	NRBF2	model_average	9.02563	0.011224	0.463538	0.789301	1.536	1					0	0.006759	constant	TRUE
expression	72	NRROS	model_average	10.0106	0.808322	1.54622	1.83515	2.3112	-1					0	0.008746	constant	FALSE
expression	72	NSRP1	model_average	9.25056	0.019549	0.668806	1.08345	1.5445	1					0	0.026091	constant	TRUE
expression	72	NTMT1	model_average	10.2901	0.011124	0.444081	0.760206	1.54041	1					0	0.009546	constant	TRUE
expression	72	NUBP1	model_average	9.51231	0.403855	1.20258	1.64695	2.18104	1					0	0.002593	constant	FALSE
expression	72	NUDT2	model_average	9.95912	0.022218	0.937848	1.4529	1.51265	-1					0	0.012914	constant	TRUE
expression	72	NUP62	model_average	12.5909	0.020132	0.772965	1.22649	1.52836	1					0	0.005663	constant	TRUE
expression	72	NXPH4	model_average	6.86033	0.01145	0.411842	0.711995	1.55467	1					0	0.027681	constant	TRUE
expression	72	OAZ3	model_average	7.42842	0.017498	0.563093	0.934878	1.55676	1					0	0.022895	constant	TRUE
expression	72	OCEL1	model_average	8.86815	0.012806	0.659501	1.0706	1.51006	-1					0	0.009686	constant	TRUE
expression	72	ODF3B	poly2	9.35952	2.0416	2.2094	2.33543	2.44664	-1	-10.2361	0.010006	9.11806	0.944814	0.01708	0.01281	constant	FALSE
expression	72	OLFML2B	poly2	7.4324	0.948424	2.2823	2.64348	2.37275	-1	-11.3249	0.492541	9.66244	0.65748	0.015598	0.011699	constant	FALSE
expression	72	OSBPL1A	poly2	9.26978	2.0667	2.35334	2.54854	2.44528	-1	-24.8673	0.893646	16.4337	0.832049	0.005046	0.003785	constant	FALSE
expression	72	OSBPL8	model_average	8.30648	0.015511	0.582706	0.962702	1.53925	1					0	0.014694	constant	TRUE
expression	72	OTUD4	model_average	7.35099	0.015418	0.578886	0.957182	1.53983	1					0	0.007758	constant	TRUE
expression	72	OTX1	poly2	9.04096	2.40628	2.66427	2.96055	2.48564	-1	-22.1898	0.691553	15.0949	0.699057	0.006308	0.004731	constant	FALSE
expression	72	PA2G4	poly2	11.3897	2.59005	2.7704	3.00393	2.51843	1	-26.3567	0.024027	17.1783	0.777866	0.004457	0.003343	constant	FALSE
expression	72	PAK1IP1	model_average	9.35974	0.014693	0.570251	0.944815	1.53703	1					0	0.00828	constant	TRUE
expression	72	PAN2	model_average	8.1592	0.023061	0.975872	1.50594	1.5106	-1					0	0.013563	constant	TRUE
expression	72	PAQR6	model_average	9.79256	0.26234	1.53981	1.92926	2.26525	-1					0	0.044563	constant	FALSE
expression	72	PARVG	model_average	9.39283	0.295207	1.42368	1.88774	2.19873	-1					0	0.013592	constant	FALSE
expression	72	PBX2	model_average	10.0099	0.010961	0.601172	0.988617	1.50795	-1					0	0.016193	constant	TRUE
expression	72	PCBD1	model_average	11.8708	0.00667	0.409799	0.707926	1.50726	-1					0	0.01464	constant	TRUE
expression	72	PCDHB9	model_average	8.16482	0.008403	0.515448	0.865453	1.50381	-1					0	0.01296	constant	TRUE
expression	72	PCED1B	model_average	9.00701	0.008619	0.528978	0.885132	1.50337	-1					0	0.020366	constant	TRUE
expression	72	PCED1B-AS1	model_average	10.5727	0.009529	0.635412	1.03722	1.49464	-1					0	0.065761	constant	TRUE
expression	72	PCMTD2	model_average	8.83251	0.02263	0.950264	1.47007	1.51245	-1					0	0.010896	constant	TRUE
expression	72	PCOLCE2	model_average	12.2889	0.003331	0.276254	0.497173	1.49996	-1					0	0.022924	constant	TRUE
expression	72	PCSK4	model_average	9.01189	0.005619	0.422183	0.726835	1.49615	-1					0	0.021145	constant	TRUE
expression	72	PCYOX1	model_average	9.97376	0.007952	0.460707	0.784742	1.50924	-1					0	0.007469	constant	TRUE
expression	72	PCYOX1L	model_average	8.71713	0.005885	0.359192	0.62973	1.50936	-1					0	0.003951	constant	TRUE
expression	72	PDCD11	poly2	8.12423	1.38998	2.25575	2.45189	2.43072	1	-11.5752	0.875415	9.78758	0.857115	0.015276	0.011457	constant	FALSE
expression	72	PDE12	model_average	8.13481	0.015157	0.535077	0.894481	1.54835	1					0	0.017144	constant	TRUE
expression	72	PDK2	model_average	9.11111	0.00701	0.426652	0.733558	1.5073	-1					0	0.008054	constant	TRUE
expression	72	PELI3	model_average	9.13729	0.128129	1.48818	1.90082	2.24531	-1					0	0.01535	constant	FALSE
expression	72	PER2	model_average	8.58195	0.008053	0.342304	0.603313	1.53929	1					0	0.00347	constant	TRUE
expression	72	PES1	model_average	9.13908	0.011683	0.457053	0.779632	1.54159	1					0	0.007743	constant	TRUE
expression	72	PEX1	model_average	7.26677	0.023831	0.984998	1.51835	1.51202	-1					0	0.009397	constant	TRUE
expression	72	PEX11B	model_average	11.0758	1.12012	2.02723	2.25176	2.3922	-1					0	0.018259	constant	FALSE
expression	72	PGAP3	model_average	9.98441	0.573964	1.34895	1.77184	2.22059	-1					0	0.011096	constant	FALSE
[truncated: 10,655 more rows]
