# Supplementary material for: BMDx2: A Tool for Integrating Toxicogenomics‐Based Dose‐Dependency Analysis and AOP‐Based Mechanistic Insights
Source: Small Methods. 2025 Nov 12;9(12):e01728. doi: 10.1002/smtd.202501728 (PMC12716184; doi:10.1002/smtd.202501728)
Supplement: Supplementary file 3 — Supplemental Table 4 [file SMTD-9-e01728-s010.xlsx]

## Sheet: Sheet1
Experiment	timepoint	Feature	Model	BMR	BMDL	BMD	BMDU	AC50	Adverse_direction	AIC	Lack_of_fit	Log_likelihood	R2	Residual_variance	control_variance	control_variance_type	is_monotonic
methylation	24	ATP6V0D2	poly2	2.13455	1.22967	2.19646	2.59959	2.32895	-1	-32.2056	0.249214	20.1028	0.63597	0.003454	0.002657	constant	FALSE
methylation	24	CASP8	model_average	-2.05824	0.000812	0.697035	1.67784	1.01911	-1					0	0.000699	constant	TRUE
methylation	24	CCL20	model_average	0.958661	0.233497	1.17593	1.91321	1.48693	-1					0	0.007406	constant	TRUE
methylation	24	CTSG	model_average	-4.33047	0.158383	0.919873	1.58184	1.51298	-1					0	0.00597	constant	TRUE
methylation	24	CTSV	model_average	-2.24462	0.002663	0.932013	1.91326	1.14112	-1					0	0.012832	constant	TRUE
methylation	24	HIF1A	poly2	-3.83412	2.48023	2.68276	2.9147	2.49872	1	-53.3667	0.402217	30.6833	0.741987	0.000678	0.000522	constant	FALSE
methylation	24	HIST1H2AC	model_average	-4.30335	0.000271	0.424526	1.34844	0.788649	-1					0	0.000938	constant	TRUE
methylation	24	HIST1H4I	model_average	-4.10938	0.00188	0.876341	1.84017	1.14782	-1					0	0.003287	constant	TRUE
methylation	24	HPR	poly2	-1.87284	0.060776	0.66807	1.7005	0.734485	-1	-20.031	0.640754	14.0155	0.625529	0.008811	0.006778	constant	FALSE
methylation	24	IFITM10	poly2	-1.02028	0.052319	0.605271	1.55168	0.68971	-1	-23.9306	0.915326	15.9653	0.637581	0.006528	0.005021	constant	FALSE
methylation	24	IL1RN	model_average	-0.189764	0.982475	1.98578	2.48303	2.25815	-1					0	0.000916	constant	FALSE
methylation	24	MFAP4	poly2	-3.27828	2.31749	2.52697	2.7101	2.47725	1	-52.9185	0.966706	30.4593	0.803163	0.000702	0.00054	constant	FALSE
methylation	24	PRDM1	poly2	-2.4237	0.034885	0.456742	1.12578	0.558027	-1	-39.4257	0.874228	23.7128	0.63875	0.001982	0.001525	constant	FALSE
methylation	24	RGS1	model_average	-2.36794	0.104717	0.738233	1.33079	1.47805	-1					0	0.005051	constant	TRUE
methylation	24	SARS	model_average	-3.89622	0.116805	0.912087	1.61562	1.45691	-1					0	0.002268	constant	TRUE
methylation	24	TM4SF19	model_average	0.580709	0.48992	1.70656	2.43438	1.92188	-1					0	0.011923	constant	TRUE
methylation	24	TRIM22	model_average	-1.76948	0.040885	0.509658	1.04062	0.939058	-1					0	0.001357	constant	TRUE
methylation	24	AES	model_average	-1.78533	0.00011	0.460118	1.8429	0.524892	-1					0	0.001416	constant	FALSE
methylation	24	ARHGAP15	model_average	-1.20818	0.500938	1.54269	2.09142	2.13836	-1					0	0.000968	constant	TRUE
methylation	24	ARMC9	model_average	-0.415017	0.029945	1.06223	1.9584	1.30652	-1					0	0.000501	constant	TRUE
methylation	24	ATP1B1	poly2	-4.8229	0.057892	0.641187	1.59004	0.764347	1	-32.0868	0.328193	20.0434	0.657134	0.003486	0.002681	constant	FALSE
methylation	24	BCL2L1	model_average	-3.64543	1.77558	2.42586	2.89064	2.46948	1					0	0.000557	constant	FALSE
methylation	24	CCR2	model_average	-0.329202	0.414429	1.46363	2.19379	1.76357	-1					0	0.001469	constant	TRUE
methylation	24	CLIC6	poly2	-3.13297	0.033794	0.447453	1.10902	0.538248	-1	-41.6541	0.490231	24.8271	0.626684	0.00167	0.001284	constant	FALSE
methylation	24	DAGLA	model_average	-0.155477	0.000309	0.613404	1.93566	0.684551	-1					0	0.000503	constant	TRUE
methylation	24	DIXDC1	poly2	-2.70211	0.030664	0.405582	0.893126	0.625032	-1	-58.0316	0.905046	33.0158	0.741525	0.000474	0.000364	constant	FALSE
methylation	24	DNAJA4	poly2	-2.02212	1.50917	2.24014	2.57527	2.37029	-1	-59.2392	0.263608	33.6196	0.683348	0.000432	0.000332	constant	FALSE
methylation	24	FCAR	model_average	-3.65509	0.001163	0.892326	1.88577	1.13251	-1					0	0.005273	constant	TRUE
methylation	24	GBP5	model_average	2.29598	0.006558	0.619489	1.30993	1.22425	-1					0	0.001707	constant	TRUE
methylation	24	GPR65	model_average	-0.066037	0.008908	0.901493	2.06968	1.05219	-1					0	0.003068	constant	TRUE
methylation	24	HAL	model_average	-3.05853	0.023616	0.38844	0.806213	0.723438	-1					0	0.000862	constant	FALSE
methylation	24	HIC1	poly2	-3.12045	0.038704	0.495332	1.2856	0.567175	-1	-54.8068	0.196989	31.4034	0.615453	0.000607	0.000467	constant	FALSE
methylation	24	HYLS1	model_average	-1.58517	0.157892	1.08265	1.84717	1.47457	-1					0	0.000987	constant	TRUE
methylation	24	IL21R	poly2	0.616699	2.21216	2.58297	2.93872	2.45329	-1	-52.7044	0.541996	30.3522	0.622631	0.000714	0.000549	constant	FALSE
methylation	24	JAKMIP2	model_average	-2.05082	0.08215	1.17237	2.041	1.3926	-1					0	0.000885	constant	TRUE
methylation	24	KLHL30	model_average	-0.259306	0.756862	2.01306	2.59172	2.2406	-1					0	0.001849	constant	FALSE
methylation	24	LAMC2	model_average	2.8023	0.434494	1.50348	2.10826	2.03601	-1					0	0.00076	constant	TRUE
methylation	24	MMP2	model_average	-2.68749	0.002214	0.813607	2.04503	0.926853	-1					0	0.004559	constant	TRUE
methylation	24	MSANTD3	poly2	0.630966	1.51119	2.15772	2.46214	2.37108	-1	-46.0345	0.495356	27.0172	0.747521	0.001192	0.000917	constant	FALSE
methylation	24	MTMR4	model_average	-4.54289	0.346491	1.33078	2.04892	1.71636	1					0	0.00105	constant	TRUE
methylation	24	PKIG	model_average	0.830875	0.512004	1.68912	2.36248	2.00012	-1					0	0.000387	constant	TRUE
methylation	24	RBM24	model_average	-0.841512	0.006226	0.886482	2.06975	1.03092	-1					0	0.003732	constant	TRUE
methylation	24	RIN2	model_average	2.52538	0.429994	1.83843	2.50245	2.08715	-1					0	0.001535	constant	TRUE
methylation	24	SCARB1	poly2	-3.8053	2.29947	2.62511	2.97585	2.46549	1	-48.1049	0.062495	28.0525	0.628122	0.001017	0.000782	constant	FALSE
methylation	24	SCG5	model_average	2.53402	0.000267	0.610933	1.95413	0.681057	-1					0	0.001144	constant	TRUE
methylation	24	SEMA3G	poly2	-3.91478	1.67656	2.34458	2.68801	2.39051	1	-38.125	0.086208	23.0625	0.648275	0.002191	0.001685	constant	FALSE
methylation	24	SERTAD2	poly2	-2.08301	0.028195	0.383455	2.6495	0.558629	-1	-60.3694	0.535289	34.1847	0.706654	0.000396	0.000304	constant	FALSE
methylation	24	SIRPG	poly2	-1.28223	0.065394	0.692867	1.69973	0.807858	-1	-9.10559	0.842694	8.55279	0.646555	0.020418	0.015706	constant	FALSE
methylation	24	SLC1A3	model_average	-3.78055	0.205435	1.12013	1.85945	1.53501	-1					0	0.000611	constant	TRUE
methylation	24	SLC22A16	model_average	-3.16777	0.027369	0.603911	1.26388	1.31256	-1					0	0.003012	constant	TRUE
methylation	24	SLC46A1	poly2	-3.75332	0.024824	0.347519	0.748935	0.800567	-1	-31.5879	0.270425	19.794	0.704943	0.003622	0.002786	constant	FALSE
methylation	24	SPIRE1	poly2	-0.543606	2.28554	2.59161	2.88946	2.46573	-1	-45.0882	0.877747	26.5441	0.667399	0.001282	0.000986	constant	FALSE
methylation	24	TEAD4	poly2	0.598562	2.25583	2.57375	2.86949	2.46168	-1	-57.0543	0.56295	32.5271	0.668796	0.000511	0.000393	constant	FALSE
methylation	24	TMEM37	model_average	-4.53909	1.27344	2.10601	2.5182	2.39671	1					0	0.002584	constant	FALSE
methylation	24	TRANK1	poly2	-3.12922	0.041529	0.521304	1.37568	0.584174	-1	-37.0991	0.885511	22.5495	0.611717	0.00237	0.001823	constant	FALSE
methylation	24	TXNRD3	model_average	-3.66377	0.073608	0.918773	1.68028	1.39209	-1					0	0.003579	constant	TRUE
methylation	24	WNT1	poly2	-2.88607	0.038237	0.488312	1.22955	0.584225	-1	-34.873	0.357533	21.4365	0.637971	0.002813	0.002164	constant	FALSE
methylation	24	YPEL3	poly2	-1.35713	0.026692	0.366595	2.05954	0.555094	1	-54.3769	0.500593	31.1885	0.71979	0.000628	0.000483	constant	FALSE
methylation	24	ZBTB17	model_average	-0.74658	0.914998	1.85322	2.35278	2.23723	-1					0	0.000441	constant	FALSE
methylation	24	ZNF521	model_average	-0.792469	0.387637	1.43824	2.1894	1.71044	-1					0	0.000538	constant	TRUE
methylation	24	ADGRL3	poly2	2.29996	1.84144	2.42996	2.78959	2.40893	1	-21.5405	0.258429	14.7702	0.623691	0.007845	0.006035	constant	FALSE
methylation	24	ANPEP	model_average	-0.910322	0.110374	1.02466	1.8178	1.40067	-1					0	0.001178	constant	TRUE
methylation	24	BTBD6	model_average	-4.17139	0.438536	1.51088	2.2427	1.78329	1					0	0.001637	constant	TRUE
methylation	24	BTN3A2	poly2	-1.43494	0.038544	0.495051	1.30103	0.557644	-1	-35.5909	0.871069	21.7955	0.605916	0.002662	0.002048	constant	FALSE
methylation	24	CD86	model_average	-0.423668	0.186253	1.02594	1.7254	1.53575	-1					0	0.000706	constant	TRUE
methylation	24	CLIC5	model_average	-1.31942	0.118253	1.11262	1.93325	1.41675	-1					0	0.000449	constant	TRUE
methylation	24	CNBP	poly2	-3.28378	2.02592	2.4563	2.75305	2.43234	1	-64.6773	0.286112	36.3386	0.673053	0.000284	0.000219	constant	FALSE
methylation	24	DRAXIN	model_average	-0.547774	0.096916	0.994185	1.76469	1.42277	-1					0	0.001802	constant	TRUE
methylation	24	GIMAP8	poly2	-1.75509	0.034253	0.450235	1.54439	0.556097	-1	-34.5601	0.528919	21.28	0.64251	0.002882	0.002217	constant	FALSE
methylation	24	GPX8	model_average	-3.84119	0.386829	1.37488	2.05387	1.82991	-1					0	0.005282	constant	TRUE
methylation	24	GSTA4	poly2	-2.76628	0.033455	0.440387	1.04878	0.567887	-1	-54.5383	0.67734	31.2692	0.662903	0.00062	0.000477	constant	FALSE
methylation	24	IFITM3	model_average	-2.45261	0.331652	1.208	1.80048	1.95684	-1					0	0.005036	constant	TRUE
methylation	24	IRF4	poly2	-3.17939	1.96299	2.39084	2.65826	2.4263	1	-55.4556	0.270438	31.7278	0.714678	0.000578	0.000444	constant	FALSE
methylation	24	LINC01436	model_average	0.10075	0.408897	1.4721	2.22081	1.73277	-1					0	0.003255	constant	TRUE
methylation	24	LOC100129138	model_average	2.7157	0.194584	1.01659	1.64993	1.53235	1					0	0.003389	constant	TRUE
methylation	24	LOC100506302	poly2	-5.18874	1.84109	2.42601	2.781	2.409	1	-14.4336	0.544389	11.2168	0.627376	0.013553	0.010425	constant	FALSE
methylation	24	MARCH1	model_average	-1.09237	0.284193	1.33794	2.13409	1.57597	-1					0	0.000362	constant	TRUE
methylation	24	MCEMP1	poly2	-3.33036	1.85557	2.36355	2.65486	2.41268	1	-25.4651	0.597747	16.7326	0.694185	0.005801	0.004462	constant	FALSE
methylation	24	MGA	model_average	-3.42076	0.000197	0.087932	1.25325	0.146397	-1					0	0.001009	constant	FALSE
methylation	24	NCOA4	model_average	-1.74863	0.016295	1.01837	1.94637	1.24364	-1					0	0.001072	constant	TRUE
methylation	24	NEDD9	model_average	-0.167254	0.172798	0.949215	1.60801	1.54859	-1					0	0.000694	constant	TRUE
methylation	24	NPL	model_average	0.086834	0.088726	1.07013	1.91748	1.28969	-1					0	0.000613	constant	TRUE
methylation	24	PRR7	model_average	-1.368	0.00017	0.503388	1.82037	0.584543	-1					0	0.001682	constant	FALSE
methylation	24	PWARSN	model_average	1.49874	0.107218	0.798229	1.38383	1.41608	-1					0	0.010463	constant	TRUE
methylation	24	RGS9	poly2	-3.60179	0.033775	0.449795	1.1482	2.07064	-1	-38.7668	0.213022	23.3834	0.604481	0.002085	0.001604	constant	FALSE
methylation	24	RIMS2	poly2	-1.30565	2.31217	2.6182	2.9382	2.46854	1	-50.9971	0.339091	29.4986	0.650174	0.000814	0.000626	constant	FALSE
methylation	24	RNF208	model_average	1.6588	0.044259	0.73588	1.34826	1.38753	-1					0	0.003759	constant	TRUE
methylation	24	RNF219	model_average	-2.39457	0.073698	0.87036	1.5974	1.41154	-1					0	0.001433	constant	TRUE
methylation	24	SERPINE1	model_average	-1.73597	0.002816	0.949892	1.91751	1.17404	-1					0	0.008113	constant	TRUE
methylation	24	SLC9A9	model_average	-3.97926	0.032251	0.742445	1.48673	1.3063	-1					0	0.003445	constant	TRUE
methylation	24	SLCO3A1	poly2	-3.22252	2.02373	2.44056	2.72222	2.43278	1	-33.54	0.85072	20.77	0.690148	0.003117	0.002398	constant	FALSE
methylation	24	SPATA18	poly2	-3.9095	0.042017	0.520603	1.31387	0.624494	-1	-39.7295	0.415099	23.8647	0.648646	0.001936	0.001489	constant	FALSE
methylation	24	SSSCA1	poly2	-4.90393	1.76953	2.39671	2.75108	2.40094	1	-35.9326	0.343399	21.9663	0.631104	0.002593	0.001995	constant	FALSE
methylation	24	TNNI2	model_average	1.24559	1.45357	2.33909	2.85186	2.39278	-1					0	0.000986	constant	FALSE
methylation	24	ZBTB2	model_average	-0.888705	0.565798	1.59447	2.18148	2.03664	-1					0	0.00062	constant	TRUE
methylation	24	AGPAT4	model_average	-0.246023	0.190473	1.16917	1.95582	1.49151	-1					0	0.000253	constant	TRUE
methylation	24	BMP7	poly2	-0.940459	0.06952	0.722489	1.77481	0.810573	-1	-46.4209	0.275939	27.2104	0.631213	0.001157	0.00089	constant	FALSE
methylation	24	CD38	model_average	-2.91051	1.05746	2.07782	2.60234	2.28967	-1					0	0.003775	constant	FALSE
methylation	24	DOK4	model_average	-1.45944	0.037247	1.01348	1.8803	1.31517	-1					0	0.000294	constant	TRUE
methylation	24	GPNMB	model_average	-1.5064	0.001395	0.552727	1.40568	1.02913	-1					0	0.005471	constant	TRUE
methylation	24	NELL2	poly2	-2.77039	0.03342	0.441611	1.06709	0.553339	-1	-47.191	0.811677	27.5955	0.647399	0.001091	0.000839	constant	FALSE
methylation	24	PODNL1	model_average	-0.717939	0.326176	1.33956	2.09491	1.64637	-1					0	0.000552	constant	TRUE
methylation	24	S100A5	power	-0.969883	0.326553	1.53268	2.32047	1.75364	-1	-21.3185	0.323104	14.6593	0.601189	0.00798	0.006139	constant	TRUE
methylation	24	SERINC2	model_average	-2.36144	0.000765	0.238596	0.639099	0.470603	-1					0	0.000449	constant	FALSE
methylation	24	APOL1	model_average	-2.3549	0.114518	0.84626	1.63429	1.11696	-1					0	0.004617	constant	TRUE
methylation	24	DDX19B	model_average	-1.49125	0.02587	0.388648	0.766376	0.955986	-1					0	0.000159	constant	TRUE
methylation	24	DLEU1-AS1	poly2	1.62103	1.68002	2.28068	2.58298	2.3919	-1	-33.8632	0.478806	20.9316	0.704807	0.00304	0.002339	constant	FALSE
methylation	24	LCE1C	poly2	-1.23257	0.071314	0.740758	1.85478	0.77641	-1	-37.7349	0.97225	22.8674	0.605984	0.002257	0.001736	constant	FALSE
methylation	24	LRRC8C	model_average	-2.75443	0.173039	0.924064	1.56237	1.56503	-1					0	0.000508	constant	TRUE
methylation	24	MPEG1	poly2	-2.61357	0.047208	0.559185	1.37817	0.702976	-1	-23.3465	0.409465	15.6732	0.676566	0.006828	0.005252	constant	FALSE
methylation	24	MT1L	poly2	-3.60435	2.07737	2.52085	2.87426	2.43635	1	-48.9113	0.678033	28.4557	0.62344	0.000955	0.000735	constant	FALSE
methylation	24	NUMBL	model_average	-2.04122	0.279396	1.16873	1.84792	1.69577	-1					0	0.000267	constant	TRUE
methylation	24	OSBPL3	model_average	0.139348	0.299817	1.2477	1.98336	1.56907	-1					0	0.000262	constant	TRUE
methylation	24	PARP12	power	1.1758	0.317258	1.52667	2.31974	1.74457	-1	-40.933	0.357978	24.4665	0.600013	0.001765	0.001358	constant	TRUE
methylation	24	PIK3R6	poly2	-1.32576	0.037633	0.478901	1.26836	0.612587	-1	-49.7181	0.147847	28.859	0.671121	0.000898	0.000691	constant	FALSE
methylation	24	PPARGC1A	poly2	-1.98012	0.036713	0.464656	1.0723	0.666117	-1	-42.0246	0.495433	25.0123	0.721916	0.001623	0.001248	constant	FALSE
methylation	24	RPL13AP3	model_average	2.51899	0.427988	1.48853	2.19067	1.81067	-1					0	0.001325	constant	TRUE
methylation	24	SSTR3	poly2	2.82273	2.27785	2.62446	3.00141	2.46151	-1	-49.3305	0.610106	28.6652	0.611465	0.000925	0.000712	constant	FALSE
methylation	24	SYT3	poly2	-0.393481	0.060512	0.660093	1.63478	0.776768	-1	-47.3093	0.766878	27.6547	0.651746	0.001081	0.000831	constant	FALSE
methylation	24	TAC3	model_average	1.39869	0.138939	1.17898	1.9544	1.44059	-1					0	0.001847	constant	TRUE
methylation	24	VILL	poly2	1.56956	0.087175	0.829881	1.96153	0.885425	-1	-29.3027	0.036488	18.6513	0.603717	0.004318	0.003322	constant	FALSE
methylation	24	VSX1	poly2	-0.102757	0.897699	1.97247	2.42836	2.25337	-1	-72.1694	0.224271	40.0847	0.674246	0.00016	0.000123	constant	FALSE
methylation	24	ARHGAP27	model_average	-0.042962	0.213064	1.29799	2.12681	1.5066	-1					0	0.000634	constant	TRUE
methylation	24	GNPTG	poly2	-4.74964	0.048912	0.583589	1.5531	0.633845	1	-43.8757	0.990092	25.9378	0.611002	0.001407	0.001083	constant	FALSE
methylation	24	LAMB2	poly2	-0.686757	0.048872	0.57899	1.49217	0.662463	1	-28.1508	0.762651	18.0754	0.636315	0.004718	0.003629	constant	FALSE
methylation	24	LBHD1	model_average	-2.99837	0.000445	0.573252	1.56078	0.927546	-1					0	0.002748	constant	TRUE
methylation	24	LINC01506	poly2	-2.06122	0.039431	0.501294	2.20992	0.577414	-1	-32.3361	0.692859	20.1681	0.620865	0.003419	0.00263	constant	FALSE
methylation	24	MIR646HG	model_average	-0.982619	0.000391	0.705218	1.77516	0.922723	-1					0	0.003362	constant	TRUE
methylation	24	MPHOSPH6	model_average	-4.31801	0.046056	0.960994	1.77803	1.35323	1					0	0.001194	constant	TRUE
methylation	24	NKG7	model_average	-3.08744	0.518024	1.60055	2.27749	1.91927	-1					0	0.005361	constant	TRUE
methylation	24	PGPEP1L	model_average	1.69634	0.267174	1.21521	1.93055	1.54787	-1					0	0.001916	constant	TRUE
methylation	24	PLD3	model_average	-2.03197	0.000163	0.514207	1.84636	0.574039	-1					0	0.000682	constant	FALSE
methylation	24	PRDM10	model_average	-0.957234	0.363487	1.41073	2.172	1.67628	-1					0	0.000679	constant	TRUE
methylation	24	PRR16	model_average	-0.057816	0.51892	1.70663	2.39806	1.94415	-1					0	0.000433	constant	TRUE
methylation	24	SERPINB2	model_average	0.417401	0.351178	1.34918	2.10144	1.62431	-1					0	0.001985	constant	TRUE
methylation	24	SOCS1	poly2	-3.57561	1.17799	2.14024	2.53739	2.31997	1	-40.1684	0.025759	24.0842	0.659324	0.001872	0.00144	constant	FALSE
methylation	24	THBS3	poly2	-0.434226	0.045584	0.551357	1.4081	0.646474	-1	-32.989	0.78308	20.4945	0.643644	0.003252	0.002501	constant	FALSE
methylation	24	YWHAE	model_average	-3.19971	0.159619	0.999718	1.70538	1.51354	1					0	0.004462	constant	TRUE
methylation	24	CCL24	poly2	-4.02595	0.029926	0.407621	0.967481	2.54581	-1	-47.9175	0.00301	27.9587	0.637042	0.001031	0.000793	constant	FALSE
methylation	24	DOCK8	model_average	-1.73208	0.466495	1.37226	1.82706	2.10844	-1					0	0.000466	constant	TRUE
methylation	24	EMC2	model_average	-4.05064	0.013717	0.909913	1.80832	1.21975	-1					0	0.002385	constant	TRUE
methylation	24	FAM20A	model_average	-0.375387	0.788022	1.91793	2.49013	2.14793	-1					0	0.000766	constant	TRUE
methylation	24	MS4A7	model_average	-4.46158	0.288494	1.2109	1.91661	1.66462	-1					0	0.005685	constant	TRUE
methylation	24	NR2F2	poly2	-2.29067	0.033951	0.440745	1.01497	0.618355	-1	-41.2176	0.271987	24.6088	0.707005	0.001727	0.001328	constant	FALSE
methylation	24	RYR1	poly2	-2.46736	0.035143	0.456119	1.09392	0.587484	-1	-37.5207	0.503327	22.7604	0.667789	0.002295	0.001765	constant	FALSE
methylation	24	SNAR-D	poly2	0.6987	0.037197	0.475057	2.3918	0.607528	-1	-27.8074	0.803525	17.9037	0.669911	0.004844	0.003726	constant	FALSE
methylation	24	ALG1L	poly2	-1.14788	0.02629	0.364365	2.04131	0.524057	-1	-38.6053	0.970151	23.3026	0.693011	0.002111	0.001624	constant	FALSE
methylation	24	CCM2	model_average	-4.45515	0.020248	0.938179	1.82397	1.25004	-1					0	0.000923	constant	TRUE
methylation	24	FLT1	model_average	-3.89606	0.347023	1.32192	2.02968	1.735	1					0	0.006591	constant	TRUE
methylation	24	KRT7	model_average	1.11344	0.001272	0.796413	1.6209	1.21816	-1					0	0.00225	constant	TRUE
methylation	24	KRTAP19-8	model_average	-2.21768	0.001284	0.492914	1.31501	1.09431	-1					0	0.003149	constant	TRUE
methylation	24	LOC100506388	poly2	-2.78033	1.69332	2.37705	2.74296	2.39204	1	-31.5633	0.404183	19.7816	0.625187	0.003629	0.002791	constant	FALSE
methylation	24	NDUFB9	poly2	-3.47341	0.784854	1.213	1.27515	1.5369	1	-41.1321	0.772706	24.5661	0.601759	0.001738	0.001337	constant	FALSE
methylation	24	PPIL2	poly2	-3.45437	0.029813	0.401464	0.908805	0.560064	-1	-47.4279	0.832528	27.714	0.690893	0.001071	0.000824	constant	FALSE
methylation	24	PTGS1	model_average	-1.24874	0.000149	0.157795	0.881346	0.70237	-1					0	0.000268	constant	TRUE
methylation	24	SH2D4A	model_average	-2.05822	0.002794	0.624074	1.46559	1.10628	-1					0	0.000543	constant	TRUE
methylation	24	SNORD18C	model_average	2.53905	0.334556	1.37024	2.12456	1.59431	1					0	0.012813	constant	TRUE
methylation	24	C2orf81	model_average	1.82016	0.142253	1.08125	1.80228	1.44614	-1					0	0.0066	constant	TRUE
methylation	24	IGLL1	model_average	1.1099	0.025096	0.429191	0.88824	0.791663	1					0	0.002381	constant	FALSE
methylation	24	KIF26A	model_average	-1.29824	0.096051	0.753317	1.45197	1.1318	-1					0	0.005785	constant	TRUE
methylation	24	SERPINB10	poly2	2.13044	0.034702	0.45113	1.07144	0.591256	1	-21.7074	0.493439	14.8537	0.67545	0.007745	0.005958	constant	FALSE
methylation	24	SNAR-E	model_average	0.390954	0.000718	0.388529	1.01986	0.874757	-1					0	0.007992	constant	TRUE
methylation	24	ZNF534	model_average	3.38064	0.218757	1.00518	1.60253	1.62814	-1					0	0.007119	constant	TRUE
methylation	24	FSHB	model_average	-3.44662	0.021205	0.353614	0.710137	0.777524	-1					0	0.002075	constant	FALSE
methylation	24	GALR2	model_average	-3.96422	0.603071	1.66479	2.29741	2.00585	1					0	0.006842	constant	TRUE
methylation	24	AP5M1	poly2	-3.32681	1.45253	2.17686	2.50391	2.363	1	-30.7444	0.108002	19.3722	0.714535	0.003865	0.002973	constant	FALSE
methylation	24	C7	model_average	-0.778425	0.117621	1.07279	1.86176	1.44105	-1					0	0.008535	constant	TRUE
methylation	24	CLEC4D	model_average	-2.07313	0.77862	1.87933	2.44344	2.15424	-1					0	0.015158	constant	TRUE
methylation	24	DCAF15	model_average	-4.85136	0.094818	1.19941	2.05064	1.43252	1					0	0.003967	constant	TRUE
methylation	24	LCTL	model_average	2.16505	0.15171	1.18847	1.96982	1.4367	-1					0	0.006529	constant	TRUE
methylation	24	LINC00504	model_average	-1.11776	0.285265	1.18145	1.8632	1.70118	-1					0	0.006471	constant	TRUE
methylation	24	LOC284379	model_average	-1.46084	0.044822	1.11858	1.99825	1.35703	-1					0	0.005846	constant	TRUE
methylation	24	OR51A7	poly2	-3.65343	2.20475	2.47729	2.69095	2.45963	1	-14.477	0.720901	11.2385	0.766308	0.013507	0.01039	constant	FALSE
methylation	24	PARP10	model_average	-3.40755	0.035518	0.95129	1.80408	1.29557	1					0	0.0046	constant	TRUE
methylation	24	PLA2G2F	model_average	1.68193	0.216344	1.07672	1.68901	1.82021	-1					0	0.00271	constant	TRUE
methylation	24	SNRK-AS1	model_average	2.82626	1.1184	2.12626	2.61169	2.33399	-1					0	0.007179	constant	FALSE
methylation	24	C1orf216	model_average	-2.47572	0.000137	0.508094	1.88802	0.56374	-1					0	0.003465	constant	TRUE
methylation	24	LOC102724776	model_average	-3.8313	0.200985	1.00334	1.66596	1.58783	-1					0	0.005404	constant	TRUE
methylation	24	CD300E	poly2	-3.06007	0.030181	0.400759	0.879566	0.619888	-1	-33.1432	0.463476	20.5716	0.741909	0.003214	0.002472	constant	FALSE
methylation	24	CMTM2	model_average	1.8782	0.00124	0.931155	1.93137	1.12652	-1					0	0.006531	constant	TRUE
methylation	24	GRID2	model_average	-1.46399	0.063082	0.614823	1.22429	1.04959	-1					0	0.002845	constant	TRUE
methylation	24	LINC00929	poly2	-0.240342	0.023997	0.336634	2.05375	0.531955	-1	-38.657	0.501661	23.3285	0.729284	0.002103	0.001617	constant	FALSE
methylation	24	LINC01544	model_average	0.347449	0.077487	0.441942	1.85275	0.50354	-1					0	0.006451	constant	FALSE
methylation	24	LOC729970	poly2	0.576249	0.041062	0.512271	1.28893	0.617211	-1	-35.8045	0.911358	21.9023	0.64886	0.002619	0.002014	constant	FALSE
methylation	24	SLC18A2	model_average	1.81399	0.069295	1.13622	1.94255	1.38067	-1					0	0.007583	constant	TRUE
methylation	48	ADD3	model_average	-0.524264	0.141794	1.01801	1.7559	1.47672	-1					0	0.000451	constant	TRUE
methylation	48	ADORA3	model_average	0.201196	0.000287	0.606593	1.93722	0.702638	-1					0	0.001629	constant	TRUE
methylation	48	AMPD3	model_average	-1.04178	0.105935	0.841491	1.68489	1.03513	-1					0	0.001233	constant	TRUE
methylation	48	ATP6V0D2	poly2	1.8763	0.035162	0.460453	1.14956	0.551787	-1	-32.5818	0.240533	20.2909	0.629147	0.003355	0.002581	constant	FALSE
methylation	48	CD83	model_average	-1.01948	0.000196	0.570061	1.94014	0.648877	-1					0	0.003982	constant	TRUE
methylation	48	CXCL8	model_average	-3.41299	0.318484	1.35214	2.12256	1.62669	-1					0	0.009112	constant	TRUE
methylation	48	FZD2	model_average	-3.11979	0.140799	0.894154	1.55356	1.50583	-1					0	0.000737	constant	TRUE
methylation	48	GJC1	poly2	-0.26362	0.027476	1.11852	1.35621	1.28252	-1	-54.8963	0.510554	31.4481	0.630877	0.000603	0.000464	constant	FALSE
methylation	48	GPR18	poly2	-3.94739	2.0625	2.47729	2.77759	2.43658	1	-26.6097	0.40485	17.3048	0.667701	0.005312	0.004086	constant	FALSE
methylation	48	JMJD1C	poly2	-2.80246	2.46634	2.67021	2.89836	2.49669	1	-60.3112	0.863089	34.1556	0.745095	0.000398	0.000306	constant	FALSE
methylation	48	KYNU	model_average	-2.97666	0.341953	1.28705	1.96464	1.78932	-1					0	0.001057	constant	TRUE
methylation	48	MMP19	model_average	-3.4836	0.024365	0.856725	1.66992	1.30704	-1					0	0.00272	constant	TRUE
methylation	48	MSC	poly2	-2.64138	0.06292	0.686459	1.76743	0.724665	-1	-21.2376	0.587821	14.6188	0.609151	0.00803	0.006177	constant	FALSE
methylation	48	NFKB1	model_average	-2.74224	0.000712	0.756534	1.77012	1.0268	-1					0	0.000441	constant	TRUE
methylation	48	NFKBID	model_average	-3.26948	0.103965	0.833753	1.67307	1.03074	-1					0	0.001322	constant	TRUE
methylation	48	NR1H3	model_average	-2.57149	0.013116	0.944972	2.09176	1.10319	-1					0	0.000443	constant	TRUE
methylation	48	NRIP3	model_average	-3.42034	0.57289	1.63326	2.23887	2.01269	1					0	0.002871	constant	TRUE
methylation	48	PRKCH	poly2	-4.5862	0.037009	0.476491	1.18647	0.578245	-1	-40.4339	0.149064	24.217	0.641952	0.001834	0.001411	constant	FALSE
methylation	48	RCAN1	model_average	0.912743	0.070983	0.870447	1.53473	1.3933	-1					0	0.001239	constant	TRUE
methylation	48	RIT1	poly2	-4.27633	0.03534	0.464805	1.19739	0.533245	-1	-45.0511	0.540539	26.5256	0.606049	0.001286	0.000989	constant	FALSE
methylation	48	RPGRIP1	poly2	1.65651	0.021708	0.306212	0.617441	0.586972	-1	-15.2388	0.897138	11.6194	0.803822	0.012739	0.009799	constant	FALSE
methylation	48	SDS	poly2	-1.09651	0.066436	0.709101	2.5631	0.750542	-1	-29.8043	0.832821	18.9021	0.610475	0.004155	0.003196	constant	FALSE
methylation	48	SMAD3	poly2	1.30714	0.033265	0.443789	2.48121	1.03971	-1	-53.2438	0.891551	30.6219	0.612904	0.000685	0.000527	constant	FALSE
methylation	48	SNORD38B	poly2	-0.617573	0.031334	1.02951	1.07525	2.36856	-1	-16.6793	0.995413	12.3396	0.601377	0.011403	0.008771	constant	FALSE
methylation	48	SPHK1	model_average	-4.28469	0.482057	1.55165	2.25228	1.85599	-1					0	0.000945	constant	TRUE
methylation	48	TM4SF19	model_average	0.608471	0.015484	0.282042	0.553902	0.642154	-1					0	0.003567	constant	FALSE
methylation	48	TTC14	poly2	-3.99645	0.034651	0.45088	1.07266	0.58852	1	-45.6217	0.661767	26.8109	0.673189	0.001231	0.000947	constant	FALSE
methylation	48	ANXA1	poly2	-2.04271	0.048436	0.570637	1.42305	0.697406	-1	-6.90597	0.84408	7.45299	0.66543	0.024183	0.018602	constant	FALSE
methylation	48	ANXA6	poly2	-1.47543	0.030387	0.406609	0.919495	0.573556	-1	-50.9503	0.23898	29.4751	0.698673	0.000817	0.000628	constant	FALSE
methylation	48	ASS1	poly2	-1.13122	0.049566	0.589044	1.72249	0.636756	-1	-39.2218	0.711741	23.6109	0.609653	0.002013	0.001549	constant	FALSE
methylation	48	CCL22	poly2	-2.29112	0.050574	0.589558	1.49118	0.695061	-1	-13.8096	0.891454	10.9048	0.65133	0.014219	0.010938	constant	FALSE
methylation	48	CD14	poly2	-3.60957	0.050773	0.587984	1.45971	0.721619	-1	-24.1737	0.637335	16.0868	0.668204	0.006407	0.004928	constant	FALSE
methylation	48	CIDEB	poly2	-1.08333	0.032971	0.433513	1.00961	0.584846	-1	-32.2361	0.464404	20.1181	0.684855	0.003446	0.002651	constant	FALSE
methylation	48	CNN1	poly2	-1.59146	0.042604	0.523786	1.38459	0.644285	-1	-26.5572	0.666836	17.2786	0.661992	0.005333	0.004103	constant	FALSE
methylation	48	COL12A1	model_average	-1.54426	0.063884	0.659614	1.38176	0.925143	-1					0	0.000542	constant	TRUE
methylation	48	CPAMD8	poly2	-3.48022	0.028811	0.392649	1.04384	0.533247	-1	-33.6262	0.681974	20.8131	0.673316	0.003096	0.002382	constant	FALSE
methylation	48	DHCR24	model_average	-4.71349	0.40957	1.45476	2.18473	1.76003	1					0	0.003367	constant	TRUE
methylation	48	DNAJA4	model_average	-2.045	1.12666	2.10677	2.56801	2.36442	-1					0	0.000569	constant	FALSE
methylation	48	EMP1	model_average	0.597439	0.000576	0.344405	1.03686	1.00596	-1					0	0.000589	constant	TRUE
methylation	48	ERGIC1	poly2	-3.14746	0.009516	0.147597	0.277776	0.531351	-1	-66.659	0.704601	37.3295	0.925917	0.000244	0.000188	constant	FALSE
methylation	48	FAIM	poly2	-2.36206	0.039254	0.498815	1.27748	0.582532	-1	-42.8944	0.868724	25.4472	0.627854	0.001518	0.001168	constant	FALSE
methylation	48	FAM53C	poly2	-4.38189	0.923103	2.03594	2.49684	2.25915	-1	-57.9245	0.842985	32.9623	0.644351	0.000478	0.000367	constant	FALSE
methylation	48	ISOC1	poly2	-5.0843	2.18493	2.58586	2.97709	2.44857	1	-44.0691	0.917721	26.0345	0.60142	0.001387	0.001067	constant	FALSE
methylation	48	KCNJ5	poly2	-0.58689	0.020594	0.835803	1.32286	1.24572	-1	-57.3784	0.420761	32.6892	0.728492	0.000498	0.000383	constant	FALSE
methylation	48	KCNN4	model_average	-2.62989	0.034216	0.506773	1.12296	0.725822	-1					0	0.009809	constant	FALSE
methylation	48	KLHL30	poly2	-0.2098	0.027804	0.377194	0.818041	0.583262	-1	-42.5712	0.282479	25.2856	0.734263	0.001556	0.001197	constant	FALSE
methylation	48	MSANTD3	model_average	0.659724	0.157181	0.827348	1.37254	1.52218	-1					0	0.001819	constant	TRUE
methylation	48	MYO15B	model_average	-3.96146	0.00452	0.283161	2.65895	0.48788	-1					0	0.001741	constant	FALSE
methylation	48	NXPE3	poly2	-1.91213	0.02538	0.698967	1.13653	2.06807	-1	-53.2718	0.377665	30.6359	0.650662	0.000683	0.000526	constant	FALSE
methylation	48	PAQR5	poly2	0.368351	0.029858	0.406035	0.954446	2.91482	-1	-43.3952	0.67465	25.6976	0.645744	0.00146	0.001123	constant	FALSE
methylation	48	PDGFRL	poly2	-3.55576	0.04488	0.5502	1.46068	0.608092	-1	-23.9653	0.192097	15.9826	0.612439	0.00651	0.005008	constant	FALSE
methylation	48	PTGES	poly2	-3.24032	0.027522	0.372077	0.793255	0.613037	-1	-40.2095	0.408079	24.1047	0.761868	0.001866	0.001435	constant	FALSE
methylation	48	RAB40B	model_average	-4.59933	0.379744	1.57351	2.34526	1.80798	-1					0	0.001078	constant	TRUE
methylation	48	RBM24	poly2	-0.847271	0.041675	0.519343	1.45806	0.608576	-1	-28.3397	0.862355	18.1699	0.635944	0.00465	0.003577	constant	FALSE
methylation	48	RCBTB2	model_average	-2.35708	1.18929	2.06372	2.48347	2.38377	-1					0	0.000238	constant	FALSE
methylation	48	RGS19	poly2	-4.55669	1.60687	2.3092	2.6514	2.38229	1	-43.976	0.795378	25.988	0.657056	0.001397	0.001074	constant	FALSE
methylation	48	RNF180	poly2	0.045366	0.045796	0.557828	2.18748	0.614685	-1	-20.0358	0.569049	14.0179	0.612787	0.008808	0.006775	constant	FALSE
methylation	48	SEMA3C	model_average	-4.38464	0.453337	1.38267	1.96488	2.03712	1					0	0.000542	constant	TRUE
methylation	48	SIPA1L2	poly2	3.31909	0.018584	0.271294	2.62967	2.22786	-1	-40.2324	0.88197	24.1162	0.777115	0.001863	0.001433	constant	FALSE
methylation	48	SLC1A3	model_average	-3.81522	2.1431	2.52773	2.87135	2.46268	-1					0	0.000425	constant	FALSE
methylation	48	SLC35G2	poly2	0.940613	0.027913	0.384599	2.31986	2.28663	-1	-22.2144	0.331162	15.1072	0.658753	0.007449	0.00573	constant	FALSE
methylation	48	SLC46A1	model_average	-3.82643	0.11289	0.863913	1.70907	1.06026	-1					0	0.004039	constant	TRUE
methylation	48	SPINK1	poly2	-1.67386	0.028796	0.393855	0.9068	2.56337	-1	-33.3699	0.862851	20.6849	0.658381	0.003158	0.002429	constant	FALSE
methylation	48	STEAP1B	model_average	1.93038	0.258552	1.25796	2.01773	1.51296	-1					0	0.010986	constant	TRUE
methylation	48	TCEA3	poly2	-3.44073	0.030401	0.40947	1.05648	0.544423	-1	-32.8998	0.689127	20.4499	0.668121	0.003274	0.002519	constant	FALSE
methylation	48	TNFRSF10C	poly2	-3.74315	0.021259	0.304259	1.00831	2.16489	-1	-46.425	0.584516	27.2125	0.751216	0.001157	0.00089	constant	FALSE
methylation	48	TRAF6	model_average	-3.3965	0.029962	0.459081	0.979392	0.757533	-1					0	0.000496	constant	FALSE
methylation	48	TSC22D2	model_average	-4.28489	0.212842	1.23481	2.02965	1.51947	-1					0	0.001068	constant	TRUE
methylation	48	ZBTB17	poly2	-0.731409	0.044144	0.53564	1.32721	0.666269	-1	-52.091	0.645621	30.0455	0.66934	0.000748	0.000576	constant	FALSE
methylation	48	AFTPH	poly2	-1.90905	1.56678	2.27752	2.61368	2.37751	1	-61.7689	0.302791	34.8845	0.670949	0.000355	0.000273	constant	FALSE
methylation	48	AK5	poly2	-3.22625	0.0328	0.437839	1.2025	0.528239	-1	-28.1801	0.322047	18.09	0.625117	0.004708	0.003621	constant	FALSE
methylation	48	ATAD3C	poly2	2.25918	0.029166	0.392873	1.24494	0.576842	-1	-39.9317	0.542982	23.9659	0.714253	0.001906	0.001466	constant	FALSE
methylation	48	CCDC137	poly2	-4.6865	2.21808	2.57327	2.90364	2.45504	1	-53.5009	0.950322	30.7504	0.640223	0.000671	0.000516	constant	FALSE
methylation	48	DLEC1	model_average	-4.33796	0.390665	1.41259	2.13222	1.75869	-1					0	0.003369	constant	TRUE
methylation	48	ELOVL4	poly2	-3.84048	0.028515	0.969369	2.1237	1.38138	-1	-30.1723	0.478421	19.0862	0.607629	0.004039	0.003107	constant	FALSE
methylation	48	FBXL4	model_average	-2.96544	0.020599	0.321102	0.651715	0.618246	-1					0	0.000582	constant	FALSE
methylation	48	FOLR1	model_average	2.232	0.000529	0.601866	1.84192	0.716545	-1					0	0.001624	constant	TRUE
methylation	48	FSCN1	poly2	-4.6191	2.13241	2.44582	2.67433	2.44927	1	-46.9216	0.888726	27.4608	0.751637	0.001113	0.000857	constant	FALSE
methylation	48	GALNT6	poly2	-1.06907	0.025536	1.08184	1.44533	2.32567	-1	-49.2456	0.931764	28.6228	0.646012	0.000931	0.000716	constant	FALSE
methylation	48	GBP2	poly2	1.07858	1.62089	2.32368	2.67107	2.38388	-1	-45.0084	0.700165	26.5042	0.649196	0.00129	0.000992	constant	FALSE
methylation	48	GIMAP8	poly2	-1.81043	0.026764	0.372001	0.838647	2.50229	-1	-33.8595	0.998292	20.9298	0.663757	0.003041	0.002339	constant	FALSE
methylation	48	GLRX2	poly2	-3.63465	0.064413	0.695263	2.4013	0.741232	-1	-39.5933	0.714901	23.7967	0.613365	0.001957	0.001505	constant	FALSE
methylation	48	GOLGA7B	poly2	-4.57963	2.5113	2.7291	3.00775	2.50163	1	-51.4677	0.200113	29.7339	0.69883	0.000785	0.000604	constant	FALSE
methylation	48	LINC01436	model_average	0.159282	0.166894	0.877925	1.45413	1.71885	-1					0	0.001698	constant	TRUE
methylation	48	LMTK3	poly2	-3.41353	0.017939	0.730777	1.47778	1.37872	-1	-39.3868	0.647136	23.6934	0.765142	0.001988	0.001529	constant	FALSE
methylation	48	MAP3K12	poly2	-1.34702	0.033176	0.438029	1.04452	0.56199	-1	-41.4037	0.648577	24.7018	0.659237	0.001702	0.001309	constant	FALSE
methylation	48	MCCC1	poly2	-2.37354	0.028007	0.3841	1.97367	0.526283	-1	-58.693	0.027468	33.3465	0.675002	0.00045	0.000346	constant	FALSE
methylation	48	MED6	poly2	-4.39775	2.15767	2.51546	2.803	2.44905	1	-32.7478	0.87646	20.3739	0.677249	0.003313	0.002548	constant	FALSE
methylation	48	MEIOB	model_average	-0.679792	0.25887	1.16258	1.87267	1.61815	1					0	0.00184	constant	TRUE
methylation	48	METTL7B	poly2	-4.02113	0.036425	0.468236	1.13244	0.597855	-1	-52.2261	0.533461	30.1131	0.667027	0.00074	0.00057	constant	FALSE
methylation	48	MLKL	model_average	-3.80548	0.15752	1.08576	1.85303	1.47228	-1					0	0.000773	constant	TRUE
methylation	48	MT1F	poly2	-4.53651	0.040442	0.51209	1.35321	0.573183	-1	-42.0047	0.616842	25.0023	0.608055	0.001625	0.00125	constant	FALSE
methylation	48	MTUS1	poly2	0.720042	2.30202	2.62006	2.95614	2.46642	1	-68.3443	0.941698	38.1722	0.638092	0.000214	0.000165	constant	FALSE
methylation	48	MYOZ1	poly2	1.90902	0.029592	0.404376	2.23472	1.33336	-1	-33.7672	0.251513	20.8836	0.635429	0.003063	0.002356	constant	FALSE
methylation	48	NFAM1	poly2	-4.5895	0.585974	0.595012	0.987747	1.36604	-1	-51.8032	0.09029	29.9016	0.665315	0.000765	0.000588	constant	FALSE
methylation	48	OTUD4	poly2	-1.63224	0.048341	0.575507	1.49124	0.65347	-1	-60.1541	0.637095	34.0771	0.632044	0.000402	0.00031	constant	FALSE
methylation	48	PELI3	poly2	-2.49088	0.025453	0.356456	1.72203	1.53553	-1	-44.0721	0.388622	26.036	0.679997	0.001386	0.001066	constant	FALSE
methylation	48	PHAX	model_average	-4.00647	0.052411	0.626823	1.38495	0.800202	-1					0	0.000784	constant	FALSE
methylation	48	PWARSN	model_average	1.46064	0.102424	0.906263	1.56282	1.41216	-1					0	0.007311	constant	TRUE
methylation	48	RASAL3	poly2	-3.28259	0.037105	0.479799	1.22509	0.560186	-1	-15.8061	0.967609	11.9031	0.621198	0.012195	0.009381	constant	FALSE
methylation	48	RFPL1S	poly2	2.37625	0.021969	2.36041	2.37553	1.00996	1	-43.637	0.638572	25.8185	0.714244	0.001434	0.001103	constant	FALSE
methylation	48	RNF19A	poly2	-0.665919	0.036318	0.473696	1.22169	0.54431	-1	-28.7705	0.83571	18.3853	0.609927	0.004498	0.00346	constant	FALSE
methylation	48	RSPO3	poly2	-3.71787	1.44966	1.68234	1.72326	0.683578	-1	-41.3438	0.729639	24.6719	0.650703	0.00171	0.001315	constant	FALSE
methylation	48	SCCPDH	poly2	-4.48175	2.02211	2.48664	2.82349	2.43031	1	-46.0153	0.851502	27.0077	0.636355	0.001194	0.000918	constant	FALSE
methylation	48	SERPINE1	poly2	-1.67763	0.069099	0.726324	1.82845	0.766219	-1	-11.0149	0.552863	9.50744	0.60889	0.017629	0.013561	constant	FALSE
methylation	48	SOGA3	poly2	-1.14292	0.026202	0.363029	0.794327	0.52774	-1	-66.0399	0.713895	37.02	0.697868	0.000256	0.000197	constant	FALSE
methylation	48	SPHAR	poly2	2.6046	2.04563	2.42893	2.68879	2.43657	-1	-37.9655	0.912459	22.9827	0.716028	0.002218	0.001706	constant	FALSE
methylation	48	STRN3	poly2	-4.52323	2.21032	2.48143	2.69545	2.46034	1	-56.0909	0.312771	32.0455	0.765255	0.00055	0.000423	constant	FALSE
methylation	48	TANK	poly2	-2.08575	0.062643	0.67895	1.7057	0.758977	-1	-63.5138	0.985329	35.7569	0.632077	0.000311	0.000239	constant	FALSE
methylation	48	THRA	poly2	-1.08131	0.029825	0.406513	1.12531	2.28119	-1	-52.8247	0.794286	30.4123	0.637787	0.000707	0.000544	constant	FALSE
methylation	48	TMEM14C	model_average	-4.5126	0.080105	0.433795	1.90113	0.469055	-1					0	0.000997	constant	FALSE
methylation	48	TREX1	poly2	-2.84083	0.043554	0.540294	1.45169	0.589759	-1	-46.8777	0.893676	27.4388	0.602663	0.001117	0.000859	constant	FALSE
methylation	48	ZBTB14	poly2	-4.87288	2.08959	2.53008	2.89067	2.43759	1	-46.4148	0.851887	27.2074	0.618604	0.001158	0.000891	constant	FALSE
methylation	48	ZBTB2	poly2	-0.862699	0.023273	0.324066	0.661028	0.603194	-1	-53.3012	0.814149	30.6506	0.798122	0.000682	0.000524	constant	FALSE
methylation	48	ZNF474	poly2	1.81081	0.023507	0.571896	1.58679	1.50299	-1	-44.0405	0.713231	26.0202	0.68227	0.00139	0.001069	constant	FALSE
methylation	48	BMP7	poly2	-0.938137	0.037681	0.479961	1.16992	0.60738	-1	-46.6899	0.686004	27.345	0.66582	0.001134	0.000872	constant	FALSE
methylation	48	CD38	model_average	-2.69519	0.668523	1.73039	2.29856	2.08577	-1					0	0.002407	constant	TRUE
methylation	48	EIF3F	poly2	-4.39999	0.02644	0.677735	1.48723	2.49974	1	-51.5071	0.347366	29.7535	0.638385	0.000783	0.000602	constant	FALSE
methylation	48	GPNMB	poly2	-1.83005	0.028907	0.391746	0.877466	0.555389	-1	-16.8014	0.514577	12.4007	0.695672	0.011296	0.008689	constant	FALSE
methylation	48	HEG1	poly2	-4.32062	2.42215	2.65376	2.90897	2.48821	1	-38.8029	0.551888	23.4015	0.712931	0.002079	0.001599	constant	FALSE
methylation	48	ICAM5	poly2	-4.00344	2.49507	2.68016	2.88812	2.50246	1	-41.0834	0.569331	24.5417	0.771013	0.001745	0.001342	constant	FALSE
methylation	48	LOC100507156	poly2	-1.61562	0.032414	0.432232	1.60404	0.539701	-1	-24.7683	0.70881	16.3842	0.642054	0.00612	0.004708	constant	FALSE
methylation	48	LTB4R	poly2	-2.50933	0.032319	0.432913	1.1543	0.525097	-1	-58.1385	0.330917	33.0692	0.62647	0.00047	0.000361	constant	FALSE
methylation	48	MOB3A	poly2	-1.84776	0.027898	0.749642	2.48574	0.865565	-1	-36.5023	0.878933	22.2512	0.632438	0.002482	0.001909	constant	FALSE
methylation	48	P4HA2	poly2	-1.21012	1.93613	2.3209	2.55455	2.42509	1	-63.2718	0.736031	35.6359	0.775373	0.000317	0.000244	constant	FALSE
methylation	48	PLEK2	poly2	-2.57447	0.040981	0.511651	2.51468	0.615862	-1	-24.8813	0.340258	16.4407	0.648185	0.006067	0.004667	constant	FALSE
methylation	48	REM2	poly2	1.36135	0.05777	0.652295	1.72239	0.681999	-1	-32.9748	0.804803	20.4874	0.602643	0.003255	0.002504	constant	FALSE
methylation	48	SHTN1	model_average	0.767487	0.054902	1.17386	1.99964	1.38518	-1					0	0.000543	constant	TRUE
methylation	48	TERT	poly2	-2.47627	0.030477	0.410125	1.84547	0.546311	-1	5.67025	0.579495	1.16488	0.669374	0.063627	0.048943	constant	FALSE
methylation	48	TMEM138	poly2	-4.4267	2.46013	2.69604	2.98324	2.49275	1	-57.9461	0.799809	32.973	0.685843	0.000477	0.000367	constant	FALSE
methylation	48	ABHD14B	model_average	-3.62654	0.001324	0.281303	0.930699	0.458951	-1					0	0.000445	constant	FALSE
methylation	48	ACOT4	poly2	-4.03228	0.078305	0.773187	1.8427	0.880327	-1	-43.1152	0.371671	25.5576	0.63034	0.001492	0.001148	constant	FALSE
methylation	48	AHCYL1	poly2	-0.883955	0.029064	0.914749	2.22175	2.11982	-1	-50.2279	0.786975	29.1139	0.601232	0.000863	0.000664	constant	FALSE
methylation	48	CHERP	poly2	-4.50154	0.035518	0.454424	1.0477	0.645868	-1	-49.5909	0.902085	28.7955	0.716319	0.000907	0.000698	constant	FALSE
methylation	48	CRIP1	poly2	-1.90043	0.051317	0.59634	1.51788	0.692172	-1	-42.3035	0.353255	25.1518	0.645018	0.001588	0.001222	constant	FALSE
methylation	48	DDR1	poly2	-1.44002	0.025717	0.359744	2.06161	1.20078	-1	-50.9419	0.880132	29.4709	0.675138	0.000817	0.000629	constant	FALSE
methylation	48	IGSF9	poly2	-0.266447	0.033382	0.439872	1.04893	0.565338	-1	-27.8756	0.670061	17.9378	0.660879	0.004819	0.003707	constant	FALSE
methylation	48	LILRA4	poly2	0.694101	0.050623	0.596572	1.57801	0.648873	-1	-22.5582	0.843359	15.2791	0.614206	0.007254	0.00558	constant	FALSE
methylation	48	MRPL21	model_average	-1.79056	0.224634	1.12095	1.84378	1.56187	1					0	0.000487	constant	TRUE
methylation	48	PPP1R14A	poly2	-0.28145	0.045447	0.553064	1.67066	0.624794	-1	-61.0642	0.449586	34.5321	0.624951	0.000375	0.000289	constant	FALSE
methylation	48	SLC6A17	poly2	0.023482	0.034592	0.45314	1.47094	0.562178	-1	-38.9389	0.674911	23.4695	0.646067	0.002058	0.001583	constant	FALSE
methylation	48	BTBD3	poly2	-0.782664	0.014672	0.219155	0.421844	0.525291	-1	-73.4899	0.518674	40.7449	0.851741	0.000144	0.000111	constant	FALSE
methylation	48	C1QTNF4	model_average	-0.157529	0.339357	1.5379	2.33442	1.76612	1					0	0.000483	constant	TRUE
methylation	48	C6orf163	poly2	2.01363	0.052513	0.607778	1.56782	0.683794	1	-19.1823	0.779788	13.5912	0.632034	0.009406	0.007235	constant	FALSE
methylation	48	LINC01258	poly2	0.1841	0.035709	0.462637	1.633	0.581761	-1	-15.6246	0.734178	11.8123	0.656939	0.012366	0.009512	constant	FALSE
methylation	48	LY6G6C	poly2	2.41357	1.39114	2.10422	2.4277	2.35464	1	-34.8603	0.446517	21.4301	0.748306	0.002816	0.002166	constant	FALSE
methylation	48	LYG1	poly2	2.6487	0.061499	0.672331	1.7026	0.743833	-1	-39.3233	0.871309	23.6616	0.628095	0.001998	0.001537	constant	FALSE
methylation	48	NKX2-5	poly2	-1.3446	0.043634	0.541279	1.45898	0.588401	-1	-34.1649	0.602143	21.0824	0.600615	0.002971	0.002285	constant	FALSE
methylation	48	SNORD18B	poly2	2.4831	0.027592	1.6486	1.77245	1.99958	-1	-39.4892	0.315088	23.7446	0.619132	0.001972	0.001517	constant	FALSE
methylation	48	TMEM265	poly2	2.68859	2.24566	2.60008	2.95735	2.45774	1	-28.9827	0.764659	18.4914	0.622351	0.004426	0.003404	constant	FALSE
methylation	48	TRPC6	poly2	2.44407	0.067619	0.718475	2.82248	0.747681	-1	-33.9708	0.679809	20.9854	0.603713	0.003015	0.00232	constant	FALSE
methylation	48	ZFP1	model_average	-2.87515	0.161101	0.931715	1.59038	1.53821	-1					0	0.000585	constant	TRUE
methylation	48	FBXO21	model_average	-3.39274	0.175727	1.12812	1.89306	1.50418	1					0	0.00082	constant	TRUE
methylation	48	ACOT13	poly2	-2.7516	0.028546	0.38978	0.883708	0.531648	-1	-65.0916	0.433644	36.5458	0.674577	0.000275	0.000212	constant	FALSE
methylation	48	ARHGAP11B	poly2	-4.53138	2.32386	2.6063	2.8904	2.47188	-1	-40.5799	0.23626	24.29	0.68058	0.001814	0.001395	constant	FALSE
methylation	48	ARMC1	model_average	-3.65084	0.081974	0.87509	1.58834	1.43499	-1					0	0.000446	constant	TRUE
methylation	48	BVES	model_average	-4.03189	0.425866	1.42528	2.08158	1.90092	1					0	0.001227	constant	TRUE
methylation	48	CD79A	poly2	-0.51982	0.044726	0.549836	1.75957	0.600879	-1	-14.5768	0.66478	11.2884	0.606102	0.013404	0.010311	constant	FALSE
methylation	48	CSF1R	poly2	-0.48593	0.030126	0.402472	0.897698	0.589063	-1	-57.9307	0.397697	32.9654	0.716082	0.000477	0.000367	constant	FALSE
methylation	48	EMC2	poly2	-4.08118	1.85186	2.42394	2.77139	2.41041	-1	-30.2584	0.052608	19.1292	0.633172	0.004012	0.003086	constant	FALSE
methylation	48	ERICH2	poly2	-3.93145	2.32664	2.60909	2.89518	2.47219	1	-26.9113	0.142105	17.4556	0.678846	0.00519	0.003992	constant	FALSE
methylation	48	MTIF2	model_average	-3.02725	0.817748	1.91816	2.47198	2.17758	1					0	0.001009	constant	TRUE
methylation	48	PAIP1	poly2	-4.04145	0.035884	0.467845	1.17997	0.553796	-1	-47.2244	0.384482	27.6122	0.624809	0.001088	0.000837	constant	FALSE
methylation	48	SGPP1	model_average	-3.72156	0.304347	1.34482	2.12546	1.60503	1					0	0.002276	constant	TRUE
methylation	48	TEF	poly2	-3.77796	0.048126	0.568375	1.41884	0.693565	-1	-51.638	0.424345	29.819	0.664565	0.000775	0.000596	constant	FALSE
methylation	48	TOP3B	poly2	-2.09815	0.020281	0.489432	2.0005	1.28947	-1	-53.186	0.862047	30.593	0.723934	0.000688	0.000529	constant	FALSE
methylation	48	ABCC2	poly2	1.99369	0.029678	0.394821	0.858253	0.627403	-1	-39.5339	0.218653	23.7669	0.752312	0.001966	0.001512	constant	FALSE
methylation	48	ACTBL2	model_average	-1.01742	0.295984	1.29963	2.05916	1.61465	1					0	0.000936	constant	TRUE
methylation	48	ALG1L	poly2	-1.10768	0.030839	0.414921	0.972799	0.538815	-1	-35.5565	0.736884	21.7783	0.65734	0.002669	0.002053	constant	FALSE
methylation	48	BPGM	model_average	-2.3517	0.261088	1.23632	1.9928	1.58033	-1					0	0.000749	constant	TRUE
methylation	48	C19orf66	poly2	-4.14926	2.47993	2.68552	2.92287	2.49839	1	-42.7093	0.77182	25.3546	0.736047	0.00154	0.001184	constant	FALSE
methylation	48	CCM2	poly2	-4.45306	0.033344	0.439342	1.04579	0.566556	-1	-46.7052	0.720928	27.3526	0.662536	0.001132	0.000871	constant	FALSE
methylation	48	COMMD8	model_average	-4.32432	0.312069	1.36053	2.14435	1.60889	-1					0	0.000657	constant	TRUE
methylation	48	CTRB2	poly2	2.65212	2.33148	2.64174	2.99024	2.47022	1	-39.2812	0.875169	23.6406	0.630865	0.002004	0.001542	constant	FALSE
methylation	48	ECHDC1	poly2	-2.73725	0.049179	0.578482	1.46149	0.686688	-1	-47.12	0.110045	27.56	0.65334	0.001097	0.000844	constant	FALSE
methylation	48	HOXB13	poly2	-1.03363	0.045519	0.556599	1.49258	0.605803	-1	-42.3832	0.595965	25.1916	0.605702	0.001579	0.001214	constant	FALSE
methylation	48	KLHDC7B	poly2	2.5209	2.26953	2.61711	2.9862	2.46062	1	-35.4733	0.163918	21.7366	0.615767	0.002686	0.002066	constant	FALSE
methylation	48	KRTAP19-8	model_average	-2.22347	0.074371	0.718135	1.50656	0.929965	-1					0	0.006401	constant	TRUE
methylation	48	ORC4	model_average	-1.59866	0.057854	0.852809	1.62187	1.33215	-1					0	0.000553	constant	TRUE
methylation	48	SIPA1	poly2	-2.6481	0.036248	0.466269	1.12341	0.599341	-1	-39.9843	0.462895	23.9922	0.66997	0.001899	0.00146	constant	FALSE
methylation	48	SYT8	model_average	1.20674	0.050169	0.613527	1.35666	0.793756	1					0	0.000538	constant	FALSE
methylation	48	TMEM176A	poly2	-0.65857	0.036915	0.474131	1.16358	0.590077	-1	-18.9776	0.640867	13.4888	0.655101	0.009555	0.00735	constant	FALSE
methylation	48	TNFRSF4	poly2	2.45608	2.26704	2.47246	2.64058	2.4715	1	-50.3686	0.931456	29.1843	0.831811	0.000854	0.000657	constant	FALSE
methylation	48	TRIP11	model_average	-4.61037	0.335082	1.38304	2.15869	1.63567	-1					0	0.001067	constant	TRUE
methylation	48	ZNF768	poly2	-3.83348	2.13183	2.55832	2.93945	2.44215	1	-38.6277	0.820636	23.3138	0.606293	0.002107	0.001621	constant	FALSE
methylation	48	AKNAD1	poly2	2.95292	0.021687	1.00694	1.36929	1.52218	-1	-22.0898	0.839804	15.0449	0.7011	0.007521	0.005785	constant	FALSE
methylation	48	SNAR-E	model_average	0.366214	0.000147	0.541846	1.94751	0.599608	-1					0	0.013476	constant	TRUE
methylation	48	C16orf97	poly2	-1.7089	0.051157	0.602836	2.87206	0.639406	1	-25.1127	0.084085	16.5564	0.602506	0.00596	0.004585	constant	FALSE
methylation	48	AP5M1	poly2	-3.28075	1.78331	2.40144	2.75487	2.40252	1	-49.6794	0.350158	28.8397	0.631216	0.000901	0.000693	constant	FALSE
methylation	48	C7	model_average	-0.757459	0.09882	0.791726	1.56273	1.07156	-1					0	0.006646	constant	TRUE
methylation	48	LINC00504	model_average	-1.16101	0.051841	0.619301	1.35814	0.811177	-1					0	0.005337	constant	FALSE
methylation	48	USP22	poly2	-4.30985	2.11991	2.46121	2.71092	2.44632	1	-31.3008	0.533622	19.6504	0.722878	0.003703	0.002848	constant	FALSE
methylation	48	AHSG	poly2	1.06989	0.023881	0.337502	0.724315	1.43865	-1	-17.5329	0.469844	12.7664	0.700749	0.010678	0.008214	constant	FALSE
methylation	48	ANKRD45	poly2	2.30825	0.03748	0.475525	1.13365	0.630382	-1	-26.9337	0.315762	17.4668	0.688207	0.005181	0.003986	constant	FALSE
methylation	48	C1orf216	poly2	-2.4641	0.030015	0.405186	1.50193	0.544216	-1	-29.6546	0.239936	18.8273	0.671993	0.004203	0.003233	constant	FALSE
methylation	48	DEFB132	poly2	2.81645	0.025756	0.358155	1.06966	0.523276	-1	-23.3442	0.657044	15.6721	0.698735	0.006829	0.005253	constant	FALSE
methylation	48	IGFL1	poly2	-1.89374	0.034656	0.453498	1.10455	0.564972	-1	-12.9052	0.637464	10.4526	0.648531	0.015243	0.011726	constant	FALSE
methylation	48	LRCOL1	model_average	-4.78414	0.018481	0.278859	0.550195	0.597356	-1					0	0.001266	constant	FALSE
methylation	48	NTN3	poly2	-3.8519	0.030391	0.412811	0.988257	0.772606	-1	-29.4192	0.713019	18.7096	0.632768	0.00428	0.003292	constant	FALSE
methylation	48	OMP	poly2	-0.827652	0.043159	0.531196	1.47556	0.626993	-1	-18.885	0.292355	13.4425	0.642791	0.009623	0.007402	constant	FALSE
methylation	48	OR3A2	poly2	1.88206	0.037999	0.489854	1.28149	0.554623	1	-26.2657	0.335819	17.1328	0.607066	0.005454	0.004196	constant	FALSE
methylation	48	TIGD2	poly2	1.82878	0.029034	0.39547	0.955838	0.530375	-1	-28.2214	0.758629	18.1107	0.667703	0.004693	0.00361	constant	FALSE
methylation	48	C11orf53	model_average	-0.324074	0.019279	0.297084	0.591161	0.624207	1					0	0.001851	constant	FALSE
methylation	48	LINC00322	model_average	0.471274	0.094168	0.757418	1.46292	1.01075	-1					0	0.005232	constant	TRUE
methylation	48	TIE1	model_average	-0.317857	0.019811	0.306298	0.614212	0.619863	-1					0	0.00668	constant	FALSE
methylation	48	UBE3D	model_average	0.059736	0.007427	0.746896	1.5966	1.19114	-1					0	0.005985	constant	TRUE
methylation	48	COMMD10	poly2	-4.68127	1.11477	2.10618	2.51343	2.30777	-1	-30.9433	0.233908	19.4716	0.662921	0.003806	0.002928	constant	FALSE
methylation	48	GCFC2	poly2	-3.84002	1.96364	2.45764	2.7894	2.42365	1	-23.883	0.355842	15.9415	0.642219	0.006552	0.00504	constant	FALSE
methylation	48	TYRP1	model_average	2.72859	0.208028	1.08747	1.76004	1.5199	-1					0	0.003061	constant	TRUE
methylation	48	LOC102724776	poly2	-3.90515	0.033998	0.448521	1.49695	0.547497	-1	-16.8597	0.301526	12.4298	0.635268	0.011245	0.00865	constant	FALSE
methylation	48	CEP162	poly2	0.234836	0.047321	0.567154	2.67541	0.647335	-1	-34.9624	0.561152	21.4812	0.633156	0.002794	0.002149	constant	FALSE
methylation	48	ALKBH3-AS1	poly2	-1.29694	1.44332	2.2885	2.67223	2.3612	-1	-28.3762	0.80188	18.1881	0.627593	0.004637	0.003567	constant	FALSE
methylation	48	ATP13A5-AS1	model_average	-2.97428	0.483935	1.53361	2.20706	1.90164	1					0	0.007451	constant	TRUE
methylation	48	AZGP1	model_average	-2.09532	0.10524	0.805765	1.56312	1.11099	1					0	0.004235	constant	TRUE
methylation	48	FGF4	poly2	-2.39838	1.93816	2.48155	2.86258	2.41932	1	-33.0131	0.040067	20.5065	0.606783	0.003246	0.002497	constant	FALSE
methylation	48	LOC729970	model_average	0.61624	0.03813	0.524235	1.07342	0.837657	-1					0	0.002246	constant	FALSE
methylation	48	PCDHGC4	model_average	1.48117	0.000546	0.456419	1.24302	1.00863	-1					0	0.00171	constant	TRUE
methylation	48	TGFBR3L	poly2	-3.63754	0.045301	0.553886	1.47303	0.610009	-1	-20.6505	0.582428	14.3253	0.611478	0.008401	0.006462	constant	FALSE
methylation	48	UBQLN3	model_average	-2.98038	0.330134	1.37765	2.15449	1.63048	1					0	0.004084	constant	TRUE
methylation	72	ANKRD22	poly2	-4.24099	0.013326	0.201704	0.961442	1.59798	-1	-46.868	0.635879	27.434	0.854842	0.001118	0.00086	constant	FALSE
methylation	72	BCL3	poly2	-4.05807	2.18333	2.57531	2.94376	2.44908	1	-36.5085	0.677922	22.2542	0.614281	0.002481	0.001908	constant	FALSE
methylation	72	C11orf96	poly2	-4.65318	1.81485	2.39856	2.73552	2.4065	1	-17.1761	0.318117	12.588	0.644581	0.010975	0.008442	constant	FALSE
methylation	72	CARD16	model_average	-2.96513	0.77938	1.8849	2.47056	2.1553	-1					0	0.021442	constant	FALSE
methylation	72	CARF	poly2	-2.57627	2.04538	2.50154	2.84571	2.43282	1	-46.5516	0.022288	27.2758	0.630331	0.001146	0.000881	constant	FALSE
methylation	72	CCL20	model_average	0.81365	0.41218	1.42248	1.98128	2.10038	-1					0	0.010061	constant	TRUE
methylation	72	CCL23	model_average	-3.52693	0.124657	1.112	1.92519	1.42611	1					0	0.004093	constant	TRUE
methylation	72	CTSF	poly2	-0.284206	0.898931	2.00473	2.46775	2.25225	1	-46.494	0.446853	27.247	0.654801	0.001151	0.000885	constant	FALSE
methylation	72	GPC1	poly2	-3.03436	1.60526	2.22216	2.52143	2.383	1	-28.5559	0.253394	18.278	0.728282	0.004573	0.003518	constant	FALSE
methylation	72	IER2	model_average	-4.33376	0.58195	1.61632	2.21009	2.07369	1					0	0.000475	constant	TRUE
methylation	72	MFAP4	model_average	-3.2509	0.6482	1.69166	2.25008	2.15785	1					0	0.001114	constant	TRUE
methylation	72	NFKB1	model_average	-2.7667	0.004066	0.90578	1.86946	1.13983	-1					0	0.001051	constant	TRUE
methylation	72	NFKBIA	poly2	-4.28375	0.997746	2.06803	2.50698	2.28058	1	-37.0548	0.117383	22.5274	0.650115	0.002379	0.00183	constant	FALSE
methylation	72	NFKBIZ	power	-2.74951	0.490489	1.66727	2.38541	1.88461	-1	-53.0326	0.125835	30.5163	0.600483	0.000696	0.000535	constant	TRUE
methylation	72	PTCRA	model_average	2.07038	0.382617	1.41913	2.06099	1.89562	-1					0	0.001478	constant	TRUE
methylation	72	RCAN1	model_average	0.881085	1.16796	2.06271	2.49503	2.34557	-1					0	0.001906	constant	FALSE
methylation	72	RGS1	model_average	-2.53853	0.763824	1.89819	2.50435	2.12071	-1					0	0.01116	constant	TRUE
methylation	72	SORL1	poly2	-4.19696	2.00729	2.36124	2.58887	2.43396	1	-32.8407	0.210605	20.4204	0.771681	0.003289	0.00253	constant	FALSE
methylation	72	SYNGR1	model_average	2.313	0.000561	0.680989	1.5873	1.03173	-1					0	0.00195	constant	TRUE
methylation	72	TCTEX1D1	poly2	-4.31403	1.79711	2.33482	2.62849	2.40584	1	-40.2915	0.23855	24.1457	0.698665	0.001854	0.001426	constant	FALSE
methylation	72	TNFAIP6	model_average	-2.87317	0.294625	1.17684	1.82557	1.79513	-1					0	0.003547	constant	TRUE
methylation	72	TTC14	model_average	-4.0078	0.394348	1.37494	2.0435	1.85463	1					0	0.00129	constant	TRUE
methylation	72	ACKR3	poly2	-3.69366	0.033225	0.437114	1.02974	0.575722	-1	-27.4157	0.416137	17.7078	0.673278	0.004993	0.00384	constant	FALSE
methylation	72	AEN	model_average	-2.74789	1.03028	1.93035	2.34871	2.27667	1					0	0.000184	constant	FALSE
methylation	72	ARC	poly2	-4.22317	2.36438	2.63328	2.92133	2.47769	1	-37.4029	0.24205	22.7015	0.678538	0.002316	0.001781	constant	FALSE
methylation	72	ARHGAP15	model_average	-1.17541	0.019564	0.301998	0.603388	0.621833	-1					0	0.000852	constant	FALSE
methylation	72	ATG4C	model_average	-4.08155	0.000558	0.70294	1.73937	0.933061	-1					0	0.001386	constant	TRUE
methylation	72	AZU1	poly2	-3.39778	2.06679	2.4289	2.67801	2.43978	1	-36.0838	0.690124	22.0419	0.728788	0.002563	0.001972	constant	FALSE
methylation	72	BIRC5	model_average	-4.79137	0.286246	1.35051	2.14742	1.58279	1					0	0.001381	constant	TRUE
methylation	72	CCDC102B	poly2	-0.601368	0.057398	0.64316	1.64002	0.720575	1	-57.4525	0.37008	32.7263	0.632666	0.000495	0.000381	constant	FALSE
methylation	72	CD163	poly2	-3.15616	0.050626	0.594748	1.55252	0.660948	-1	-9.65056	0.493609	8.82528	0.624563	0.01958	0.015062	constant	FALSE
methylation	72	CMC2	poly2	1.13275	0.027487	0.374574	1.4853	0.569869	-1	-46.1416	0.288885	27.0708	0.725277	0.001182	0.00091	constant	FALSE
methylation	72	CRADD	model_average	-4.41763	0.000618	0.788568	1.83389	1.00314	-1					0	0.001337	constant	TRUE
methylation	72	DNAJA4	poly2	-2.08944	2.02797	2.38987	2.62741	2.43579	-1	-58.023	0.766718	33.0115	0.751421	0.000474	0.000365	constant	FALSE
methylation	72	EMP1	model_average	0.535543	0.568535	1.69112	2.36099	1.9791	-1					0	0.002639	constant	TRUE
methylation	72	FAM69A	model_average	-1.85026	0.109987	0.6423	1.11955	1.57125	1					0	0.000367	constant	TRUE
methylation	72	FAM78A	poly2	-4.4724	2.12792	2.52766	2.85468	2.44353	1	-32.9546	0.975116	20.4773	0.642557	0.003261	0.002508	constant	FALSE
methylation	72	FOXO6	model_average	-3.61356	0.392438	1.44531	2.1954	1.71601	1					0	0.005337	constant	TRUE
methylation	72	HIST1H2BD	model_average	-4.24616	0.355507	1.40419	2.0765	1.85901	-1					0	0.002881	constant	TRUE
methylation	72	HLX	poly2	-4.84205	0.032696	0.436507	2.10249	0.529675	-1	-41.2031	0.762426	24.6015	0.627822	0.001729	0.00133	constant	FALSE
methylation	72	HS3ST3B1	model_average	-4.4019	0.439689	1.46995	2.12314	1.92638	1					0	0.000853	constant	TRUE
methylation	72	INA	poly2	-3.47132	1.45427	2.17944	2.50685	2.36322	1	-24.2031	0.405145	16.1015	0.713138	0.006392	0.004917	constant	FALSE
methylation	72	ITGA7	model_average	-4.05263	0.439058	1.5085	2.24115	1.77989	1					0	0.002842	constant	TRUE
methylation	72	ITGAL	poly2	-4.39241	2.30501	2.64019	3.0216	2.46521	1	-28.3433	0.947868	18.1716	0.609907	0.004649	0.003576	constant	FALSE
methylation	72	KANK4	model_average	1.1257	0.079137	1.03907	1.7897	1.39198	-1					0	0.0005	constant	TRUE
methylation	72	KMO	model_average	-4.33418	0.59992	1.76005	2.34733	2.07	-1					0	0.004774	constant	TRUE
methylation	72	LRG1	poly2	-3.49967	2.12375	2.55043	2.92218	2.44143	1	-15.4968	0.88833	11.7484	0.611707	0.012488	0.009606	constant	FALSE
methylation	72	LRRC39	poly2	1.45104	2.12744	2.46457	2.71321	2.44734	1	-19.3854	0.780495	13.6927	0.723696	0.00926	0.007123	constant	FALSE
methylation	72	LYRM9	model_average	0.733882	0.854561	1.9744	2.51848	2.22092	-1					0	0.000817	constant	FALSE
methylation	72	MIDN	poly2	-4.03855	1.97222	2.45802	2.78563	2.42478	1	-41.4426	0.465	24.7213	0.645536	0.001697	0.001306	constant	FALSE
methylation	72	MSANTD3	model_average	0.573195	0.372607	1.38433	2.05781	1.84623	-1					0	0.003747	constant	TRUE
methylation	72	NACC2	model_average	0.003977	1.33303	2.22398	2.67951	2.37686	-1					0	0.000346	constant	FALSE
methylation	72	OLIG1	poly2	-4.365	2.31283	2.56261	2.79095	2.47342	1	-48.567	0.956204	28.2835	0.740464	0.000981	0.000755	constant	FALSE
methylation	72	SCAMP5	poly2	-1.35681	2.13409	2.49135	2.76454	2.44678	1	-62.2097	0.202445	35.1049	0.693267	0.000344	0.000264	constant	FALSE
methylation	72	SP9	model_average	-4.63747	1.57146	2.29888	2.79561	2.46828	1					0	0.001509	constant	FALSE
methylation	72	SYT17	poly2	-2.7419	0.036236	0.469184	1.7869	0.57251	-1	-41.2884	0.818383	24.6442	0.642497	0.001717	0.001321	constant	FALSE
methylation	72	UBE2C	poly2	-3.80944	1.2722	2.23318	2.64141	2.33597	1	-37.384	0.052369	22.692	0.622223	0.002319	0.001784	constant	FALSE
methylation	72	UBTD2	model_average	-4.10541	0.276759	1.17745	1.87253	1.66406	1					0	0.000923	constant	TRUE
methylation	72	ACE	poly2	-3.33718	2.50139	2.72047	2.99624	2.50009	1	-38.453	0.435866	23.2265	0.700254	0.002136	0.001643	constant	FALSE
methylation	72	ADGRL3	model_average	2.14203	0.302399	1.25208	1.93847	1.62141	1					0	0.017947	constant	TRUE
methylation	72	BRICD5	model_average	2.97981	0.282547	1.34886	2.03021	1.79047	-1					0	0.008364	constant	TRUE
methylation	72	CASC3	model_average	-4.29372	0.000353	0.741529	1.8011	1.01695	1					0	0.001011	constant	TRUE
methylation	72	CD86	model_average	-0.437986	0.297537	1.33906	2.12773	1.5881	-1					0	0.000732	constant	TRUE
methylation	72	CLDN7	poly2	-1.55815	0.051613	0.606554	2.65554	0.641289	-1	-37.8654	0.096313	22.9327	0.601552	0.002235	0.001719	constant	FALSE
methylation	72	CTNNAL1	poly2	-4.122	2.15641	2.45665	2.68094	2.45261	1	-49.018	0.882504	28.509	0.755318	0.000948	0.000729	constant	FALSE
methylation	72	DDX39B	poly2	-3.89234	0.033907	0.444425	1.05844	0.575253	-1	-19.3066	0.754807	13.6533	0.666424	0.009316	0.007166	constant	FALSE
methylation	72	DLEC1	poly2	-4.35387	0.893417	2.08375	2.5781	2.2462	-1	-26.4287	0.487646	17.2143	0.60418	0.005386	0.004143	constant	FALSE
methylation	72	EML1	poly2	-4.63331	1.68246	2.39522	2.78605	2.39043	1	-21.229	0.434236	14.6145	0.606422	0.008035	0.006181	constant	FALSE
methylation	72	ESPL1	model_average	-4.55807	0.164108	1.16726	1.96269	1.48269	1					0	0.001515	constant	TRUE
methylation	72	FOLR1	model_average	2.31183	0.316662	1.30437	2.04059	1.5839	-1					0	0.00153	constant	TRUE
methylation	72	GLRX2	model_average	-3.65541	0.042592	0.53746	1.12759	0.873272	-1					0	0.001111	constant	FALSE
methylation	72	GNPTAB	poly2	-3.68972	0.062149	0.676222	1.70551	0.75163	1	-45.828	0.198306	26.914	0.629914	0.001211	0.000932	constant	FALSE
methylation	72	GOLGA7	poly2	-4.21155	1.78517	2.39182	2.73464	2.40298	1	-25.4246	0.329282	16.7123	0.64076	0.005819	0.004476	constant	FALSE
methylation	72	GPX8	model_average	-3.74653	0.569598	1.67865	2.29007	2.07785	-1					0	0.005936	constant	TRUE
methylation	72	GSTM2	poly2	-3.60912	2.55816	2.73116	2.93993	2.51287	1	-41.9817	0.445542	24.9909	0.776656	0.001628	0.001252	constant	FALSE
methylation	72	IL17RA	poly2	-3.8903	1.11429	2.0719	2.46963	2.3081	1	-36.0806	0.416197	22.0403	0.68524	0.002564	0.001972	constant	FALSE
methylation	72	MAPK8IP3	poly2	-4.61468	2.2222	2.60111	2.98787	2.45359	1	-33.5664	0.070988	20.7832	0.60454	0.003111	0.002393	constant	FALSE
methylation	72	MEIOB	model_average	-0.639107	0.028017	0.418862	0.845765	0.887569	1					0	0.001418	constant	FALSE
methylation	72	MEST	poly2	1.32827	1.96296	2.46295	2.80187	2.42333	-1	-47.6253	0.56731	27.8126	0.636217	0.001055	0.000811	constant	FALSE
methylation	72	NECAB3	poly2	-3.46872	2.01463	2.34811	2.56435	2.43563	1	-32.6853	0.137583	20.3427	0.790691	0.003329	0.002561	constant	FALSE
methylation	72	OAZ3	model_average	-2.76274	0.244747	1.06825	1.69667	1.75297	1					0	0.001286	constant	TRUE
methylation	72	PGGT1B	poly2	-4.16902	0.036113	0.464651	1.11523	0.601532	-1	-44.5581	0.74966	26.279	0.67323	0.001336	0.001027	constant	FALSE
methylation	72	PLXND1	poly2	-3.35179	2.33905	2.60309	2.86574	2.4752	1	-29.2843	0.285573	18.6421	0.70179	0.004324	0.003326	constant	FALSE
methylation	72	POLR2D	model_average	-4.36433	0.012519	1.00582	1.90872	1.28101	1					0	0.002309	constant	TRUE
methylation	72	PPP1R10	model_average	-2.32398	0.257518	1.13284	1.8202	1.64576	-1					0	0.000812	constant	TRUE
methylation	72	PRCP	model_average	-4.21259	0.006857	0.284355	0.639405	0.500425	-1					0	0.001408	constant	FALSE
methylation	72	PWARSN	poly2	1.41892	0.062698	0.67808	1.69425	0.767992	-1	-12.3729	0.904579	10.1864	0.637043	0.015881	0.012216	constant	FALSE
methylation	72	RBM8A	poly2	-3.70545	1.85166	2.44686	2.82389	2.40969	1	-31.5189	0.289354	19.7595	0.610858	0.003641	0.002801	constant	FALSE
methylation	72	SART3	poly2	-4.01788	0.067478	0.714177	1.79488	0.767201	-1	-40.5673	0.948124	24.2836	0.616105	0.001815	0.001396	constant	FALSE
methylation	72	SLC9A9	model_average	-3.96037	0.077349	0.728065	1.51541	0.948869	-1					0	0.010377	constant	TRUE
methylation	72	SPSB2	model_average	-3.48084	0.297397	1.19643	1.86405	1.75201	1					0	0.001859	constant	TRUE
methylation	72	STARD4	model_average	-3.50952	0.38488	1.40232	2.1217	1.75345	1					0	0.000656	constant	TRUE
methylation	72	STX1A	model_average	-4.50547	1.22119	2.21037	2.69969	2.38006	1					0	0.001029	constant	FALSE
methylation	72	TM6SF1	poly2	-4.34206	1.36597	2.23774	2.61609	2.35049	1	-37.3027	0.508609	22.6513	0.644349	0.002334	0.001795	constant	FALSE
methylation	72	UPF2	model_average	-3.56164	0.58995	1.72625	2.29372	2.15113	1					0	0.000253	constant	TRUE
methylation	72	XYLT2	poly2	-4.27297	2.08791	2.52667	2.88239	2.43755	1	-36.805	0.261935	22.4025	0.621833	0.002425	0.001865	constant	FALSE
methylation	72	YARS	poly2	-4.55347	1.47685	2.27873	2.64445	2.36577	1	-50.9841	0.207859	29.4921	0.644113	0.000815	0.000627	constant	FALSE
methylation	72	CRACR2B	model_average	2.33656	0.258772	1.11638	1.75898	1.64046	-1					0	0.007825	constant	TRUE
methylation	72	DNAJC13	model_average	-1.99565	0.332589	1.29733	2.00866	1.7133	-1					0	0.002199	constant	TRUE
methylation	72	DZANK1	model_average	-1.74223	1.28109	2.08799	2.51205	2.39104	1					0	0.001394	constant	FALSE
methylation	72	EGFL7	poly2	-1.22834	2.13991	2.44561	2.66971	2.45052	1	-54.1523	0.180412	31.0762	0.757424	0.000638	0.000491	constant	FALSE
methylation	72	EIF4H	poly2	-4.54359	1.53487	2.09643	2.37679	2.37468	1	-43.0544	0.61927	25.5272	0.800752	0.001499	0.001153	constant	FALSE
methylation	72	GINS2	model_average	-4.78029	0.57283	1.61961	2.20831	2.08984	1					0	0.000762	constant	TRUE
methylation	72	HIST1H3B	poly2	-4.57212	0.043116	0.53342	1.50826	0.607556	-1	-26.3732	0.885237	17.1866	0.624378	0.005409	0.004161	constant	FALSE
methylation	72	HIST1H4C	poly2	-3.66098	1.32347	2.26641	2.67804	2.344	-1	-26.4646	0.387928	17.2323	0.612385	0.005372	0.004132	constant	FALSE
methylation	72	LILRB4	poly2	-2.68504	2.30576	2.61755	2.94374	2.46736	-1	-53.2191	0.668129	30.6096	0.645324	0.000686	0.000528	constant	FALSE
methylation	72	LINC01603	model_average	-4.17935	0.107445	0.681807	1.21488	1.51236	-1					0	0.002935	constant	TRUE
methylation	72	MS4A3	model_average	-1.23657	0.62818	1.68219	2.2769	2.08462	-1					0	0.001458	constant	TRUE
methylation	72	P4HA2	model_average	-1.21032	0.09571	0.714838	1.30328	1.46613	1					0	0.000434	constant	TRUE
methylation	72	PLRG1	poly2	-4.18788	0.03093	0.456438	1.03835	2.89299	-1	-28.6352	0.655437	18.3176	0.612671	0.004546	0.003497	constant	FALSE
methylation	72	PPP2CB	model_average	-3.84529	0.153375	1.18776	2.0027	1.46709	1					0	0.004117	constant	TRUE
methylation	72	PTPRE	model_average	1.03625	1.36864	2.3233	2.84716	2.39046	-1					0	0.000542	constant	FALSE
methylation	72	RAB44	poly2	-2.88671	2.55459	2.71913	2.91206	2.51311	1	-45.5115	0.558386	26.7557	0.795191	0.001241	0.000955	constant	FALSE
methylation	72	RACGAP1	poly2	-2.96728	1.96392	2.43658	2.74416	2.42457	1	-48.1166	0.537139	28.0583	0.665163	0.001016	0.000781	constant	FALSE
methylation	72	SNCB	poly2	-3.27018	0.970413	2.07302	2.52502	2.27266	1	-43.4223	0.064998	25.7111	0.637754	0.001457	0.001121	constant	FALSE
methylation	72	TAAR2	model_average	0.097633	0.221838	1.06399	1.74479	1.65722	-1					0	0.001857	constant	TRUE
methylation	72	ADAMTS7	model_average	-4.21713	0.756069	1.785	2.30751	2.15627	1					0	0.003469	constant	FALSE
methylation	72	APOL1	model_average	-2.28536	0.002154	0.610194	1.46441	1.07589	-1					0	0.004172	constant	TRUE
methylation	72	BARD1	poly2	-3.94611	1.99002	2.42389	2.70648	2.42873	1	-38.0637	0.055877	23.0319	0.691691	0.002201	0.001693	constant	FALSE
methylation	72	DGCR6L	model_average	-4.21439	0.493375	1.564	2.24895	1.89137	1					0	0.001458	constant	TRUE
methylation	72	FFAR2	model_average	-0.580698	0.395704	1.6053	2.29231	1.94662	-1					0	0.003093	constant	TRUE
methylation	72	HIST1H3D	model_average	-4.35705	0.412983	1.47492	2.21952	1.74148	-1					0	0.002578	constant	TRUE
methylation	72	LCE1C	model_average	-1.24702	0.310497	1.2193	1.8695	1.81454	-1					0	0.000579	constant	TRUE
methylation	72	MGST1	model_average	-0.789831	0.752979	1.87005	2.44687	2.13266	-1					0	0.000785	constant	TRUE
methylation	72	MRPL21	model_average	-1.7856	0.254268	1.26364	2.03582	1.5726	1					0	0.000374	constant	TRUE
methylation	72	NSUN5	poly2	-4.15121	1.60288	2.20083	2.49292	2.38291	1	-32.285	0.317011	20.1425	0.74471	0.003433	0.002641	constant	FALSE
methylation	72	RPSAP52	poly2	-0.006906	2.15787	2.47446	2.71471	2.45173	-1	-48.7211	0.168125	28.3606	0.732513	0.00097	0.000746	constant	FALSE
methylation	72	SEL1L3	model_average	0.189078	0.782399	1.89401	2.46114	2.15067	-1					0	0.001621	constant	TRUE
methylation	72	SMNDC1	poly2	-4.71006	1.06515	2.02965	2.43396	2.2981	1	-45.7991	0.413596	26.8996	0.696838	0.001214	0.000934	constant	FALSE
methylation	72	SOX8	poly2	-4.28737	0.976757	2.02614	2.46184	2.27596	1	-24.7956	0.594643	16.3978	0.669423	0.006107	0.004698	constant	FALSE
methylation	72	STAMBP	poly2	-4.39462	0.031896	0.427484	1.03041	0.531353	-1	-49.0014	0.791722	28.5007	0.63793	0.000949	0.00073	constant	FALSE
methylation	72	TAF4	poly2	-3.90673	2.21647	2.49273	2.71385	2.46065	1	-34.7179	0.152434	21.359	0.754453	0.002847	0.00219	constant	FALSE
methylation	72	UBASH3B	poly2	-4.41821	1.18198	2.20123	2.62457	2.32023	1	-44.7942	0.53785	26.3971	0.619429	0.001311	0.001009	constant	FALSE
methylation	72	ZNF358	poly2	-1.82256	1.89174	2.24883	2.46424	2.42102	1	-63.0631	0.005494	35.5315	0.823196	0.000322	0.000247	constant	FALSE
methylation	72	CD37	model_average	-2.61777	0.263179	1.19835	1.93189	1.59618	-1					0	0.005631	constant	TRUE
methylation	72	COPZ1	poly2	-3.36083	0.106977	0.922192	2.04042	1.02242	-1	-44.2366	0.104329	26.1183	0.604015	0.001369	0.001053	constant	TRUE
methylation	72	CWC27	poly2	-4.13293	0.041673	0.521639	1.3642	0.591695	-1	-15.3354	0.906444	11.6677	0.618687	0.012644	0.009726	constant	FALSE
methylation	72	EFR3B	poly2	-4.24531	1.83283	2.43088	2.79588	2.40784	1	-32.093	0.809947	20.0465	0.619893	0.003484	0.00268	constant	FALSE
methylation	72	G6PC3	model_average	-4.46714	0.497676	1.54817	2.20815	1.93291	1					0	0.000762	constant	TRUE
methylation	72	HDAC10	poly2	-4.20726	2.27323	2.62802	3.02062	2.46036	1	-44.6463	0.798088	26.3231	0.602761	0.001326	0.00102	constant	FALSE
methylation	72	LBHD1	model_average	-3.02666	0.319402	1.36859	2.15425	1.61051	-1					0	0.008317	constant	TRUE
methylation	72	NAT14	model_average	-4.51577	0.377366	1.35066	2.01913	1.84311	1					0	0.001837	constant	TRUE
methylation	72	NKG7	model_average	-2.95084	0.028837	0.8455	1.63574	1.33168	-1					0	0.00309	constant	TRUE
methylation	72	OAS3	poly2	-3.98109	0.070217	0.72885	1.79925	0.801339	1	-44.4078	0.465633	26.2039	0.623802	0.001351	0.001039	constant	FALSE
methylation	72	POLR3B	model_average	-4.00528	0.383104	1.73438	2.47	1.96047	-1					0	0.00117	constant	TRUE
methylation	72	RAPGEF2	model_average	-0.649972	0.192515	1.07145	1.79369	1.53046	-1					0	0.002407	constant	TRUE
methylation	72	SCAMP3	poly2	-4.52543	2.07764	2.53473	2.91383	2.43558	1	-48.0574	0.341073	28.0287	0.607186	0.00102	0.000785	constant	FALSE
methylation	72	SRMS	model_average	1.252	0.003478	0.90247	1.68826	1.31122	-1					0	0.001511	constant	TRUE
methylation	72	SUGT1	model_average	-4.81985	1.77457	2.46127	2.92658	2.46024	1					0	0.001375	constant	FALSE
methylation	72	TATDN1	model_average	-2.86628	0.476449	1.5178	2.1943	1.8894	-1					0	0.000367	constant	TRUE
methylation	72	TRAPPC13	model_average	-4.07702	0.369838	1.55049	2.22579	1.93979	-1					0	0.001924	constant	TRUE
methylation	72	ZEB2-AS1	model_average	-4.3848	0.007953	0.710971	1.51976	1.24205	-1					0	0.005293	constant	TRUE
methylation	72	EEF1A2	poly2	-4.50409	1.34961	2.05513	2.37886	2.34872	1	-43.5993	0.273711	25.7997	0.769198	0.001438	0.001106	constant	FALSE
methylation	72	FBXO21	model_average	-3.36253	1.18753	2.15633	2.63416	2.33264	1					0	0.002399	constant	FALSE
methylation	72	HIST1H3G	poly2	-4.65494	0.157456	1.10495	2.1616	1.26598	-1	-29.9331	0.454315	18.9665	0.600978	0.004114	0.003164	constant	TRUE
methylation	72	ALDH1A1	poly2	-3.70699	0.041087	0.516778	1.98126	0.585209	-1	-12.437	0.112228	10.2185	0.616238	0.015803	0.012156	constant	FALSE
methylation	72	HAVCR2	model_average	0.647759	1.97563	2.45753	2.78397	2.47229	1					0	0.007804	constant	FALSE
methylation	72	HYMAI	model_average	1.54338	0.362935	1.39834	1.98504	2.03662	-1					0	0.000755	constant	TRUE
methylation	72	MS4A7	model_average	-4.36848	0.002122	0.777492	1.72411	1.08454	-1					0	0.016174	constant	TRUE
methylation	72	RNU6ATAC	poly2	-4.6391	0.031427	0.422388	2.01633	0.53037	-1	-34.9588	0.813931	21.4794	0.641724	0.002795	0.00215	constant	FALSE
methylation	72	SLC35B3	model_average	-4.25758	0.455537	1.48009	2.14979	1.89112	-1					0	0.001162	constant	TRUE
methylation	72	TELO2	model_average	-4.34268	1.54666	2.04481	2.30854	2.37646	1					0	0.000617	constant	FALSE
methylation	72	USP46-AS1	model_average	-4.03193	0.789103	1.74376	2.2586	2.21506	1					0	0.003629	constant	TRUE
methylation	72	ZFAND6	model_average	-1.64189	0.562532	1.69221	2.33993	2.01318	1					0	0.000347	constant	TRUE
methylation	72	C19orf66	model_average	-4.29103	0.320763	1.38619	2.17411	1.61729	1					0	0.003494	constant	TRUE
methylation	72	CATSPER3	poly2	2.3382	0.043406	0.529085	1.3054	0.663718	-1	-18.5992	0.818182	13.2996	0.672281	0.009837	0.007567	constant	FALSE
methylation	72	CD53	model_average	-0.874089	0.269481	1.18929	1.90733	1.62123	-1					0	0.000419	constant	TRUE
methylation	72	CHD3	poly2	1.61305	1.90391	2.27941	2.50435	2.42185	-1	-39.2944	0.568712	23.6472	0.800284	0.002002	0.00154	constant	FALSE
methylation	72	DYTN	model_average	-1.26708	0.017378	0.8492	1.69981	1.2462	-1					0	0.005074	constant	TRUE
methylation	72	GEMIN6	model_average	-4.31564	0.23262	1.03589	1.66509	1.71934	-1					0	0.00039	constant	TRUE
methylation	72	GJD3	model_average	0.905775	0.19852	0.967821	1.54048	1.71839	-1					0	0.000614	constant	TRUE
methylation	72	IQCK	model_average	-3.47998	0.560797	1.61505	2.2469	2.00135	1					0	0.000326	constant	TRUE
methylation	72	LINC00211	model_average	0.729622	0.002211	0.891895	1.75278	1.17228	-1					0	0.006932	constant	TRUE
methylation	72	MORC3	model_average	-4.41235	0.336834	1.33087	2.0658	1.68153	1					0	0.001705	constant	TRUE
methylation	72	PCDHGB4	poly2	-2.78709	0.030007	0.405055	0.93113	0.544632	1	-20.7867	0.890323	14.3934	0.672529	0.008313	0.006395	constant	FALSE
methylation	72	PIGT	model_average	-4.89149	0.420721	1.47374	2.20142	1.77255	1					0	0.000902	constant	TRUE
methylation	72	PIK3R2	poly2	-2.96076	1.29375	2.25394	2.66789	2.33938	1	-46.7934	0.03612	27.3967	0.613428	0.001125	0.000865	constant	FALSE
methylation	72	PLEKHG2	model_average	-4.4831	1.00816	1.92623	2.3539	2.26906	1					0	0.000745	constant	FALSE
methylation	72	PMF1-BGLAP	model_average	-4.72322	0.143845	1.03197	1.78867	1.45266	1					0	0.004257	constant	TRUE
methylation	72	TMEM38A	model_average	-4.54447	0.555822	1.64762	2.21604	2.07187	1					0	0.00186	constant	TRUE
methylation	72	TOMM20L	model_average	-2.20591	0.103599	0.821109	1.62961	1.0566	1					0	0.000844	constant	TRUE
methylation	72	REP15	poly2	2.46563	1.09236	2.13496	2.56066	2.30253	-1	-41.6357	0.19276	24.8179	0.63722	0.001672	0.001286	constant	FALSE
methylation	72	CELA2B	model_average	2.35537	0.265405	1.24792	1.98688	1.53155	-1					0	0.001388	constant	TRUE
methylation	72	FSHB	model_average	-3.55397	0.042381	0.565196	1.25332	0.765699	-1					0	0.006489	constant	FALSE
methylation	72	RRH	model_average	2.0483	0.132971	0.875132	1.57463	1.23535	1					0	0.004728	constant	TRUE
methylation	72	C7	model_average	-0.779853	0.001711	0.78725	2.01888	0.925289	-1					0	0.010522	constant	TRUE
methylation	72	SCARNA14	hill	2.55944	0.808485	2.06656	2.73231	2.44897	-1	-35.6841		22.8421	0.625572	0.002518	0.001743	constant	TRUE
methylation	72	AHSG	poly2	1.04852	0.039257	0.496532	1.24408	0.600604	-1	-21.573	0.955989	14.7865	0.646578	0.007826	0.00602	constant	FALSE
methylation	72	IL26	model_average	2.10396	0.81717	1.97738	2.58626	2.16107	1					0	0.006354	constant	FALSE
methylation	72	AVIL	model_average	1.46637	0.156996	0.808696	1.32856	1.56302	-1					0	0.001354	constant	TRUE
methylation	72	GCFC2	model_average	-3.91772	0.871923	1.88275	2.39853	2.25546	1					0	0.003889	constant	TRUE
methylation	72	OR4S1	model_average	-3.25506	0.031093	1.07878	1.98877	1.29537	-1					0	0.016287	constant	TRUE
methylation	72	SNORA70D	model_average	2.50229	0.190265	1.04522	1.79594	1.29835	-1					0	0.00626	constant	TRUE
methylation	72	TXLNB	model_average	-3.93145	0.007498	0.850501	1.73781	1.21487	-1					0	0.014533	constant	TRUE
methylation	72	CEP162	model_average	0.198383	0.313584	1.33145	2.09809	1.62105	-1					0	0.009008	constant	TRUE
methylation	72	GPX5	model_average	-2.91837	0.005269	0.832606	1.73812	1.17836	-1					0	0.00734	constant	TRUE
methylation	72	RMST	model_average	-2.76446	0.030707	0.845039	1.67485	1.25095	-1					0	0.011365	constant	TRUE
methylation	72	SNORA70B	model_average	1.74056	0.000972	0.707766	1.95591	0.8475	1					0	0.01246	constant	TRUE
methylation	72	ADAMTS9-AS1	model_average	0.542033	0.765727	1.87523	2.43146	2.23243	-1					0	0.002375	constant	TRUE
methylation	72	ALKBH3-AS1	model_average	-1.34183	1.41254	1.95346	2.23665	2.35802	-1					0	0.003271	constant	FALSE
methylation	72	ATP13A5-AS1	model_average	-2.95938	0.708536	2.06935	2.6891	2.24764	1					0	0.013862	constant	FALSE
methylation	72	AZGP1	model_average	-2.16335	0.327247	1.25431	1.91955	1.79919	1					0	0.005272	constant	TRUE
methylation	72	CXCL10	model_average	-3.4935	0.281149	1.19001	1.88815	1.66614	-1					0	0.009027	constant	TRUE
methylation	72	FAM3B	model_average	3.55688	0.376669	1.44168	2.09095	1.91109	-1					0	0.004752	constant	TRUE
methylation	72	FGF4	model_average	-2.53751	1.01132	1.74973	2.10308	2.34088	1					0	0.003177	constant	FALSE
methylation	72	FGL2	model_average	-2.97661	0.238506	1.17652	1.91647	1.57154	-1					0	0.006606	constant	TRUE
methylation	72	GSTA2	model_average	-1.78322	0.90084	2.01284	2.55883	2.20508	1					0	0.010259	constant	FALSE
methylation	72	GTSCR1	model_average	0.034281	0.128812	1.16073	1.98182	1.44542	-1					0	0.004738	constant	TRUE
methylation	72	HNF4G	poly2	2.208	2.18723	2.47363	2.69492	2.45679	1	-16.7791	0.633976	12.3895	0.756685	0.011315	0.008704	constant	FALSE
methylation	72	LAG3	model_average	-0.03057	0.000294	0.613462	1.94478	0.711228	-1					0	0.005239	constant	TRUE
methylation	72	LAIR2	model_average	-2.65776	0.287708	1.32376	2.1071	1.58823	-1					0	0.006221	constant	TRUE
methylation	72	LIN7A	model_average	-3.5847	0.30698	1.20947	1.86573	1.79405	-1					0	0.005608	constant	TRUE
methylation	72	LINC00160	model_average	2.07554	0.150177	0.933385	1.56373	1.46137	-1					0	0.010698	constant	TRUE
methylation	72	LSM14B	poly2	-4.36377	1.37663	2.17119	2.51802	2.3523	1	-26.1861	0.120917	17.0931	0.695854	0.005488	0.004221	constant	FALSE
methylation	72	MCMBP	model_average	-0.599471	0.355432	1.36812	2.10686	1.6959	-1					0	0.003345	constant	TRUE
methylation	72	MIB1	model_average	-3.87454	0.624432	1.68898	2.29725	2.06136	1					0	0.01147	constant	TRUE
methylation	72	MIR4458HG	model_average	2.1411	0.281152	1.17846	1.8541	1.62223	-1					0	0.015318	constant	TRUE
methylation	72	MORN3	poly2	3.24544	0.864824	1.98677	2.46097	2.24049	-1	-18.2083	0.426972	13.1042	0.652837	0.010137	0.007798	constant	FALSE
methylation	72	NKX2-4	model_average	-2.94951	0.741795	1.89246	2.48277	2.12286	1					0	0.004668	constant	TRUE
methylation	72	PCDHGC4	model_average	1.50249	0.375037	1.37223	2.01369	1.89549	-1					0	0.003353	constant	TRUE
methylation	72	RBBP8NL	poly2	2.62091	2.34293	2.65354	3.01555	2.47142	1	-19.3446	0.799816	13.6723	0.622847	0.009289	0.007145	constant	FALSE
methylation	72	SMCO3	model_average	2.40489	0.284944	1.24867	1.95411	1.58411	1					0	0.01025	constant	TRUE
methylation	72	SNORA4	model_average	1.49032	0.414919	1.80757	2.4694	2.07974	-1					0	0.005065	constant	TRUE
methylation	72	SPRR1B	model_average	-4.1477	0.550119	1.70174	2.35732	2.01633	1					0	0.006252	constant	TRUE
methylation	72	TAS2R43	model_average	0.855613	0.822209	2.08087	2.66453	2.26246	-1					0	0.004463	constant	FALSE
methylation	72	TCN1	model_average	-3.93068	0.813184	1.91345	2.46973	2.16752	-1					0	0.006236	constant	FALSE
methylation	72	TTYH3	poly2	-3.67149	2.07812	2.50678	2.83694	2.43726	1	-27.4918	0.291509	17.7459	0.640643	0.004963	0.003818	constant	FALSE
