# Supplementary material for: BMDx2: A Tool for Integrating Toxicogenomics‐Based Dose‐Dependency Analysis and AOP‐Based Mechanistic Insights
Source: Small Methods. 2025 Nov 12;9(12):e01728. doi: 10.1002/smtd.202501728 (PMC12716184; doi:10.1002/smtd.202501728)
Supplement: Supplementary file 4 — Supplemental Table S5,S6 [file SMTD-9-e01728-s002.xlsx]

## Sheet: Methylation
Experiment expression	time_point expression	Feature expression	Model expression	Adverse direction model expression	BMDL expression	BMD expression	BMDU expression	Experiment methylation	time_point methylation	Feature methylation	Model methylation	Adverse direction model methylation	BMDL methylation	BMD methylation	BMDU methylation	DiffTrend	Coefficient	CorGenePatteerns	NormalizedEuclideanDistance
expression	24	CASP8	model_average	-1	0.0209449565742266	0.942079	1.4596303799538	methylation	24	CASP8	model_average	-1	0.000812117553743106	0.697035	1.67784047566289	-1	-0.152115	0.990428	9.85813
expression	24	IFITM10	model_average	1	0.0320802651605177	0.899001	1.39623622193952	methylation	24	IFITM10	poly2	-1	0.0523187993493441	0.605271	1.55168023841126	1	0.539635	-0.899892	9.18429
expression	24	TRIM22	model_average	-1	0.00751412682515133	0.526408	0.881464809983425	methylation	24	TRIM22	model_average	-1	0.0408845975015845	0.509658	1.04061932839203	-1	-0.406046	0.976063	9.25915
expression	24	AES	model_average	-1	0.0112804889761741	0.593901	0.978293032075001	methylation	24	AES	model_average	-1	0.000109802247466197	0.460118	1.84290290790487	-1	-0.257681	0.949875	14.876
expression	24	CLIC6	model_average	1	0.0123986364744905	0.505418	0.851097596824654	methylation	24	CLIC6	poly2	-1	0.033794274627165	0.447453	1.10901811527122	1	0.242776	-0.622017	13.4742
expression	24	DIXDC1	model_average	1	0.0124514222794828	0.443352	0.759312201811327	methylation	24	DIXDC1	poly2	-1	0.0306640342863036	0.405582	0.893125984660102	1	0.391435	-0.835437	10.9288
expression	24	GPR65	model_average	-1	1.26910530955915	1.47848	1.63958985028349	methylation	24	GPR65	model_average	-1	0.00890776074017199	0.901493	2.06968063672189	-1	-0.447477	0.846296	10.6007
expression	24	HIC1	model_average	1	0.361746023535039	0.919057	1.20410483248897	methylation	24	HIC1	poly2	-1	0.0387036507956352	0.495332	1.28559500895429	1	0.612833	-0.499268	9.82109
expression	24	MTMR4	model_average	-1	0.427889623822683	1.37519	1.62843791484743	methylation	24	MTMR4	model_average	1	0.346490644823113	1.33078	2.04891773212238	-1	-0.408428	-0.954979	16.9508
expression	24	RBM24	model_average	1	0.186284418925226	1.047	1.43163760037938	methylation	24	RBM24	model_average	-1	0.00622624766661273	0.886482	2.06974727664646	1	0.441427	-0.912451	7.07967
expression	24	SCG5	model_average	1	0.016863524871892	1.90033	1.96602410402897	methylation	24	SCG5	model_average	-1	0.000267017690579624	0.610933	1.95413113285862	1	0.754635	-0.675578	4.01286
expression	24	SERTAD2	model_average	1	0.901776736434907	1.47016	1.78071488406813	methylation	24	SERTAD2	poly2	-1	0.0281953138690733	0.383455	2.64950043365751	1	0.613174	-0.402428	12.6071
expression	24	SIRPG	model_average	-1	0.0232685361163231	1.00028	1.54059185980519	methylation	24	SIRPG	poly2	-1	0.0653939309345776	0.692867	1.69972696403634	-1	-0.0707828	0.954317	9.45488
expression	24	SLC46A1	model_average	-1	1.11250085819058	1.32634	1.49259949486076	methylation	24	SLC46A1	poly2	-1	0.0248236679258425	0.347519	0.748934625168042	-1	-0.747564	0.170269	12.9534
expression	24	TRANK1	model_average	-1	0.0180052616661995	0.898918	1.40089895478153	methylation	24	TRANK1	poly2	-1	0.0415287915550936	0.521304	1.37568276595107	-1	-0.231	0.772574	10.2096
expression	24	WNT1	model_average	1	0.707520298681594	1.44156	1.61793976292144	methylation	24	WNT1	poly2	-1	0.0382366114769639	0.488312	1.22955116340421	1	0.783653	-0.453394	9.4629
expression	24	YPEL3	model_average	-1	0.438583382293342	1.27593	1.56500280751128	methylation	24	YPEL3	poly2	1	0.0266922266165808	0.366595	2.05953992682898	-1	-0.640098	-0.406947	10.8056
expression	24	ANPEP	model_average	-1	0.815689584433122	1.70339	2.13004388416812	methylation	24	ANPEP	model_average	-1	0.110373884867825	1.02466	1.81779764957662	-1	-0.169141	0.934833	12.2289
expression	24	BTBD6	model_average	-1	0.202703806972487	1.56497	2.03544573427495	methylation	24	BTBD6	model_average	1	0.438535516200888	1.51088	2.24270415816633	-1	-0.271279	-0.981182	18.2668
expression	24	BTN3A2	model_average	-1	0.520449950688601	1.43629	1.7977601141924	methylation	24	BTN3A2	poly2	-1	0.0385438234850298	0.495051	1.30102758047823	-1	-0.255778	0.422534	10.465
expression	24	CD86	poly2	1	1.89383436131584	2.51679	2.81406653021894	methylation	24	CD86	model_average	-1	0.186252828976539	1.02594	1.72540414644586	1	0.407755	-0.793923	7.81318
expression	24	DRAXIN	poly2	1	1.46121169284537	2.22538	2.41775983775084	methylation	24	DRAXIN	model_average	-1	0.0969163468935243	0.994185	1.7646927636759	1	0.322887	-0.811509	6.91261
expression	24	GIMAP8	model_average	-1	1.14687916039725	1.74364	2.06364210866717	methylation	24	GIMAP8	poly2	-1	0.0342529578143362	0.450235	1.54439421468636	-1	-0.260036	0.359771	9.22256
expression	24	GPX8	model_average	-1	0.488527182830941	1.46569	1.6303201386425	methylation	24	GPX8	model_average	-1	0.386828600192842	1.37488	2.05386721261602	-1	-0.259387	0.953547	11.8924
expression	24	IFITM3	model_average	-1	0.660693116811075	1.9012	2.0914399106532	methylation	24	IFITM3	model_average	-1	0.331651944137616	1.208	1.80048274596042	-1	-0.141564	0.942088	14.9735
expression	24	NEDD9	model_average	1	0.393515695259192	1.93511	2.22263358231123	methylation	24	NEDD9	model_average	-1	0.172798145079565	0.949215	1.60801328080528	1	0.301939	-0.906227	6.50082
expression	24	PRR7	model_average	1	0.0135198306210631	0.545865	0.909821138599233	methylation	24	PRR7	model_average	-1	0.000169940184523271	0.503388	1.82037209382995	1	0.222735	-0.948786	10.6825
expression	24	PWARSN	model_average	-1	1.34297116997837	1.77335	2.02961653542195	methylation	24	PWARSN	model_average	-1	0.107217536255816	0.798229	1.38382515432867	-1	-0.154722	0.891455	6.59049
expression	24	RGS9	model_average	1	1.46112076412934	1.97157	2.24266698311217	methylation	24	RGS9	poly2	-1	0.0337748099138938	0.449795	1.14819708909387	1	0.233915	-0.100626	9.49575
expression	24	RNF208	model_average	-1	0.0150342380814353	0.753999	1.20138800893899	methylation	24	RNF208	model_average	-1	0.0442593464926085	0.73588	1.34826168121307	-1	-0.112253	0.999368	6.23857
expression	24	RNF219	model_average	1	0.309605631073257	1.26914	1.73475012460029	methylation	24	RNF219	model_average	-1	0.0736979138938197	0.87036	1.5973963439427	1	0.271696	-0.955709	12.6091
expression	24	SERPINE1	model_average	1	1.04936515875416	1.57712	1.88828125966438	methylation	24	SERPINE1	model_average	-1	0.00281578233609916	0.949892	1.91750804924611	1	0.478596	-0.890288	8.16132
expression	24	SPATA18	model_average	1	0.153086677957008	1.87138	2.07590343954905	methylation	24	SPATA18	poly2	-1	0.0420174188990596	0.520603	1.31386615322692	1	0.312683	-0.490018	10.6435
expression	24	ZBTB2	model_average	1	0.0781356196263413	1.86725	2.07199642582284	methylation	24	ZBTB2	model_average	-1	0.565798333441066	1.59447	2.18147672987091	1	0.289584	-0.958248	9.42277
expression	24	DOK4	model_average	1	0.0395680590042794	1.14161	1.73462795290447	methylation	24	DOK4	model_average	-1	0.0372472449051847	1.01348	1.88029604811733	1	0.158131	-0.997798	8.37537
expression	24	SERINC2	model_average	1	0.0227524962403286	0.807464	1.27321217349758	methylation	24	SERINC2	model_average	-1	0.000764864417469682	0.238596	0.639099402356807	1	0.149698	-0.719612	9.08612
expression	24	APOL1	poly2	-1	0.373419566788962	1.97319	2.08965700452303	methylation	24	APOL1	model_average	-1	0.114518389820909	0.84626	1.63429094682581	-1	-0.12517	0.755243	12.0947
expression	24	DDX19B	model_average	1	0.43420563009351	1.89338	2.17698070719607	methylation	24	DDX19B	model_average	-1	0.0258696629184798	0.388648	0.766376410650566	1	0.169627	-0.789867	10.7597
expression	24	SYT3	model_average	-1	0.472459513271165	1.45358	1.84277708719688	methylation	24	SYT3	poly2	-1	0.0605124687637947	0.660093	1.63478433660117	-1	-0.119474	0.790942	8.29986
expression	24	TAC3	poly2	1	2.06325197441969	2.35716	2.55639891734583	methylation	24	TAC3	model_average	-1	0.138938575073855	1.17898	1.9544004082761	1	0.208102	-0.785486	4.58635
expression	24	LAMB2	poly2	-1	2.2697825169194	2.44495	2.58831613698052	methylation	24	LAMB2	poly2	1	0.0488719939462824	0.57899	1.49216928365216	-1	-0.178387	-0.325169	11.2668
expression	24	MIR646HG	poly2	-1	2.09238633135498	2.34471	2.48820324604738	methylation	24	MIR646HG	model_average	-1	0.000391378320841935	0.705218	1.77516198187179	-1	-0.0940317	0.653131	7.73359
expression	24	MPHOSPH6	model_average	1	0.341793485188071	1.56753	2.05903402075481	methylation	24	MPHOSPH6	model_average	1	0.046056479316969	0.960994	1.77803026927761	1	0.144469	0.949542	12.2049
expression	24	THBS3	poly2	-1	0.378272113345519	2.31921	2.4091195928726	methylation	24	THBS3	poly2	-1	0.0455843696689161	0.551357	1.40810126050194	-1	-0.099493	0.308139	9.41227
expression	24	YWHAE	model_average	1	0.427845684283814	1.41159	1.71306457465248	methylation	24	YWHAE	model_average	1	0.15961888703354	0.999718	1.70537495105574	1	0.0708042	0.93664	10.3696
expression	24	DOCK8	poly2	-1	1.08467357959672	2.34003	2.61443595861648	methylation	24	DOCK8	model_average	-1	0.46649462273399	1.37226	1.82706451875373	-1	-0.0895437	0.954788	9.77478
expression	24	NR2F2	model_average	1	0.608655129164357	1.51407	1.90012639301986	methylation	24	NR2F2	poly2	-1	0.0339507815067631	0.440745	1.01497008966034	1	0.224861	-0.605454	8.79752
expression	24	CCM2	poly2	-1	1.13752186041211	2.55583	2.67103496966286	methylation	24	CCM2	model_average	-1	0.0202481310082189	0.938179	1.82396514957227	-1	-0.0839917	0.585207	14.2461
expression	24	FLT1	poly2	1	0.981252135147441	2.48954	2.7274039930875	methylation	24	FLT1	model_average	1	0.347022582130425	1.32192	2.02968391817666	1	0.0416109	0.818784	10.7174
expression	24	SNORD18C	poly2	1	2.11947765563231	2.31426	2.45856691654716	methylation	24	SNORD18C	model_average	1	0.33455593802607	1.37024	2.12456069530499	1	0.06195	0.793932	5.00668
expression	24	IGLL1	model_average	-1	0.183707930887546	1.62519	2.11451455679711	methylation	24	IGLL1	model_average	1	0.0250957761913604	0.429191	0.888240077194564	-1	-0.195689	-0.827283	6.48934
expression	24	PARP10	poly2	-1	2.20552654300282	2.43383	2.609796064046	methylation	24	PARP10	model_average	1	0.0355181332604684	0.95129	1.80408051478719	-1	-0.174687	-0.713272	13.1639
expression	48	RIT1	model_average	1	0.0371017167913245	1.06865	1.62914846314369	methylation	48	RIT1	poly2	-1	0.0353395761867916	0.464805	1.19738689909067	1	0.270746	-0.599766	13.3753
expression	48	RPGRIP1	model_average	-1	0.00628757110862175	0.456743	0.778847469863396	methylation	48	RPGRIP1	poly2	-1	0.0217080492419813	0.306212	0.617440937266297	-1	-0.332069	0.780046	7.12561
expression	48	SMAD3	model_average	-1	0.0073393605538707	0.585333	0.966400764318632	methylation	48	SMAD3	poly2	-1	0.033264556489088	0.443789	2.48121036984761	-1	-0.470649	0.559814	7.48192
expression	48	TM4SF19	model_average	1	0.0142784301973238	0.535295	0.894791237028266	methylation	48	TM4SF19	model_average	-1	0.0154841869326147	0.282042	0.553902174262758	1	0.612914	-0.859365	12.786
expression	48	TTC14	model_average	-1	0.0108446149720897	0.67925	1.09853347867508	methylation	48	TTC14	poly2	1	0.0346512445935588	0.45088	1.07265713400937	-1	-0.432926	-0.783394	13.0762
expression	48	ANXA1	model_average	1	0.045669889340313	1.18526	1.79611154122364	methylation	48	ANXA1	poly2	-1	0.048435957084459	0.570637	1.42304586983412	1	0.628607	-0.906445	15.9384
expression	48	ANXA6	model_average	-1	0.00844392387891799	0.533524	0.891723723659917	methylation	48	ANXA6	poly2	-1	0.0303866997931099	0.406609	0.919494973789892	-1	-0.530963	0.747085	12.5467
expression	48	CD14	model_average	-1	1.1218607396434	1.69788	1.94536633550878	methylation	48	CD14	poly2	-1	0.0507733683171977	0.587984	1.45970697323979	-1	-0.38009	0.68055	20.0909
expression	48	EMP1	model_average	1	0.011159079144917	0.415357	0.71715330293151	methylation	48	EMP1	model_average	-1	0.000576416132743574	0.344405	1.03686143474999	1	0.981147	-0.987881	14.3131
expression	48	ERGIC1	model_average	1	0.0102309757897746	0.428582	0.736807842678311	methylation	48	ERGIC1	poly2	-1	0.00951625331222884	0.147597	0.277776043182027	1	0.298967	-0.592073	12.7213
expression	48	FAIM	model_average	1	0.0182247474553268	0.639232	1.04237384263178	methylation	48	FAIM	poly2	-1	0.0392536164822591	0.498815	1.27748483552674	1	0.412703	-0.759874	12.9483
expression	48	KLHL30	model_average	-1	0.0059272011414074	0.389509	0.676801219564522	methylation	48	KLHL30	poly2	-1	0.0278044339648341	0.377194	0.818040541149088	-1	-0.424715	0.770118	9.62635
expression	48	MYO15B	model_average	-1	0.0323743780724044	1.22286	1.87196765071628	methylation	48	MYO15B	model_average	-1	0.00452023177028949	0.283161	2.65895154652744	-1	-0.183762	0.581599	11.7562
expression	48	PDGFRL	model_average	-1	0.137237682962193	1.17193	1.53107666315983	methylation	48	PDGFRL	poly2	-1	0.0448804954737825	0.5502	1.46067874751206	-1	-0.492	0.607782	11.7915
expression	48	PTGES	model_average	1	0.0274543402068332	0.691419	1.11517918332347	methylation	48	PTGES	poly2	-1	0.0275216366683704	0.372077	0.793255316634573	1	0.559345	-0.812451	9.61086
expression	48	SIPA1L2	model_average	1	0.020456519248077	0.725338	1.16135048257445	methylation	48	SIPA1L2	poly2	-1	0.0185840276689557	0.271294	2.629671236993	1	0.282637	-0.430465	5.63055
expression	48	SLC35G2	model_average	1	0.012236399433216	0.460375	0.784951844048729	methylation	48	SLC35G2	poly2	-1	0.0279134308361594	0.384599	2.31985900166429	1	0.51375	-0.479022	6.90394
expression	48	SPINK1	poly2	1	1.59206885511932	2.16031	2.36524515258971	methylation	48	SPINK1	poly2	-1	0.0287964840903997	0.393855	0.90679956205516	1	0.270891	-0.00637529	7.74543
expression	48	TNFRSF10C	model_average	-1	0.00532532571592588	0.368796	0.644758051513293	methylation	48	TNFRSF10C	poly2	-1	0.0212592650432086	0.304259	1.00830796753892	-1	-0.372838	0.52975	12.0674
expression	48	AK5	poly2	1	0.949850290559536	1.99778	2.42278500910902	methylation	48	AK5	poly2	-1	0.0328004638913116	0.437839	1.20250056332547	1	0.215289	-0.263748	9.55677
expression	48	ATAD3C	model_average	1	0.0217558554449534	0.759674	1.2081508193174	methylation	48	ATAD3C	poly2	-1	0.029166132580085	0.392873	1.24494053542826	1	0.221326	-0.747307	5.31114
expression	48	FBXL4	model_average	-1	0.0119919372878662	0.619848	1.01499659660774	methylation	48	FBXL4	model_average	-1	0.0205987901043432	0.321102	0.651715291143118	-1	-0.163456	0.83342	12.7627
expression	48	GIMAP8	model_average	-1	0.0112555728151311	0.69192	1.11614457195157	methylation	48	GIMAP8	poly2	-1	0.0267638301118039	0.372001	0.838647226782217	-1	-0.408891	0.438937	10.3379
expression	48	MAP3K12	model_average	-1	0.015547156820521	0.75887	1.20798754005888	methylation	48	MAP3K12	poly2	-1	0.0331762411006913	0.438029	1.04451881562449	-1	-0.157432	0.712783	9.4597
expression	48	MCCC1	model_average	-1	0.0105589711521799	0.535551	0.894706829814764	methylation	48	MCCC1	poly2	-1	0.0280068200363126	0.3841	1.97367329111901	-1	-0.118328	0.574097	14.2237
expression	48	METTL7B	model_average	-1	0.0302604339331197	1.17939	1.80353287334915	methylation	48	METTL7B	poly2	-1	0.0364246490890825	0.468236	1.13244408032464	-1	-0.189743	0.80017	11.9567
expression	48	MT1F	model_average	-1	0.00818219978165801	0.515148	0.865026084459857	methylation	48	MT1F	poly2	-1	0.0404423001148875	0.51209	1.35321396888597	-1	-0.288392	0.74609	14.0341
expression	48	MTUS1	poly2	-1	2.29425535336078	2.66928	2.97906930201958	methylation	48	MTUS1	poly2	1	2.30202439551537	2.62006	2.95613910708019	-1	-0.126617	-0.997209	6.55566
expression	48	PELI3	model_average	-1	0.00861608652897268	0.505328	0.850675703124611	methylation	48	PELI3	poly2	-1	0.0254530385197729	0.356456	1.72203371260894	-1	-0.226276	0.433652	11.5477
expression	48	PHAX	model_average	1	0.0181247798283074	0.668863	1.08349677696993	methylation	48	PHAX	model_average	-1	0.0524107208706705	0.626823	1.3849522445323	1	0.306691	-0.949413	15.1952
expression	48	RASAL3	model_average	-1	0.371359320943628	1.57061	1.86409909240676	methylation	48	RASAL3	poly2	-1	0.0371053663098794	0.479799	1.2250856690485	-1	-0.199864	0.387941	15.656
expression	48	RNF19A	model_average	1	0.0297083752736408	0.983322	1.5124961119223	methylation	48	RNF19A	poly2	-1	0.0363180578896798	0.473696	1.22169434325908	1	0.172026	-0.647388	10.1677
expression	48	SERPINE1	poly2	1	1.15108831580773	2.23618	2.61067552279214	methylation	48	SERPINE1	poly2	-1	0.0690994985552022	0.726324	1.82844929763067	1	0.277254	-0.704117	7.99212
expression	48	SOGA3	model_average	1	0.0109262553750544	0.41419	0.715412735464314	methylation	48	SOGA3	poly2	-1	0.0262021576696888	0.363029	0.794326888576433	1	0.589918	-0.572425	8.95644
expression	48	TANK	model_average	1	0.0232746277391287	0.805239	1.27015568232349	methylation	48	TANK	poly2	-1	0.0626427310424554	0.67895	1.70569673173033	1	0.289742	-0.93684	12.6783
expression	48	TREX1	model_average	-1	0.0115380642129716	0.605635	0.994940276522009	methylation	48	TREX1	poly2	-1	0.0435541386413446	0.540294	1.4516915398152	-1	-0.186304	0.783021	13.503
expression	48	ZBTB2	model_average	1	0.0446747150518595	1.24671	1.89536831386537	methylation	48	ZBTB2	poly2	-1	0.0232730513768808	0.324066	0.661027639467406	1	0.14679	-0.805187	9.63895
expression	48	ZNF474	poly2	1	1.00976126368128	2.17121	2.50024167356954	methylation	48	ZNF474	poly2	-1	0.0235070730787255	0.571896	1.5867896487755	1	0.199504	0.247103	4.38422
expression	48	LOC100507156	model_average	-1	0.0131711978922817	0.779722	1.23761407910543	methylation	48	LOC100507156	poly2	-1	0.032414454775875	0.432232	1.60403740163049	-1	-0.318706	0.63836	10.1423
expression	48	PLEK2	model_average	1	0.0268248081843672	0.897068	1.39451397600086	methylation	48	PLEK2	poly2	-1	0.0409810158450079	0.511651	2.51467634179674	1	0.248762	-0.825432	11.5026
expression	48	ABHD14B	model_average	-1	0.00924071539104953	0.518902	0.870505354293079	methylation	48	ABHD14B	model_average	-1	0.00132448075521053	0.281303	0.930699203455325	-1	-0.202091	0.59414	13.6169
expression	48	CHERP	model_average	1	0.020596298094411	0.713597	1.14523786525539	methylation	48	CHERP	poly2	-1	0.0355184109904986	0.454424	1.04769869712911	1	0.296535	-0.863336	12.6835
expression	48	DDR1	model_average	1	0.0192729236648057	0.684655	1.10543652545309	methylation	48	DDR1	poly2	-1	0.0257165758024356	0.359744	2.06160479552581	1	0.215965	-0.413584	7.6419
expression	48	IGSF9	model_average	-1	0.0128536976877444	0.726625	1.16406018369149	methylation	48	IGSF9	poly2	-1	0.0333815552558656	0.439872	1.04892852009342	-1	-0.229376	0.7248	8.40204
expression	48	MRPL21	model_average	1	0.443556257199675	1.25643	1.64536250339379	methylation	48	MRPL21	model_average	1	0.22463411294702	1.12095	1.84377685389077	1	0.222382	0.95915	14.4703
expression	48	PPP1R14A	model_average	-1	0.0180633245070922	0.889042	1.38708871805305	methylation	48	PPP1R14A	poly2	-1	0.0454468357407736	0.553064	1.67065955445191	-1	-0.367523	0.844134	12.1296
expression	48	SLC6A17	model_average	-1	0.0206964431108252	0.959847	1.48487794234181	methylation	48	SLC6A17	poly2	-1	0.034592102709792	0.45314	1.47093698317498	-1	-0.182435	0.714585	6.81425
expression	48	BTBD3	model_average	1	0.0292257030313056	0.953974	1.47189111656311	methylation	48	BTBD3	poly2	-1	0.014672137491861	0.219155	0.421844308420836	1	0.176196	-0.564352	9.42158
expression	48	C6orf163	model_average	-1	0.0163176395211102	0.799983	1.26448074422241	methylation	48	C6orf163	poly2	1	0.0525129816935454	0.607778	1.56781745702766	-1	-0.245731	-0.90212	4.39791
expression	48	LINC01258	model_average	-1	0.00763345261283544	0.468267	0.795994102708409	methylation	48	LINC01258	poly2	-1	0.035709217082175	0.462637	1.63300435311442	-1	-0.170249	0.766526	8.92305
expression	48	NKX2-5	model_average	-1	0.0146524388424867	0.69744	1.12322558515302	methylation	48	NKX2-5	poly2	-1	0.043633627731804	0.541279	1.45898455150741	-1	-0.171223	0.779366	15.9293
expression	48	TRPC6	model_average	-1	0.0257950485557975	1.03214	1.58449555646533	methylation	48	TRPC6	poly2	-1	0.0676188851291026	0.718475	2.82247928541791	-1	-0.178074	0.935449	10.0563
expression	48	ARMC1	poly2	1	1.14359016903337	2.31452	2.64356031684342	methylation	48	ARMC1	model_average	-1	0.0819737338841936	0.87509	1.5883413663751	1	0.13952	-0.86043	13.1544
expression	48	CSF1R	poly2	-1	0.515819519349226	2.24382	2.46977715102003	methylation	48	CSF1R	poly2	-1	0.03012642563581	0.402472	0.897698055818618	-1	-0.127466	0.318508	17.2288
expression	48	PAIP1	model_average	1	0.0207985213087217	0.75425	1.20081895890269	methylation	48	PAIP1	poly2	-1	0.0358843656124788	0.467845	1.17996791417616	1	0.212226	-0.680581	13.8553
expression	48	TOP3B	model_average	1	0.0168509142931495	0.649835	1.05702223926505	methylation	48	TOP3B	poly2	-1	0.0202813764166261	0.489432	2.00049979256253	1	0.15981	-0.0770703	10.2716
expression	48	ABCC2	model_average	1	0.737787226410507	1.55855	1.96186911010846	methylation	48	ABCC2	poly2	-1	0.0296782600680696	0.394821	0.858252911585285	1	0.209342	-0.627592	4.54483
expression	48	ALG1L	model_average	1	0.0267687948913635	0.919846	1.42575668451197	methylation	48	ALG1L	poly2	-1	0.0308392718143485	0.414921	0.972799446646457	1	0.149291	-0.625589	9.61543
expression	48	CCM2	model_average	-1	0.0138632761476609	0.663278	1.07579542195718	methylation	48	CCM2	poly2	-1	0.0333442616267502	0.439342	1.04579117444409	-1	-0.095133	0.724923	14.1659
expression	48	ECHDC1	poly2	1	0.227176202814372	1.89304	2.46966366608472	methylation	48	ECHDC1	poly2	-1	0.0491791415418208	0.578482	1.46149089405794	1	0.127428	-0.770869	14.6092
expression	48	ORC4	model_average	1	0.0383856153386639	1.16029	1.76415613707827	methylation	48	ORC4	model_average	-1	0.0578541570221607	0.852809	1.62187246546815	1	0.117664	-0.998087	9.96965
expression	48	TMEM176A	model_average	-1	0.026158868375298	1.07025	1.64002564561563	methylation	48	TMEM176A	poly2	-1	0.0369154792886577	0.474131	1.16357470478537	-1	-0.145011	0.784148	9.42174
expression	48	C1orf216	poly2	-1	1.57991413132396	2.28147	2.55139071637	methylation	48	C1orf216	poly2	-1	0.030015456517359	0.405186	1.5019333669529	-1	-0.0799828	0.162777	10.2776
expression	48	LRCOL1	model_average	-1	0.0133337985615829	0.682248	1.10227980201904	methylation	48	LRCOL1	model_average	-1	0.0184813321872318	0.278859	0.550195100195991	-1	-0.0947681	0.798513	11.1419
expression	48	LINC00322	poly2	-1	1.01551930157424	2.4618	2.78283436893212	methylation	48	LINC00322	model_average	-1	0.0941676500416394	0.757418	1.46292071030076	1	0.00944789	0.701801	7.16046
expression	48	UBE3D	model_average	1	0.0232808573070198	0.843896	1.32277907060405	methylation	48	UBE3D	model_average	-1	0.00742655583447468	0.746896	1.59660358221567	1	0.185015	-0.994915	7.05033
expression	48	AZGP1	model_average	-1	0.0187644801622532	0.853883	1.3379621844151	methylation	48	AZGP1	model_average	1	0.105240458816549	0.805765	1.56312143824608	-1	-0.19978	-0.989411	8.40386
expression	72	ANKRD22	model_average	-1	0.00401339308293408	0.387421	0.673779577433509	methylation	72	ANKRD22	poly2	-1	0.0133264037510576	0.201704	0.961441881303213	-1	-0.444601	0.406076	11.159
expression	72	CARD16	poly2	-1	1.46917878086821	2.07234	2.36450952789896	methylation	72	CARD16	model_average	-1	0.779379542283817	1.8849	2.47055622749113	-1	-0.0915581	0.980054	12.8303
expression	72	MFAP4	poly2	1	1.19494168402896	2.28936	2.48158135754767	methylation	72	MFAP4	model_average	1	0.648200352334286	1.69166	2.25008488172642	1	1.05527	0.933307	12.1986
expression	72	RGS1	model_average	1	0.800294956724655	2.22777	2.63973956049925	methylation	72	RGS1	model_average	-1	0.763823762687986	1.89819	2.50434874530607	1	0.891142	-0.983025	15.5709
expression	72	SYNGR1	model_average	-1	0.0137490834612555	0.739804	1.18208692376409	methylation	72	SYNGR1	model_average	-1	0.000561165765853087	0.680989	1.5872983845842	-1	-0.256802	0.991347	6.64427
expression	72	TNFAIP6	model_average	1	0.298527034254535	1.48167	1.89432812299712	methylation	72	TNFAIP6	model_average	-1	0.294624573557918	1.17684	1.82556609611021	1	0.907603	-0.976256	10.2465
expression	72	ATG4C	model_average	-1	0.0208158345206164	0.880078	1.37328314049436	methylation	72	ATG4C	model_average	-1	0.000558094184642479	0.70294	1.73936714455845	-1	-0.0564669	0.985067	11.6622
expression	72	CMC2	poly2	1	0.420522794197176	2.50793	2.72926051952886	methylation	72	CMC2	poly2	-1	0.0274869704721831	0.374574	1.48530225583285	1	0.115607	-0.108664	10.7929
expression	72	HIST1H2BD	model_average	1	0.26546825775909	1.61376	2.06226809210156	methylation	72	HIST1H2BD	model_average	-1	0.355507247558647	1.40419	2.07650300202454	1	0.291393	-0.9836	14.8141
expression	72	HLX	model_average	1	0.0239678469861326	0.862094	1.34748760142359	methylation	72	HLX	poly2	-1	0.0326955365011144	0.436507	2.10248913435638	1	0.159319	-0.586173	15.3227
expression	72	SP9	poly2	-1	1.13748921582894	2.53276	2.67193663364734	methylation	72	SP9	model_average	1	1.57145988604783	2.29888	2.79560939616302	-1	-0.209784	-0.954614	14.6966
expression	72	SYT17	model_average	-1	0.0144137981220185	0.686205	1.10765851668551	methylation	72	SYT17	poly2	-1	0.0362356502138538	0.469184	1.78689992021765	-1	-0.0789149	0.74138	10.6799
expression	72	CD86	poly2	1	1.08036395927754	2.21057	2.39346552404295	methylation	72	CD86	model_average	-1	0.297537478475766	1.33906	2.12773067435182	1	0.349748	-0.838918	7.851
expression	72	CLDN7	poly2	-1	0.491184483752491	2.49656	2.60431882418405	methylation	72	CLDN7	poly2	-1	0.0516129517678936	0.606554	2.65554206706893	-1	-0.123097	0.209085	11.1196
expression	72	DDX39B	model_average	1	0.0281024010868883	0.945338	1.46040624153551	methylation	72	DDX39B	poly2	-1	0.0339073406504733	0.444425	1.05843812169137	1	0.215129	-0.74473	13.8124
expression	72	GLRX2	model_average	1	0.0322457074507636	1.00342	1.53933513235557	methylation	72	GLRX2	model_average	-1	0.0425920496274642	0.53746	1.12758767360378	1	0.287506	-0.964361	14.9038
expression	72	MEIOB	model_average	-1	0.0128436926051664	0.811382	1.28175606812432	methylation	72	MEIOB	model_average	1	0.0280167415692459	0.418862	0.845764940660609	-1	-0.489166	-0.970254	8.95755
expression	72	PGGT1B	model_average	1	0.0119070649138357	0.486447	0.823258928462417	methylation	72	PGGT1B	poly2	-1	0.0361127109809314	0.464651	1.11523338330926	1	0.237926	-0.800949	12.6901
expression	72	POLR2D	poly2	1	2.078164502718	2.37448	2.57753068436618	methylation	72	POLR2D	model_average	1	0.0125194394187351	1.00582	1.90871880264076	1	0.0252855	0.755781	13.1937
expression	72	PRCP	model_average	-1	0.540774411113024	1.21254	1.61684269110967	methylation	72	PRCP	model_average	-1	0.00685712193353723	0.284355	0.639404543152931	-1	-0.317407	0.354189	17.3557
expression	72	TM6SF1	poly2	-1	1.2417288681013	2.24958	2.36789449302619	methylation	72	TM6SF1	poly2	1	1.36597432214612	2.23774	2.61608604947209	-1	-0.205913	-0.971672	13.9997
expression	72	APOL1	poly2	-1	1.28341402522638	2.27653	2.42036255480365	methylation	72	APOL1	model_average	-1	0.00215426211539082	0.610194	1.46440692830008	-1	-0.0625142	0.701344	12.2289
expression	72	FFAR2	model_average	-1	0.429010033157406	1.91938	2.46268130289423	methylation	72	FFAR2	model_average	-1	0.395703659226597	1.6053	2.29231249371851	-1	-0.0568535	0.991486	7.52325
expression	72	MRPL21	poly2	1	1.13581596315454	2.11892	2.51505343659234	methylation	72	MRPL21	model_average	1	0.25426807778263	1.26364	2.03582356225664	1	0.152129	0.929253	14.7136
expression	72	CD37	model_average	-1	0.50626871335039	1.69552	1.90717270132049	methylation	72	CD37	model_average	-1	0.263178767966329	1.19835	1.93189050669237	-1	-0.228364	0.91353	14.4223
expression	72	COPZ1	model_average	1	1.31101468768596	1.88886	2.18815247981268	methylation	72	COPZ1	poly2	-1	0.106976522394664	0.922192	2.04041982523578	1	0.268565	-0.815316	16.9343
expression	72	CWC27	model_average	1	0.0135109669049239	0.525252	0.880042374714162	methylation	72	CWC27	poly2	-1	0.0416732052605464	0.521639	1.36419499470246	1	0.332984	-0.78108	14.5886
expression	72	LBHD1	poly2	1	2.44289001064059	2.60678	2.76924536657889	methylation	72	LBHD1	model_average	-1	0.319401642998842	1.36859	2.15424817316822	1	0.17752	-0.678399	14.5746
expression	72	NAT14	poly2	-1	1.36900351362709	2.25031	2.40978447532019	methylation	72	NAT14	model_average	1	0.37736608149972	1.35066	2.01913247708056	-1	-0.202459	-0.867447	14.7304
expression	72	TATDN1	model_average	1	0.588751246805598	1.64962	1.99365396518697	methylation	72	TATDN1	model_average	-1	0.476448885106157	1.5178	2.194303857635	1	0.35937	-0.971908	11.2836
expression	72	ZEB2-AS1	model_average	-1	0.0166414641571292	0.849773	1.33323074060191	methylation	72	ZEB2-AS1	model_average	-1	0.00795277226832465	0.710971	1.51975965787605	-1	-0.116673	0.997283	11.1309
expression	72	ALDH1A1	model_average	-1	0.00917749939650541	0.596318	0.981876554703743	methylation	72	ALDH1A1	poly2	-1	0.0410867851664099	0.516778	1.98125621973598	-1	-0.220392	0.775971	10.2465
expression	72	MS4A7	model_average	-1	0.0226663019817341	0.982207	1.51521306516218	methylation	72	MS4A7	model_average	-1	0.00212163305435082	0.777492	1.72411114789353	-1	-0.143768	0.992016	15.8721
expression	72	RNU6ATAC	model_average	1	0.235282111487566	1.16884	1.60381179480801	methylation	72	RNU6ATAC	poly2	-1	0.0314273581524379	0.422388	2.01632654588914	1	0.399985	-0.355552	11.4584
expression	72	CATSPER3	model_average	1	0.0186675408328429	0.676796	1.09451540637511	methylation	72	CATSPER3	poly2	-1	0.043405933055776	0.529085	1.30539639961723	1	0.279709	-0.881407	4.78342
expression	72	CD53	model_average	-1	0.989494250565984	1.88804	2.15727388178443	methylation	72	CD53	model_average	-1	0.26948139758362	1.18929	1.90733244018095	-1	-0.234833	0.914671	14.4123
expression	72	PCDHGB4	model_average	-1	0.860162262666805	1.78666	2.07628196412223	methylation	72	PCDHGB4	poly2	1	0.0300072775442562	0.405055	0.931130173790891	-1	-0.253495	-0.285365	9.31723
expression	72	PLEKHG2	poly2	-1	1.88451307810213	2.13298	2.30002704981082	methylation	72	PLEKHG2	model_average	1	1.00815891694212	1.92623	2.35389908447026	-1	-0.258471	-0.969385	12.824
expression	72	TOMM20L	model_average	-1	0.03075604466347	1.1782	1.80094989528646	methylation	72	TOMM20L	model_average	1	0.103598855250112	0.821109	1.62961116036603	-1	-0.328603	-0.98597	13.8102
expression	72	IL26	poly2	1	0.34961315401397	2.06702	2.51300828659051	methylation	72	IL26	model_average	1	0.817169895173681	1.97738	2.58625847317253	-1	-0.037851	0.996717	3.88452
expression	72	LIN7A	poly2	-1	1.59177614250061	2.27445	2.5997162908353	methylation	72	LIN7A	model_average	-1	0.306979756122222	1.20947	1.86572655654483	-1	-0.0197652	0.921121	13.6327
expression	72	MIB1	poly2	-1	0.56306815727297	2.08162	2.32994590019878	methylation	72	MIB1	model_average	1	0.624432480699262	1.68898	2.29725397687259	-1	-0.267782	-0.955957	11.8948

## Sheet: SensitiveGEX
Experiment expression	time_point expression	Feature expression	Model expression	Adverse direction model expression	BMDL expression	BMD expression	BMDU expression	Experiment methylation	time_point methylation	Feature methylation	Model methylation	Adverse direction model methylation	BMDL methylation	BMD methylation	BMDU methylation	DiffTrend	Coefficient	CorGenePatteerns	NormalizedEuclideanDistance
expression	24	ATP6V0D2	model_average	1	0.0143291846822294	0.447973	0.766396363265973	methylation	24	ATP6V0D2	poly2	-1	1.22967082790623	2.19646	2.59959015134343	1	0.566502	-0.925457	6.46526
expression	24	CCL20	model_average	1	0.0255448421394373	0.466688	0.796938387742967	methylation	24	CCL20	model_average	-1	0.233496500787645	1.17593	1.91321087263819	1	1.81328	-0.998379	9.35559
expression	24	CTSV	model_average	-1	0.0020087113701717	0.213839	0.393118046325519	methylation	24	CTSV	model_average	-1	0.00266271208442705	0.932013	1.91326209568597	-1	-0.337322	0.994854	10.8882
expression	24	HIF1A	model_average	1	0.0195304155796026	0.58852	0.971280294365154	methylation	24	HIF1A	poly2	1	2.48023036713546	2.68276	2.91469640455952	1	0.562886	0.665541	13.9056
expression	24	HIST1H2AC	model_average	1	0.012932337377267	0.39655	0.688179787470841	methylation	24	HIST1H2AC	model_average	-1	0.000270513038728312	0.424526	1.34844105400746	1	0.589986	-0.968895	13.3262
expression	24	HIST1H4I	model_average	1	0.0214392757719671	0.740873	1.18255069333459	methylation	24	HIST1H4I	model_average	-1	0.00187952630267971	0.876341	1.84017428566877	1	0.360599	-0.993934	14.0449
expression	24	HPR	model_average	-1	0.00900761940825089	0.594228	0.978917038282611	methylation	24	HPR	poly2	-1	0.0607756959734661	0.66807	1.70050521451521	-1	-0.2567	0.931942	9.52096
expression	24	IL1RN	model_average	1	0.0204366435779126	0.497938	0.840847816504715	methylation	24	IL1RN	model_average	-1	0.982475469436487	1.98578	2.48303283477377	1	0.974824	-0.958273	11.5069
expression	24	PRDM1	model_average	1	0.00963092397044988	0.383531	0.667956439804	methylation	24	PRDM1	poly2	-1	0.0348851418745201	0.456742	1.12577662060708	1	0.432753	-0.692133	13.0307
expression	24	RGS1	model_average	1	0.0128282569340915	0.433869	0.745547024379131	methylation	24	RGS1	model_average	-1	0.104716956634297	0.738233	1.33079367287003	1	1.23736	-0.999633	17.0698
expression	24	SARS	model_average	1	0.0101323802085674	0.359213	0.630077698231899	methylation	24	SARS	model_average	-1	0.116804880338273	0.912087	1.61562129640717	1	0.477844	-0.999463	12.4764
expression	24	TM4SF19	model_average	1	0.0187840337651874	0.678164	1.09640310237738	methylation	24	TM4SF19	model_average	-1	0.489920144072299	1.70656	2.43438082312001	1	0.52078	-0.988263	13.5111
expression	24	ARHGAP15	model_average	-1	0.0109828241076611	0.628374	1.02709981283462	methylation	24	ARHGAP15	model_average	-1	0.500938227131754	1.54269	2.09141772799276	-1	-0.229754	0.968841	10.7794
expression	24	ARMC9	model_average	1	0.0152048358339067	0.579548	0.9580988144878	methylation	24	ARMC9	model_average	-1	0.029944929208137	1.06223	1.95839485024387	1	0.288385	-0.997581	10.9255
expression	24	ATP1B1	model_average	-1	0.00919030453551039	0.527066	0.882354254285874	methylation	24	ATP1B1	poly2	1	0.0578922300338902	0.641187	1.59004293414301	-1	-0.439073	-0.94202	17.715
expression	24	BCL2L1	model_average	1	0.0129754731152549	0.493537	0.833816253221096	methylation	24	BCL2L1	model_average	1	1.775583638595	2.42586	2.89063485462486	1	0.2617	0.847225	12.1224
expression	24	DAGLA	model_average	1	0.0135821163474728	0.49601	0.837457356303191	methylation	24	DAGLA	model_average	-1	0.000308624328985867	0.613404	1.93566022702701	1	0.304114	-0.961344	8.16562
expression	24	DNAJA4	model_average	1	0.369841201988382	0.888533	1.19024357183096	methylation	24	DNAJA4	poly2	-1	1.50916884109978	2.24014	2.57527138738814	1	0.390242	-0.982218	13.6708
expression	24	FCAR	model_average	1	0.0210408329312874	0.720297	1.15439137387053	methylation	24	FCAR	model_average	-1	0.00116331609522262	0.892326	1.88576810928252	1	0.337042	-0.993918	11.7926
expression	24	GBP5	model_average	-1	0.00785282917943398	0.49237	0.83160342118856	methylation	24	GBP5	model_average	-1	0.00655795311494192	0.619489	1.30993314706486	-1	-0.323588	0.996617	5.82897
expression	24	HAL	model_average	-1	0.0051367369484739	0.373179	0.651600875241666	methylation	24	HAL	model_average	-1	0.023616423065436	0.38844	0.806212938861834	-1	-0.236245	0.926543	9.69447
expression	24	IL21R	model_average	-1	0.00772641800702448	0.521974	0.874978150150205	methylation	24	IL21R	poly2	-1	2.2121549111241	2.58297	2.93872360228214	-1	-0.539584	0.778637	6.92215
expression	24	JAKMIP2	model_average	1	0.0281290831911256	0.907137	1.40788805400917	methylation	24	JAKMIP2	model_average	-1	0.0821500972010161	1.17237	2.04100282739046	1	0.279467	-0.999007	11.6155
expression	24	KLHL30	model_average	-1	1.27169968434602	1.547	1.74404215759953	methylation	24	KLHL30	model_average	-1	0.756862318166635	2.01306	2.59172297143521	-1	-0.554302	0.993174	9.954
expression	24	LAMC2	model_average	1	0.0109122799214429	0.437266	0.74996239581227	methylation	24	LAMC2	model_average	-1	0.434494090140069	1.50348	2.10825676736519	1	0.249099	-0.982705	4.28013
expression	24	MMP2	model_average	-1	0.0100708467467545	0.587141	0.968714451730643	methylation	24	MMP2	model_average	-1	0.0022135555580791	0.813607	2.04502708754054	-1	-0.225777	0.984084	10.3254
expression	24	MSANTD3	model_average	1	0.0146082035819	0.44298	0.758791600036097	methylation	24	MSANTD3	poly2	-1	1.51119357483972	2.15772	2.46213979230538	1	0.514257	-0.899369	7.50853
expression	24	RIN2	model_average	-1	0.174237441519671	1.18187	1.61807261568035	methylation	24	RIN2	model_average	-1	0.429994354543471	1.83843	2.50245112772114	-1	-0.466474	0.998674	9.45783
expression	24	SCARB1	model_average	-1	0.137669182010021	1.24849	1.6473985152529	methylation	24	SCARB1	poly2	1	2.29946555445697	2.62511	2.9758515544375	-1	-0.347129	-0.913637	18.2669
expression	24	SEMA3G	model_average	-1	0.0119903033459045	0.717257	1.15126170788416	methylation	24	SEMA3G	poly2	1	1.67656382574084	2.34458	2.68800647765175	-1	-0.370182	-0.870893	10.7181
expression	24	SLC1A3	model_average	1	0.0208718677050881	0.745671	1.1890958993277	methylation	24	SLC1A3	model_average	-1	0.205435011150561	1.12013	1.85944669171006	1	0.228269	-1	12.3068
expression	24	SLC22A16	model_average	-1	0.0101815378744567	0.553911	0.921170491861363	methylation	24	SLC22A16	model_average	-1	0.0273691335314087	0.603911	1.26388052007044	-1	-0.144019	0.998229	14.2023
expression	24	SPIRE1	model_average	1	0.0109776105172993	0.43945	0.753245509628829	methylation	24	SPIRE1	poly2	-1	2.28553739186166	2.59161	2.88945602299731	1	0.302496	-0.759643	9.76374
expression	24	TEAD4	model_average	1	0.0218599709660045	0.731524	1.1697030056126	methylation	24	TEAD4	poly2	-1	2.25582821599781	2.57375	2.86949443738975	1	0.295886	-0.769826	7.50629
expression	24	TMEM37	model_average	-1	0.492630599313169	1.69779	1.90791524315812	methylation	24	TMEM37	model_average	1	1.27344357630015	2.10601	2.5182034851475	-1	-0.569078	-0.999631	13.2732
expression	24	TXNRD3	model_average	-1	0.00737827150921237	0.458966	0.782101373818325	methylation	24	TXNRD3	model_average	-1	0.0736079391030501	0.918773	1.68028241982553	-1	-0.29465	0.999409	12.4386
expression	24	ZBTB17	model_average	1	0.0147647839921932	0.54537	0.909191739319744	methylation	24	ZBTB17	model_average	-1	0.91499827553255	1.85322	2.35278309920277	1	0.344992	-0.957605	11.2801
expression	24	ADGRL3	model_average	-1	0.0185160076806317	0.888177	1.38561982483274	methylation	24	ADGRL3	poly2	1	1.84144085932104	2.42996	2.78959479156106	-1	-0.287922	-0.851767	4.49094
expression	24	CLIC5	model_average	1	0.00894594330608387	0.368326	0.644154997121951	methylation	24	CLIC5	model_average	-1	0.118252853039429	1.11262	1.93325088428062	1	0.27459	-0.999218	11.0902
expression	24	CNBP	model_average	1	0.229748933480032	1.73872	2.03630410904882	methylation	24	CNBP	poly2	1	2.02592525683057	2.4563	2.75304861744967	1	0.196347	0.980309	14.9167
expression	24	GSTA4	model_average	-1	0.00421546673225436	0.275936	0.496430679695999	methylation	24	GSTA4	poly2	-1	0.0334551739378096	0.440387	1.04877857966497	-1	-0.182523	0.730281	9.7065
expression	24	IRF4	model_average	1	0.371457190915052	1.91118	2.06772675717437	methylation	24	IRF4	poly2	1	1.96298971582711	2.39084	2.65825734932789	1	0.346984	0.997895	9.15403
expression	24	LINC01436	model_average	-1	0.0071966774801565	0.450769	0.769890920118777	methylation	24	LINC01436	model_average	-1	0.408896766599443	1.4721	2.22080879613679	-1	-0.150133	0.99692	6.91444
expression	24	LOC100129138	model_average	1	0.0126579700168122	0.490891	0.829821870171659	methylation	24	LOC100129138	model_average	1	0.194584103590193	1.01659	1.64993454220595	1	0.131926	0.999996	4.90529
expression	24	LOC100506302	model_average	-1	0.263675260699912	1.39385	1.86777081069727	methylation	24	LOC100506302	poly2	1	1.84108858034058	2.42601	2.78100378574138	-1	-0.323513	-0.96275	13.6325
expression	24	MARCH1	model_average	-1	0.00513639955286969	0.382549	0.666120463367164	methylation	24	MARCH1	model_average	-1	0.284192844615605	1.33794	2.13409547961388	-1	-0.235829	0.999656	7.16245
expression	24	MCEMP1	model_average	-1	0.172744627965155	1.60028	1.82991462452141	methylation	24	MCEMP1	poly2	1	1.85556854851863	2.36355	2.65485821141215	-1	-0.368543	-0.990441	14.459
expression	24	NCOA4	model_average	1	0.0103586826244472	0.442704	0.758023495370492	methylation	24	NCOA4	model_average	-1	0.0162950512750583	1.01837	1.94636557344405	1	0.24515	-0.996211	13.6732
expression	24	NPL	model_average	-1	0.0110059725860655	0.591313	0.974632267790037	methylation	24	NPL	model_average	-1	0.0887259704374376	1.07013	1.91748042166539	-1	-0.192219	0.997462	9.44926
expression	24	RIMS2	model_average	1	0.0165728852138583	0.560313	0.930782631825489	methylation	24	RIMS2	poly2	1	2.31217487762955	2.6182	2.93820198198298	1	0.224754	0.755158	7.49005
expression	24	SLCO3A1	model_average	1	0.0157322686774493	0.570728	0.945571698260553	methylation	24	SLCO3A1	poly2	1	2.02373447609728	2.44056	2.72221770565968	1	0.186436	0.825384	11.1223
expression	24	SSSCA1	model_average	1	0.42087117022405	1.10712	1.50397515931047	methylation	24	SSSCA1	poly2	1	1.76952456692224	2.39671	2.75108164765547	1	0.226449	0.96875	15.7204
expression	24	TNNI2	model_average	-1	0.834323174277593	1.94281	2.16047036648785	methylation	24	TNNI2	model_average	-1	1.45356579206613	2.33909	2.85185731954426	-1	-0.223672	0.999349	7.33583
expression	24	NUMBL	model_average	1	0.0199936659334708	0.747622	1.1918237095823	methylation	24	NUMBL	model_average	-1	0.279395532525504	1.16873	1.84791895792839	1	0.13579	-0.99844	9.14909
expression	24	ARHGAP27	model_average	1	0.026387934997528	0.915498	1.41992427939099	methylation	24	ARHGAP27	model_average	-1	0.213063842039818	1.29799	2.12681127298412	1	0.167368	-0.999971	10.4954
expression	24	GNPTG	model_average	-1	0.00531768648662257	0.305492	0.544426097748726	methylation	24	GNPTG	poly2	1	0.0489121775756291	0.583589	1.55309598397315	-1	-0.201135	-0.853856	17.7877
expression	24	PGPEP1L	model_average	1	0.0333230226777361	1.04957	1.60414992629796	methylation	24	PGPEP1L	model_average	-1	0.267174435550604	1.21521	1.9305461699824	1	0.146967	-0.999986	4.56595
expression	24	PRDM10	model_average	1	0.0207436858910438	0.759864	1.20850654479317	methylation	24	PRDM10	model_average	-1	0.36348672474781	1.41073	2.17200427006027	1	0.181642	-0.998821	9.36144
expression	24	DCAF15	model_average	1	0.0207891917909357	0.756588	1.20401668382168	methylation	24	DCAF15	model_average	1	0.0948177298007212	1.19941	2.05064126428432	1	0.0942411	0.999529	13.143
expression	48	ADD3	model_average	-1	0.00212789394811078	0.177156	0.329719397366102	methylation	48	ADD3	model_average	-1	0.141793808280572	1.018	1.75590007635202	-1	-0.499587	0.999954	9.21332
expression	48	ADORA3	linear	-1	0.00614198268634925	0.317588	0.563862360269579	methylation	48	ADORA3	model_average	-1	0.000287052946866429	0.606593	1.93721763442488	-1	-0.850981	0.968682	7.42727
expression	48	AMPD3	model_average	1	0.0114141452144586	0.437501	0.750622027185853	methylation	48	AMPD3	model_average	-1	0.105935124001581	0.841491	1.6848913012698	1	0.773087	-0.982123	12.3122
expression	48	ATP6V0D2	model_average	1	0.00773206411450187	0.31526	0.561007867437087	methylation	48	ATP6V0D2	poly2	-1	0.0351622075761555	0.460453	1.14956105611689	1	0.836284	-0.669003	6.75951
expression	48	CD83	model_average	1	0.0104914946992732	0.412497	0.712710560851359	methylation	48	CD83	model_average	-1	0.000195540782850018	0.570061	1.94013805828884	1	1.11237	-0.964068	13.7528
expression	48	CXCL8	model_average	1	0.0106751207478975	0.424989	0.731923031295888	methylation	48	CXCL8	model_average	-1	0.318483768648992	1.35214	2.12255494626962	1	1.2693	-0.999558	11.9706
expression	48	FZD2	model_average	-1	0.00431557728247036	0.452711	0.772740762335677	methylation	48	FZD2	model_average	-1	0.140798697372127	0.894154	1.55356078913438	-1	-0.457332	0.999945	11.4753
expression	48	GJC1	model_average	1	0.0238308896083151	0.842202	1.32033393905675	methylation	48	GJC1	poly2	-1	0.0274756657291462	1.11852	1.35621053954523	1	0.175948	-0.224505	10.5317
expression	48	KYNU	model_average	1	0.0081567486549279	0.344745	0.60746791125139	methylation	48	KYNU	model_average	-1	0.341952927124427	1.28705	1.96464410666438	1	0.952242	-0.996136	12.3881
expression	48	MMP19	model_average	1	0.00726732514526704	0.283606	0.509193469874522	methylation	48	MMP19	model_average	-1	0.0243646597401017	0.856725	1.66992092983176	1	0.637746	-0.997195	13.9327
expression	48	MSC	model_average	1	0.00412199335586531	0.218472	0.401022320022761	methylation	48	MSC	poly2	-1	0.0629203809991058	0.686459	1.76743348627078	1	0.885862	-0.921964	10.7122
expression	48	NFKB1	model_average	1	0.0148055380349575	0.542588	0.905453625287356	methylation	48	NFKB1	model_average	-1	0.000711699899372534	0.756534	1.77011891596236	1	0.562989	-0.989653	13.5352
expression	48	NFKBID	model_average	1	0.0200037876416086	0.695521	1.12047810579519	methylation	48	NFKBID	model_average	-1	0.103965189011291	0.833753	1.67306860613772	1	0.367128	-0.981898	11.9357
expression	48	NR1H3	model_average	1	0.0179172847655982	0.648713	1.05564355572105	methylation	48	NR1H3	model_average	-1	0.0131161874155339	0.944972	2.09175671967619	1	0.508714	-0.990924	15.7851
expression	48	NRIP3	model_average	1	0.00826364885133823	0.339624	0.59971459027186	methylation	48	NRIP3	model_average	1	0.572890183293134	1.63326	2.23887378872593	1	0.880409	0.984582	12.5888
expression	48	PRKCH	model_average	1	0.00769339486955275	0.321784	0.570940895215937	methylation	48	PRKCH	poly2	-1	0.0370086677131064	0.476491	1.18646977706899	1	0.563375	-0.749641	13.1589
expression	48	RCAN1	model_average	1	0.00740866099839384	0.3144	0.559114475364055	methylation	48	RCAN1	model_average	-1	0.0709828937087891	0.870447	1.53472779292833	1	0.925871	-0.998929	11.7354
expression	48	SDS	model_average	1	0.00960830826202853	0.379981	0.662428499045555	methylation	48	SDS	poly2	-1	0.0664357292375518	0.709101	2.56309666481092	1	0.416713	-0.932569	11.1028
expression	48	SPHK1	model_average	1	0.0104495869080807	0.350709	0.616623068781778	methylation	48	SPHK1	model_average	-1	0.482056918324817	1.55165	2.25227933031355	1	0.675876	-0.994539	17.0322
expression	48	ASS1	model_average	-1	0.00415505524298653	0.341957	0.602751288503266	methylation	48	ASS1	poly2	-1	0.0495664921454819	0.589044	1.72248693811054	-1	-0.516496	0.860958	12.4792
expression	48	CIDEB	model_average	-1	0.00538006251912372	0.419045	0.72207868004042	methylation	48	CIDEB	poly2	-1	0.0329706786315183	0.433513	1.00961053366768	-1	-0.419073	0.775856	9.97945
expression	48	CPAMD8	model_average	-1	0.00401590829986742	0.295047	0.527671593900522	methylation	48	CPAMD8	poly2	-1	0.0288106649457959	0.392649	1.04383899321774	-1	-0.373179	0.609438	11.0752
expression	48	DHCR24	model_average	-1	0.00376824839304002	0.319182	0.566567181454977	methylation	48	DHCR24	model_average	1	0.4095699479357	1.45476	2.18473145244411	-1	-0.542751	-0.995759	14.9944
expression	48	DNAJA4	model_average	1	0.00968336164586284	0.401184	0.695045950306956	methylation	48	DNAJA4	model_average	-1	1.12665858347214	2.10677	2.56800893367423	1	0.345857	-0.917386	13.6266
expression	48	FAM53C	model_average	1	0.0207935221304988	0.750055	1.19514829704881	methylation	48	FAM53C	poly2	-1	0.923102601596629	2.03594	2.49683764843803	1	0.260732	-0.948317	14.3259
expression	48	ISOC1	model_average	1	0.0106651181766569	0.384286	0.669117683465072	methylation	48	ISOC1	poly2	1	2.18493233010632	2.58586	2.97708985296975	1	0.389187	0.799789	14.6969
expression	48	KCNN4	model_average	1	0.00677680502244963	0.301133	0.53748154743591	methylation	48	KCNN4	model_average	-1	0.0342155114861118	0.506773	1.12296173825374	1	0.574805	-0.922824	16.8175
expression	48	MSANTD3	model_average	1	0.0022084633051225	0.138334	0.261384728399038	methylation	48	MSANTD3	model_average	-1	0.157180891080222	0.827348	1.37254467639231	1	0.565849	-0.999896	7.33485
expression	48	NXPE3	model_average	-1	0.00701224895895326	0.453549	0.774030673976977	methylation	48	NXPE3	poly2	-1	0.0253804923619519	0.698967	1.13653200723344	-1	-0.246522	0.115561	10.0979
expression	48	PAQR5	model_average	1	0.00750649520708075	0.31589	0.561431005362684	methylation	48	PAQR5	poly2	-1	0.0298580483668528	0.406035	0.954446383052949	1	0.561736	-0.528285	10.0244
expression	48	RAB40B	model_average	-1	0.00402283831801902	0.30077	0.536944572378451	methylation	48	RAB40B	model_average	-1	0.379744115436441	1.57351	2.34526202589409	-1	-0.319623	0.994311	13.1577
expression	48	RBM24	model_average	1	0.0121519722032892	0.394925	0.685706259607688	methylation	48	RBM24	poly2	-1	0.0416753762316067	0.519343	1.4580625270215	1	0.406637	-0.807349	7.07009
expression	48	RCBTB2	model_average	-1	0.00487863573421522	0.323629	0.573530604675512	methylation	48	RCBTB2	model_average	-1	1.18928565899726	2.06372	2.48347243504159	-1	-0.523999	0.907074	13.7348
expression	48	RGS19	model_average	-1	0.00629073609025989	0.380169	0.662366729489077	methylation	48	RGS19	poly2	1	1.60687402440784	2.3092	2.65140116976809	-1	-0.478074	-0.880528	18.6191
expression	48	SEMA3C	model_average	1	0.0189311457401276	0.600093	0.988081936167042	methylation	48	SEMA3C	model_average	1	0.453336966494277	1.38267	1.96487583034732	1	0.464134	0.983158	10.9333
expression	48	SLC1A3	model_average	1	0.00954750377468529	0.408899	0.706833759400128	methylation	48	SLC1A3	model_average	-1	2.14310057868926	2.52773	2.87134932253137	1	0.2328	-0.794241	12.3642
expression	48	SLC46A1	model_average	-1	0.00437026673852148	0.350595	0.616397232407189	methylation	48	SLC46A1	model_average	-1	0.112889815252702	0.863913	1.70907338311688	-1	-0.686821	0.986775	13.5957
expression	48	STEAP1B	model_average	1	0.0274846254000852	0.462951	0.788908191034417	methylation	48	STEAP1B	model_average	-1	0.258551848815149	1.25796	2.01773254548719	1	0.96134	-0.998867	5.00759
expression	48	TRAF6	model_average	1	0.00965209604929989	0.376639	0.657243116961094	methylation	48	TRAF6	model_average	-1	0.0299616365050403	0.459081	0.979392467387219	1	0.358615	-0.935042	12.1375
expression	48	TSC22D2	model_average	1	0.014887436432729	0.514505	0.864987702677128	methylation	48	TSC22D2	model_average	-1	0.212842333663252	1.23481	2.02964834458138	1	0.570846	-0.999944	12.5962
expression	48	ZBTB17	model_average	1	0.00581419512452549	0.265818	0.479731095793114	methylation	48	ZBTB17	poly2	-1	0.0441438009859171	0.53564	1.32721039771952	1	0.308863	-0.883954	10.971
expression	48	AFTPH	model_average	1	0.00563905785644085	0.251509	0.456000684771868	methylation	48	AFTPH	poly2	1	1.56678028103594	2.27752	2.61368218107082	1	0.302224	0.889672	12.4341
expression	48	CCDC137	model_average	1	0.0100684892863939	0.441612	0.75637673780182	methylation	48	CCDC137	poly2	1	2.21808477763458	2.57327	2.90363889683253	1	0.1868	0.781885	16.6481
expression	48	DLEC1	model_average	-1	0.0150998969419152	0.754801	1.20249249475265	methylation	48	DLEC1	model_average	-1	0.390664812898533	1.41259	2.13222372695705	-1	-0.0954845	0.996248	11.1141
expression	48	FOLR1	model_average	-1	0.00631878588854191	0.413257	0.713211440171522	methylation	48	FOLR1	model_average	-1	0.000529463396292514	0.601866	1.84192067564198	-1	-0.299385	0.963542	5.66653
expression	48	FSCN1	model_average	-1	0.007282799110491	0.438452	0.751396036455356	methylation	48	FSCN1	poly2	1	2.13241540297021	2.44582	2.67432454587832	-1	-0.409691	-0.788742	18.5419
expression	48	GALNT6	model_average	1	0.0196077273864748	0.719437	1.15325896910669	methylation	48	GALNT6	poly2	-1	0.0255363998983457	1.08184	1.44533111324978	1	0.262493	0.00269677	12.2119
expression	48	GBP2	poly2	-1	0.0876067869693538	2.02936	2.20926372501569	methylation	48	GBP2	poly2	-1	1.62089151303569	2.32368	2.67107370770817	-1	-0.292039	0.998745	7.12615
expression	48	GLRX2	model_average	1	0.0100803198829262	0.398329	0.690709088941813	methylation	48	GLRX2	poly2	-1	0.064413339177962	0.695263	2.40130521167551	1	0.405332	-0.928924	14.9245
expression	48	GOLGA7B	model_average	1	0.0147089461032728	0.539901	0.90136152648201	methylation	48	GOLGA7B	poly2	1	2.51129623510376	2.7291	3.00775140860853	1	0.192457	0.649729	11.0719
expression	48	MED6	model_average	1	0.0118160844527967	0.478669	0.811773656215649	methylation	48	MED6	poly2	1	2.15766721572515	2.51546	2.80300269310957	1	0.186162	0.795355	13.9475
expression	48	NFAM1	model_average	-1	0.00733233696710549	0.424063	0.729654326294947	methylation	48	NFAM1	poly2	-1	0.5859735252105	0.595012	0.987747453074593	-1	-0.304782	-0.208385	17.8383
expression	48	OTUD4	model_average	1	0.00985889759659308	0.38411	0.668780266784273	methylation	48	OTUD4	poly2	-1	0.048341228667842	0.575507	1.49124498089885	1	0.274917	-0.870405	9.14445
expression	48	PWARSN	model_average	-1	0.00883487418304282	0.548044	0.9127293221413	methylation	48	PWARSN	model_average	-1	0.102424226297142	0.906263	1.56282102711569	-1	-0.211122	0.999604	6.36984
expression	48	SCCPDH	model_average	-1	0.00876722709890747	0.476011	0.807516325970882	methylation	48	SCCPDH	poly2	1	2.02211263230177	2.48664	2.8234953776947	-1	-0.256816	-0.823439	17.6473
expression	48	SPHAR	model_average	-1	0.00624672348572726	0.409085	0.706835266326187	methylation	48	SPHAR	poly2	-1	2.04562756235499	2.42893	2.68878736688829	-1	-0.263308	0.811075	8.26351
expression	48	STRN3	model_average	1	0.0395198849561588	1.15402	1.75349558476595	methylation	48	STRN3	poly2	1	2.21031992374015	2.48143	2.69545547403246	1	0.0879828	0.770427	11.3877
expression	48	THRA	model_average	1	0.0117701657927707	0.402659	0.69745068282983	methylation	48	THRA	poly2	-1	0.0298251951109423	0.406513	1.12530573333172	1	0.498635	-0.481201	11.3344
expression	48	TMEM14C	model_average	-1	0.00342762012812704	0.219026	0.401458788056711	methylation	48	TMEM14C	model_average	-1	0.0801048225707732	0.433795	1.90112946797026	-1	-0.234276	0.951086	17.147
expression	48	ZBTB14	model_average	-1	0.0180311153053512	0.807506	1.27431459789177	methylation	48	ZBTB14	poly2	1	2.08959095947309	2.53008	2.89067325694051	-1	-0.140022	-0.811677	12.9662
expression	48	CD38	model_average	-1	0.00518649419133323	0.498501	0.840815572033505	methylation	48	CD38	model_average	-1	0.668522728188095	1.73039	2.29855654403101	-1	-0.499519	0.973188	10.8419
expression	48	EIF3F	model_average	-1	0.00396979689928213	0.267964	0.483334781088513	methylation	48	EIF3F	poly2	1	0.0264403194157831	0.677735	1.48722746577889	-1	-0.306704	-0.150818	16.3711
expression	48	ICAM5	model_average	1	0.0127737268683685	0.474065	0.805109026534956	methylation	48	ICAM5	poly2	1	2.49506625783695	2.68016	2.88812133672246	1	0.281762	0.647139	12.4968
expression	48	LTB4R	model_average	-1	0.00550724651465208	0.418933	0.72189527148012	methylation	48	LTB4R	poly2	-1	0.0323193813328283	0.432913	1.15430256719838	-1	-0.384872	0.57415	10.684
expression	48	REM2	model_average	1	0.0150273948733735	0.477649	0.810986984922745	methylation	48	REM2	poly2	-1	0.0577698728862226	0.652295	1.72239367046927	1	0.537603	-0.892327	5.64418
expression	48	ACOT4	model_average	1	0.0181455996823924	0.684153	1.1046843515745	methylation	48	ACOT4	poly2	-1	0.0783049546867797	0.773187	1.84269666639138	1	0.253101	-0.965538	13.9276
expression	48	AHCYL1	model_average	1	0.0139807982470197	0.571776	0.946958661904647	methylation	48	AHCYL1	poly2	-1	0.0290639355125378	0.914749	2.22175127846275	1	0.221944	-0.0258111	13.2257
expression	48	CRIP1	model_average	1	0.00999386821617584	0.437954	0.750869909476875	methylation	48	CRIP1	poly2	-1	0.0513170208335732	0.59634	1.51788172870965	1	0.279061	-0.904413	16.2746
expression	48	LILRA4	model_average	1	0.00902384428348227	0.372305	0.650474552545629	methylation	48	LILRA4	poly2	-1	0.0506234082670683	0.596572	1.5780112071635	1	0.389514	-0.8665	9.06667
expression	48	C1QTNF4	model_average	-1	0.0118940043901306	0.62696	1.02503402208953	methylation	48	C1QTNF4	model_average	1	0.339357211453418	1.5379	2.33442204378956	-1	-0.214398	-0.996114	9.35332
expression	48	LYG1	model_average	1	0.0159638494495967	0.585509	0.96664342269334	methylation	48	LYG1	poly2	-1	0.0614989258108673	0.672331	1.70259548104461	1	0.260075	-0.930269	4.54781
expression	48	TMEM265	model_average	1	0.251480488315719	1.15497	1.60531988007679	methylation	48	TMEM265	poly2	1	2.2456559766319	2.60008	2.95734993494202	1	0.144697	0.911128	4.93485
expression	48	ZFP1	model_average	1	0.0132193718243741	0.500094	0.843402110555375	methylation	48	ZFP1	model_average	-1	0.161101115241004	0.931715	1.59038543929975	1	0.270178	-0.999999	10.4042
expression	48	EMC2	model_average	1	0.035168810199551	1.09573	1.66987643554956	methylation	48	EMC2	poly2	-1	1.85186192064915	2.42393	2.77138590516878	1	0.182251	-0.854194	13.5974
expression	48	MTIF2	model_average	1	0.295281860866829	1.67569	1.98463714856548	methylation	48	MTIF2	model_average	1	0.817747530813766	1.91816	2.47197824129463	1	0.137375	0.992079	13.2727
expression	48	ACTBL2	model_average	-1	0.0259265090704492	1.03115	1.58296324109474	methylation	48	ACTBL2	model_average	1	0.295983757250196	1.29963	2.05916429102706	-1	-0.181636	-0.999417	10.0302
expression	48	BPGM	model_average	1	0.0166655042218078	0.66198	1.07391289184109	methylation	48	BPGM	model_average	-1	0.261088047542349	1.23632	1.99280139995402	1	0.171328	-0.999865	12.2678
expression	48	SIPA1	model_average	-1	0.00853202243822344	0.466198	0.792950353907129	methylation	48	SIPA1	poly2	-1	0.0362481231764187	0.466269	1.12340801035233	-1	-0.149781	0.801577	13.5816
expression	48	TNFRSF4	model_average	-1	0.0115345041348641	0.615481	1.00884785335853	methylation	48	TNFRSF4	poly2	1	2.2670400755675	2.47246	2.64057857557204	-1	-0.231715	-0.738041	5.21403
expression	48	TRIP11	model_average	1	0.013067965468505	0.534025	0.892714147742318	methylation	48	TRIP11	model_average	-1	0.335082036985005	1.38304	2.15868499963137	1	0.244776	-0.999416	15.2859
expression	48	ZNF768	model_average	1	0.26703300688956	1.57602	2.03275877058769	methylation	48	ZNF768	poly2	1	2.13183129384953	2.55832	2.93945011594499	1	0.151521	0.942789	14.8699
expression	72	BCL3	model_average	1	0.0399607441764204	1.14728	1.74290953390233	methylation	72	BCL3	poly2	1	2.18332602802527	2.57531	2.94376105247778	1	0.237324	0.794604	16.941
expression	72	C11orf96	model_average	1	0.0481265968989337	1.09082	1.6548574669648	methylation	72	C11orf96	poly2	1	1.81485242657511	2.39856	2.73551875401056	1	0.487023	0.864603	13.4933
expression	72	CARF	model_average	-1	0.0114984309140901	0.650219	1.05775150047077	methylation	72	CARF	poly2	1	2.0453777851161	2.50154	2.84571339979757	-1	-0.262881	-0.817674	9.49504
expression	72	CCL23	model_average	-1	0.0163906414492944	0.946929	1.46988471337959	methylation	72	CCL23	model_average	1	0.12465747165754	1.112	1.92519067288012	-1	-0.499995	-0.999801	11.7029
expression	72	CTSF	model_average	-1	0.306271118097434	1.09682	1.52217185496089	methylation	72	CTSF	poly2	1	0.89893057729169	2.00473	2.46775401995759	-1	-0.913675	-0.998399	10.1364
expression	72	GPC1	model_average	1	0.0149229476180498	0.487261	0.824991111088118	methylation	72	GPC1	poly2	1	1.60526223522529	2.22216	2.52143506493791	1	0.543493	0.887982	13.3645
expression	72	IER2	model_average	1	0.00496224187792051	0.218561	0.400702601220213	methylation	72	IER2	model_average	1	0.581950320630137	1.61632	2.21009431558626	1	0.611487	0.97967	18.2549
expression	72	NFKBIA	model_average	1	0.0120229955835635	0.46254	0.788045878598	methylation	72	NFKBIA	poly2	1	0.997746382554469	2.06803	2.50697802241331	1	0.61787	0.942509	18.1539
expression	72	PTCRA	model_average	-1	0.297650026096693	1.12138	1.56131118154894	methylation	72	PTCRA	model_average	-1	0.382616864777536	1.41913	2.06098917925431	-1	-0.871705	0.992236	8.77703
expression	72	RCAN1	model_average	1	0.0236261185782297	0.744419	1.18739624111197	methylation	72	RCAN1	model_average	-1	1.16795843934673	2.06271	2.49502983704367	1	0.642137	-0.920622	11.6288
expression	72	SORL1	linear	-1	0.00947900713105522	0.459261	0.782695295757152	methylation	72	SORL1	poly2	1	2.00728746458196	2.36124	2.58887500515802	-1	-1.26463	-0.819368	14.667
expression	72	TTC14	model_average	-1	0.0139839371737221	0.734954	1.17530869595806	methylation	72	TTC14	model_average	1	0.394347953338877	1.37494	2.0434957271543	-1	-0.325765	-0.99236	12.9859
expression	72	ARC	poly2	1	1.32075842287284	2.3185	2.65459814296624	methylation	72	ARC	poly2	1	2.3643807141286	2.63328	2.92133007897688	1	0.113273	0.967515	10.5049
expression	72	BIRC5	model_average	-1	0.00780452219387735	0.55003	0.915667412194061	methylation	72	BIRC5	model_average	1	0.286245571530281	1.35051	2.14742152845611	-1	-0.622002	-0.999562	16.8993
expression	72	CCDC102B	model_average	-1	0.011497934041136	0.630519	1.03005408070429	methylation	72	CCDC102B	poly2	1	0.0573984810659205	0.64316	1.64002327856932	-1	-0.215843	-0.924163	7.0993
expression	72	CD163	model_average	-1	0.00430270771839895	0.307897	0.548405736259692	methylation	72	CD163	poly2	-1	0.0506259379516913	0.594748	1.55252340338983	-1	-0.339087	0.884508	13.1976
expression	72	DNAJA4	model_average	1	0.249866731198145	1.54805	1.94003216574642	methylation	72	DNAJA4	poly2	-1	2.02796873122193	2.38988	2.627414340404	1	0.195861	-0.960026	13.8255
expression	72	EMP1	model_average	1	0.0336058193838666	0.925386	1.43125485676885	methylation	72	EMP1	model_average	-1	0.568534719649404	1.69112	2.3609928153058	1	0.768825	-0.986413	14.0276
expression	72	FAM78A	model_average	-1	0.00981119798195655	0.548116	0.912812341388247	methylation	72	FAM78A	poly2	1	2.12791677626058	2.52766	2.85467852635972	-1	-0.341483	-0.799991	15.2411
expression	72	INA	model_average	1	0.0161639352406091	0.522789	0.877040155075536	methylation	72	INA	poly2	1	1.45427216085253	2.17944	2.50685406126795	1	0.428378	0.903588	12.004
expression	72	ITGAL	model_average	-1	0.300227032357104	1.14602	1.56996316059334	methylation	72	ITGAL	poly2	1	2.30501306171115	2.64019	3.0215997759622	-1	-0.75923	-0.90442	15.8217
expression	72	KMO	model_average	1	0.0275570156787936	0.888199	1.38222181073546	methylation	72	KMO	model_average	-1	0.599920008338172	1.76006	2.34733265689221	1	0.336531	-0.974725	12.9672
expression	72	LRG1	model_average	-1	0.0258423223507217	1.13972	1.7462920591548	methylation	72	LRG1	poly2	1	2.12374806973345	2.55043	2.9221817635939	-1	-0.417759	-0.801952	11.8556
expression	72	LRRC39	model_average	-1	0.0159786589055907	0.783911	1.24242377054308	methylation	72	LRRC39	poly2	1	2.12744002303272	2.46457	2.7132102955804	-1	-0.275947	-0.792725	5.7452
expression	72	LYRM9	model_average	-1	0.00672468469763464	0.419158	0.722180236672302	methylation	72	LYRM9	model_average	-1	0.85456074628483	1.9744	2.5184795617976	-1	-0.336627	0.947531	9.42987
expression	72	MIDN	model_average	1	0.00729140456827508	0.321298	0.569902985624087	methylation	72	MIDN	poly2	1	1.97221722434413	2.45802	2.78562737126011	1	0.278783	0.836296	16.2637
expression	72	NACC2	model_average	1	0.913809302919593	1.53018	1.85081103976126	methylation	72	NACC2	model_average	-1	1.33302603381408	2.22398	2.6795110212119	1	0.363397	-0.998759	9.43627
expression	72	OLIG1	model_average	-1	0.00595457850246104	0.365042	0.638890945982393	methylation	72	OLIG1	poly2	1	2.31283022065628	2.56261	2.79094841579615	-1	-0.293045	-0.732764	15.8009
expression	72	UBE2C	model_average	-1	0.0220115297375483	1.01393	1.56133371173212	methylation	72	UBE2C	poly2	1	1.27219675004909	2.23318	2.64140966314938	-1	-0.417716	-0.913051	15.1461
expression	72	UBTD2	model_average	1	0.0248947376451615	0.851238	1.33246431068534	methylation	72	UBTD2	model_average	1	0.27675932769029	1.17746	1.87253244520468	1	0.146292	0.999044	12.2831
expression	72	ACE	poly2	-1	1.7586577429086	2.43826	2.685906265713	methylation	72	ACE	poly2	1	2.50138781622023	2.72047	2.99623573968758	-1	-0.172047	-0.975498	11.4385
expression	72	ADGRL3	model_average	-1	0.0132291787599758	0.741831	1.18503590660166	methylation	72	ADGRL3	model_average	1	0.302399336669915	1.25208	1.93846590107298	-1	-0.443859	-0.999181	4.72917
expression	72	BRICD5	model_average	-1	0.0111202130659763	0.666251	1.08028512007334	methylation	72	BRICD5	model_average	-1	0.282546671603702	1.34886	2.03020684924801	-1	-0.268328	0.994861	6.63864
expression	72	CASC3	model_average	1	0.0147554040302166	0.578839	0.957096054300958	methylation	72	CASC3	model_average	1	0.000353072980834396	0.741529	1.80110474666988	1	0.259155	0.992182	16.0937
expression	72	CTNNAL1	model_average	-1	0.0141881541860515	0.758325	1.20762847326104	methylation	72	CTNNAL1	poly2	1	2.15640921554231	2.45665	2.68093748527047	-1	-0.311881	-0.781059	13.7371
expression	72	EML1	model_average	1	0.208027590231697	1.28421	1.6998146827491	methylation	72	EML1	poly2	1	1.68246390297852	2.39522	2.78605252672611	1	0.150538	0.97725	11.1401
expression	72	FOLR1	model_average	-1	0.00792635776814822	0.502457	0.846461088018731	methylation	72	FOLR1	model_average	-1	0.316661726189567	1.30437	2.04059181422649	-1	-0.260815	0.999628	5.32063
expression	72	GNPTAB	model_average	-1	0.010538470268753	0.587009	0.968513960379572	methylation	72	GNPTAB	poly2	1	0.0621487776293866	0.676222	1.70551149367396	-1	-0.297643	-0.937519	12.9542
expression	72	GOLGA7	model_average	1	0.769991098077095	1.81068	2.27982108673945	methylation	72	GOLGA7	poly2	1	1.7851687610731	2.39182	2.73464032403077	1	0.100415	0.973378	14.0684
expression	72	GSTM2	model_average	-1	0.00893849819351386	0.568482	0.9421137934245	methylation	72	GSTM2	poly2	1	2.55815609702514	2.73116	2.93993027411997	-1	-0.409207	-0.59109	10.8353
expression	72	IL17RA	model_average	-1	0.84223089959779	1.5674	1.91611426944491	methylation	72	IL17RA	poly2	1	1.1142911205327	2.0719	2.46963279531511	-1	-0.325959	-0.999779	17.3889
expression	72	MEST	model_average	-1	0.0101186639776851	0.576709	0.953841372144147	methylation	72	MEST	poly2	-1	1.96296332401913	2.46295	2.80187416975479	-1	-0.252091	0.832667	7.93896
expression	72	NECAB3	model_average	-1	0.00594377195753625	0.406421	0.702805286062716	methylation	72	NECAB3	poly2	1	2.01463227037432	2.34811	2.56435485738156	-1	-0.437838	-0.812476	12.4069
expression	72	OAZ3	model_average	1	0.0174981497796942	0.563093	0.93487759909827	methylation	72	OAZ3	model_average	1	0.244747204655023	1.06825	1.69666534207612	1	0.318218	0.997685	10.525
expression	72	PLXND1	model_average	-1	0.25013295771664	1.0389	1.43033954350684	methylation	72	PLXND1	poly2	1	2.33905411470182	2.60309	2.86574148749223	-1	-0.341731	-0.886352	16.6441
expression	72	PPP1R10	model_average	1	0.0131120108873016	0.513349	0.86271251856764	methylation	72	PPP1R10	model_average	-1	0.257517537177602	1.13284	1.82019572634004	1	0.288256	-0.999353	12.4167
expression	72	PWARSN	model_average	-1	0.00940075786044314	0.602151	0.990146871341044	methylation	72	PWARSN	poly2	-1	0.0626982097026407	0.67808	1.6942455475009	-1	-0.244333	0.944307	6.57361
expression	72	RBM8A	model_average	1	0.0160951543636359	0.631942	1.03200720223686	methylation	72	RBM8A	poly2	1	1.85166300505111	2.44686	2.82389386434327	1	0.1685	0.855688	16.4528
expression	72	SART3	model_average	1	0.00804153822462835	0.331928	0.586910303196811	methylation	72	SART3	poly2	-1	0.0674779833201317	0.714177	1.79488349528313	1	0.351381	-0.938868	13.441
expression	72	SLC9A9	model_average	-1	0.00538612787683085	0.401002	0.69452966266973	methylation	72	SLC9A9	model_average	-1	0.077349075332337	0.728065	1.51541402179234	-1	-0.287407	0.977086	12.9188
expression	72	SPSB2	model_average	-1	0.00878949294959382	0.498391	0.84050076928674	methylation	72	SPSB2	model_average	1	0.297396909424312	1.19642	1.86404975014995	-1	-0.339382	-0.996491	14.6876
expression	72	UPF2	model_average	1	0.0120932361143759	0.47078	0.800205036644448	methylation	72	UPF2	model_average	1	0.589950195687147	1.72625	2.29372110463782	1	0.284513	0.970313	11.9513
expression	72	YARS	model_average	1	0.009725262861729	0.397826	0.689961767558213	methylation	72	YARS	poly2	1	1.47684900405809	2.27873	2.64445319017376	1	0.312581	0.898997	14.5072
expression	72	CRACR2B	model_average	-1	0.0140859803851043	0.707018	1.13659470716641	methylation	72	CRACR2B	model_average	-1	0.258772485841664	1.11638	1.75898250568535	-1	-0.0791596	0.999025	7.40927
expression	72	DZANK1	model_average	-1	0.024004081344948	1.01977	1.56807879271441	methylation	72	DZANK1	model_average	1	1.28109136624825	2.08799	2.51205384392645	-1	-0.258588	-0.917008	10.4446
expression	72	EGFL7	model_average	-1	1.35952176782136	1.95706	2.25739844929337	methylation	72	EGFL7	poly2	1	2.13990728638744	2.44561	2.66971263638759	-1	-0.31524	-0.975653	10.1132
expression	72	EIF4H	model_average	1	0.0285771275965493	0.987431	1.51884682569417	methylation	72	EIF4H	poly2	1	1.53487540119389	2.09643	2.37679183204198	1	0.0522272	0.889891	19.2811
expression	72	HIST1H3B	model_average	-1	0.00596881857894078	0.511927	0.860374017938206	methylation	72	HIST1H3B	poly2	-1	0.0431164976788872	0.53342	1.50825643348997	-1	-0.556565	0.821736	15.7349
expression	72	HIST1H4C	model_average	-1	0.0207924033225258	0.936066	1.45126330013077	methylation	72	HIST1H4C	poly2	-1	1.32346743600798	2.26641	2.67803801189849	-1	-0.204898	0.909044	14.8421
expression	72	LILRB4	model_average	1	0.0196315219598494	0.736548	1.17669820760278	methylation	72	LILRB4	poly2	-1	2.3057604783648	2.61755	2.9437345307067	1	0.186712	-0.753807	12.1438
expression	72	PLRG1	model_average	1	0.0110679293414185	0.428751	0.737189897273837	methylation	72	PLRG1	poly2	-1	0.0309300246112031	0.456438	1.0383448256171	1	0.403508	-0.410786	14.3458
expression	72	PPP2CB	model_average	1	0.025124074404485	0.871121	1.35953466044373	methylation	72	PPP2CB	model_average	1	0.153374536497888	1.18777	2.00269538969223	1	0.116868	0.999785	13.666
expression	72	RAB44	model_average	-1	0.00682636569064398	0.535124	0.894181628615692	methylation	72	RAB44	poly2	1	2.55459280387363	2.71913	2.91206175597001	-1	-0.462892	-0.587095	10.3352
expression	72	SNCB	model_average	-1	0.0076398876088809	0.476294	0.807890818422669	methylation	72	SNCB	poly2	1	0.970413088941482	2.07302	2.52502009643554	-1	-0.331787	-0.940769	10.8134
expression	72	DGCR6L	model_average	-1	0.0150907276714786	0.735857	1.1763196604957	methylation	72	DGCR6L	model_average	1	0.493375232293717	1.564	2.24894678648602	-1	-0.25148	-0.990711	14.3845
expression	72	HIST1H3D	model_average	-1	0.0126802215682302	0.711336	1.14286765955663	methylation	72	HIST1H3D	model_average	-1	0.412982590232486	1.47492	2.21951586681872	-1	-0.316402	0.996595	16.1386
expression	72	LCE1C	model_average	-1	0.0103245798855348	0.590475	0.973460909024434	methylation	72	LCE1C	model_average	-1	0.310497300370613	1.2193	1.86950370895245	-1	-0.355951	0.994133	13.5385
expression	72	MGST1	model_average	1	0.14800053650844	1.65317	1.96379650927682	methylation	72	MGST1	model_average	-1	0.752978559362151	1.87005	2.44687217815541	1	0.537725	-0.989494	14.4609
expression	72	NSUN5	model_average	1	0.0309114393024259	1.02921	1.57657883912814	methylation	72	NSUN5	poly2	1	1.60288538027682	2.20083	2.49291742207223	1	0.0400833	0.882913	16.7488
expression	72	SMNDC1	model_average	1	0.00492995097489932	0.222866	0.40784759571547	methylation	72	SMNDC1	poly2	1	1.06514565165922	2.02965	2.43395797264525	1	0.274132	0.936003	15.1768
expression	72	SOX8	model_average	1	0.0200258478292273	0.713155	1.14462670538055	methylation	72	SOX8	poly2	1	0.976756721282897	2.02614	2.46184465470563	1	0.119215	0.943546	11.4452
expression	72	STAMBP	model_average	1	0.00499636317110081	0.217428	0.3985714686476	methylation	72	STAMBP	poly2	-1	0.031896460547365	0.427484	1.03040454406552	1	0.287027	-0.589528	12.7559
expression	72	TAF4	model_average	1	0.0240963145304423	0.864489	1.35070917918682	methylation	72	TAF4	poly2	1	2.21647126403109	2.49273	2.71385305792907	1	0.0572588	0.769243	13.2677
expression	72	UBASH3B	model_average	-1	0.0128616438792188	0.714931	1.14780990542869	methylation	72	UBASH3B	poly2	1	1.18198279455901	2.20123	2.62456637680685	-1	-0.253801	-0.921426	10.6712
expression	72	ZNF358	poly2	-1	1.6259963959153	2.1708	2.4452124954591	methylation	72	ZNF358	poly2	1	1.89174150016473	2.24883	2.46424195236368	-1	-0.242278	-0.997412	9.52953
expression	72	EFR3B	poly2	1	1.86629409895954	2.17719	2.37164355193513	methylation	72	EFR3B	poly2	1	1.83282826703529	2.43088	2.79588119249183	1	0.177057	0.999485	11.0712
expression	72	G6PC3	model_average	-1	0.0125209905166732	0.654054	1.06300968502879	methylation	72	G6PC3	model_average	1	0.497675604321502	1.54816	2.20815189267323	-1	-0.23715	-0.988192	12.8703
expression	72	HDAC10	model_average	-1	0.0147789640674726	0.789373	1.25036765863009	methylation	72	HDAC10	poly2	1	2.27323001274342	2.62802	3.02062053597271	-1	-0.302395	-0.763925	11.9862
expression	72	OAS3	model_average	1	0.018397673092198	0.690427	1.11333624692069	methylation	72	OAS3	poly2	1	0.0702169009564586	0.72885	1.79925070750172	1	0.115369	0.949996	10.6723
expression	72	POLR3B	model_average	1	0.0161358628188172	0.608788	0.999503180966024	methylation	72	POLR3B	model_average	-1	0.383103558305974	1.73438	2.46999628970928	1	0.218296	-0.987413	11.4897
expression	72	RAPGEF2	model_average	1	0.0153658153343892	0.605794	0.995258517051374	methylation	72	RAPGEF2	model_average	-1	0.192514699645357	1.07145	1.79369333128148	1	0.236216	-0.999999	9.55525
expression	72	TRAPPC13	model_average	1	0.0111059332044906	0.397948	0.690167425013723	methylation	72	TRAPPC13	model_average	-1	0.369838333642016	1.55049	2.22579200892871	1	0.397697	-0.989985	12.2245
expression	72	FBXO21	model_average	1	0.0215705546668544	0.765953	1.21682798811279	methylation	72	FBXO21	model_average	1	1.18752949433015	2.15633	2.63416472493282	1	0.207529	0.93602	13.3129
expression	72	HIST1H3G	model_average	-1	0.0107088940796903	0.59746	0.983384857031535	methylation	72	HIST1H3G	poly2	-1	0.157455816116198	1.10496	2.16160275016843	-1	-0.220634	0.996476	15.9876
expression	72	HAVCR2	model_average	-1	0.231863687872881	1.2817	1.75815532038395	methylation	72	HAVCR2	model_average	1	1.975627750601	2.45753	2.78397162532215	-1	-0.529308	-0.945728	9.56064
expression	72	HYMAI	model_average	-1	0.0222114067194777	1.03064	1.58547953025603	methylation	72	HYMAI	model_average	-1	0.362934940288302	1.39834	1.98503757704709	-1	-0.216771	0.979781	5.68922
expression	72	SLC35B3	model_average	1	0.043776530867055	1.21843	1.85016049326335	methylation	72	SLC35B3	model_average	-1	0.455536738455193	1.48009	2.14978614455161	1	0.184629	-0.991678	12.1117
expression	72	TELO2	model_average	-1	0.00996636003282275	0.54556	0.909145443929073	methylation	72	TELO2	model_average	1	1.54666461951084	2.04481	2.30854010056844	-1	-0.28713	-0.885768	16.3218
expression	72	USP46-AS1	model_average	-1	0.00811168251321329	0.498511	0.840672443293616	methylation	72	USP46-AS1	model_average	1	0.789102913642737	1.74376	2.25860165768174	-1	-0.324092	-0.958092	10.9805
expression	72	ZFAND6	model_average	1	0.0162726616186852	0.63204	1.03217280736045	methylation	72	ZFAND6	model_average	1	0.562532165716373	1.69221	2.33992632543411	1	0.244625	0.98409	14.7146
expression	72	CHD3	model_average	-1	0.272067026765976	1.88794	2.07538584874171	methylation	72	CHD3	poly2	-1	1.90391006989141	2.27941	2.50434959900579	-1	-0.158823	0.996985	10.4078
expression	72	DYTN	model_average	-1	0.0160999899458401	0.758307	1.20709100661059	methylation	72	DYTN	model_average	-1	0.0173783992527843	0.8492	1.69980772340235	-1	-0.132622	0.996817	14.1991
expression	72	GEMIN6	model_average	1	0.0132043689175035	0.530369	0.887429477054528	methylation	72	GEMIN6	model_average	-1	0.232620285614063	1.03589	1.66509246243044	1	0.262637	-0.998017	15.2362
expression	72	GJD3	model_average	-1	0.0076660749103536	0.470507	0.799308268358783	methylation	72	GJD3	model_average	-1	0.19852031570875	0.967821	1.54047616175622	-1	-0.193757	0.997328	5.71837
expression	72	IQCK	model_average	1	0.0121251415301469	0.491779	0.831081252956526	methylation	72	IQCK	model_average	1	0.560797087788395	1.61505	2.24690494529826	1	0.205465	0.984952	13.7048
expression	72	LINC00211	model_average	-1	0.00443912470094149	0.305823	0.545034470985131	methylation	72	LINC00211	model_average	-1	0.00221068210156051	0.891895	1.75278328207451	-1	-0.101861	0.995314	5.47656
expression	72	MORC3	model_average	1	0.0099263534353972	0.413903	0.714452437552773	methylation	72	MORC3	model_average	1	0.336833803024654	1.33087	2.06580217524993	1	0.15297	0.9988	13.1386
expression	72	PIK3R2	model_average	-1	1.07717387409133	1.6635	1.98855374416677	methylation	72	PIK3R2	poly2	1	1.29374839540725	2.25394	2.66789336871321	-1	-0.238227	-0.999319	16.1828
expression	72	PMF1-BGLAP	model_average	1	0.0141618479990394	0.525755	0.880842232288603	methylation	72	PMF1-BGLAP	model_average	1	0.143845207569383	1.03197	1.78867249486884	1	0.143685	0.999557	11.8356
expression	72	TMEM38A	model_average	1	0.010591636554421	0.422635	0.727876872319267	methylation	72	TMEM38A	model_average	1	0.555821905335953	1.64762	2.21604028540382	1	0.18111	0.97626	11.4877
expression	72	REP15	poly2	1	0.356104014421298	2.11015	2.39419115810623	methylation	72	REP15	poly2	-1	1.09235714411085	2.13496	2.56065775710596	1	0.273848	-0.994013	3.81792
expression	72	SCARNA14	model_average	-1	0.0276434952089915	1.07757	1.64948711330785	methylation	72	SCARNA14	hill	-1	0.808484606430556	2.06655	2.73231302942188	-1	-0.054044	0.926362	3.24382
expression	72	HNF4G	model_average	1	0.0276481262367351	0.917106	1.42170193611049	methylation	72	HNF4G	poly2	1	2.18722624450039	2.47363	2.69491873238735	1	0.0115938	0.778732	4.44892
expression	72	MCMBP	model_average	1	0.020442068282679	0.780874	1.23726490068834	methylation	72	MCMBP	model_average	-1	0.355432400906575	1.36812	2.10685841204041	1	0.191114	-0.998368	12.4691
expression	72	MORN3	model_average	1	0.303640388733497	1.69481	2.1865799037661	methylation	72	MORN3	poly2	-1	0.864823501330629	1.98677	2.46097436488144	1	0.186517	-0.999383	3.05081
expression	72	SNORA4	model_average	-1	0.0218069738217216	0.962863	1.48838332065847	methylation	72	SNORA4	model_average	-1	0.414918988114066	1.80757	2.46940395850779	-1	-0.0764228	0.975752	5.30276
