# Supplementary material for: BMDx2: A Tool for Integrating Toxicogenomics‐Based Dose‐Dependency Analysis and AOP‐Based Mechanistic Insights
Source: Small Methods. 2025 Nov 12;9(12):e01728. doi: 10.1002/smtd.202501728 (PMC12716184; doi:10.1002/smtd.202501728)
Supplement: Supplementary file 5 — Supplemental Table 7 [file SMTD-9-e01728-s001.xlsx]

## Sheet: Sheet1
query	significant	p_value	term_size	query_size	intersection_size	precision	recall	term_id	source	term_name	effective_domain_size	source_order	parents
dnaM_24	TRUE	0.0159103	3	12	1	0.0833333	0.333333	CORUM:5749	CORUM	MRIT complex	3383	1800
dnaM_24	TRUE	0.0159103	3	12	1	0.0833333	0.333333	CORUM:1812	CORUM	AXIN-MEKK4-CCD1 complex	3383	837
dnaM_24	TRUE	0.0159103	2	12	1	0.0833333	0.5	CORUM:5473	CORUM	DISC complex (FAS, FADD, CASP8)	3383	1701
dnaM_24	TRUE	0.0159103	2	12	1	0.0833333	0.5	CORUM:2319	CORUM	ITGA6-ITGB4-Laminin10/12 complex	3383	979
dnaM_24	TRUE	0.0159103	2	12	1	0.0833333	0.5	CORUM:2145	CORUM	HSF1-YWHAE complex	3383	916
dnaM_24	TRUE	0.0159103	3	12	1	0.0833333	0.333333	CORUM:1826	CORUM	SMAD3-HEF1-APC10-CDH1 complex	3383	841
dnaM_24	TRUE	0.0159103	2	12	1	0.0833333	0.5	CORUM:1062	CORUM	BAR-BCL2-CASP8 complex	3383	570
dnaM_24	TRUE	0.0159103	3	12	1	0.0833333	0.333333	CORUM:5798	CORUM	Death induced signaling complex II (FADD, CASP8, CFLAR), cytosolic, CD95L induced	3383	1810
dnaM_24	TRUE	0.0159103	2	12	1	0.0833333	0.5	CORUM:5800	CORUM	DISC complex (FAS, FADD, CASP8)	3383	1812
dnaM_24	TRUE	0.0159103	3	12	1	0.0833333	0.333333	CORUM:6224	CORUM	KRIT1-CCM2-MEKK3 complex	3383	1986
dnaM_24	TRUE	0.0159103	3	12	1	0.0833333	0.333333	CORUM:6975	CORUM	JUN-FBW7-PRR7 complex	3383	2497
dnaM_24	TRUE	0.0159103	2	12	1	0.0833333	0.5	CORUM:5808	CORUM	DISC complex (CD95, FADD, CASP8)	3383	1814
dnaM_24	TRUE	0.0159103	3	12	1	0.0833333	0.333333	CORUM:5859	CORUM	FAS-FADD-CASP8-CASP10 complex	3383	1831
dnaM_24	TRUE	0.0159103	2	12	1	0.0833333	0.5	CORUM:5860	CORUM	DISC complex (FAS, FADD, CASP8)	3383	1832
dnaM_24	TRUE	0.0159103	3	12	1	0.0833333	0.333333	CORUM:5872	CORUM	BRAF-MAP2K1-MAP2K2-YWHAE complex	3383	1836
dnaM_24	TRUE	0.0159103	3	12	1	0.0833333	0.333333	CORUM:5873	CORUM	RAF1-MAP2K1-YWHAE complex	3383	1837
dnaM_24	TRUE	0.0159103	3	12	1	0.0833333	0.333333	CORUM:5991	CORUM	LRRK2-FADD-CASP8 complex	3383	1852
dnaM_24	TRUE	0.0159103	2	12	1	0.0833333	0.5	CORUM:6097	CORUM	MEF2-NR2F2 complex	3383	1888
dnaM_24	TRUE	0.0159103	3	12	1	0.0833333	0.333333	CORUM:6213	CORUM	DOCK8-WIP-WASp complex	3383	1978
dnaM_24	TRUE	0.0159103	3	12	1	0.0833333	0.333333	CORUM:6223	CORUM	KRIT1-CCM2-ICAP1 complex	3383	1985
dnaM_24	TRUE	0.0159103	3	12	1	0.0833333	0.333333	CORUM:5799	CORUM	DISC complex (FAS, FADD, CASP8, CFLAR), membrane-associated, CD95L induced	3383	1811
dnaM_24	TRUE	0.0159103	3	12	1	0.0833333	0.333333	CORUM:6414	CORUM	RIPK1-FADD-caspase-8 complex	3383	2109
dnaM_24	TRUE	0.0186377	4	12	1	0.0833333	0.25	CORUM:6819	CORUM	APOL1 complex A (APOL1, APOA1, HPR, C3)	3383	2392
dnaM_24	TRUE	0.0186377	4	12	1	0.0833333	0.25	CORUM:5877	CORUM	MAP2K1-BRAF-RAF1-YWHAE-KSR1 complex	3383	1839
dnaM_24	TRUE	0.0186377	4	12	1	0.0833333	0.25	CORUM:2054	CORUM	CASP8-FADD-MALT1-BCL10 complex	3383	898
dnaM_24	TRUE	0.0207673	5	12	1	0.0833333	0.2	CORUM:2055	CORUM	CASP8-CHUK-IKBKB-MALT1-BCL10 complex	3383	899
dnaM_24	TRUE	0.0207673	5	12	1	0.0833333	0.2	CORUM:7304	CORUM	HIC1-PCL3L-PCR2 complex	3383	2759
dnaM_24	TRUE	0.0207673	5	12	1	0.0833333	0.2	CORUM:6820	CORUM	APOL1 complex B (APOL1, APOA1, HPR, FN1, IGHM)	3383	2393
dnaM_24	TRUE	0.0475789	12	12	1	0.0833333	0.0833333	CORUM:7443	CORUM	Exosome	3383	2845
dnaM_24	TRUE	0.00243186	7320	44	31	0.704545	0.00423497	GO:0051716	GO:BP	cellular response to stimulus	21017	13909
dnaM_24	TRUE	0.0112972	8993	44	33	0.75	0.00366952	GO:0050896	GO:BP	response to stimulus	21017	13339
dnaM_24	TRUE	0.012259	2796	44	17	0.386364	0.00608011	GO:0002376	GO:BP	immune system process	21017	906
dnaM_24	TRUE	0.016735	5	44	2	0.0454545	0.4	GO:1905912	GO:BP	regulation of calcium ion export across plasma membrane	21017	25010
dnaM_24	TRUE	0.019822	6471	44	26	0.590909	0.00401793	GO:0023052	GO:BP	signaling	21017	6640
dnaM_24	TRUE	0.019822	5979	44	25	0.568182	0.0041813	GO:0007165	GO:BP	signal transduction	21017	2729
dnaM_24	TRUE	0.019822	6496	44	26	0.590909	0.00400246	GO:0007154	GO:BP	cell communication	21017	2718
dnaM_24	TRUE	0.019822	1611	44	12	0.272727	0.00744879	GO:0065009	GO:BP	regulation of molecular function	21017	15892
dnaM_24	TRUE	0.0272994	2293	44	14	0.318182	0.00610554	GO:0048584	GO:BP	positive regulation of response to stimulus	21017	12855
dnaM_24	TRUE	0.029923	10	44	2	0.0454545	0.2	GO:1990034	GO:BP	calcium ion export across plasma membrane	21017	25057
dnaM_24	TRUE	0.0333047	7234	44	27	0.613636	0.00373237	GO:0032501	GO:BP	multicellular organismal process	21017	7611
dnaM_24	TRUE	0.0411417	156	44	4	0.0909091	0.025641	GO:0046718	GO:BP	symbiont entry into host cell	21017	12339
dnaM_24	TRUE	0.0416583	163	44	4	0.0909091	0.0245399	GO:0044409	GO:BP	symbiont entry into host	21017	10994
dnaM_24	TRUE	0.0416583	2803	44	15	0.340909	0.00535141	GO:0007166	GO:BP	cell surface receptor signaling pathway	21017	2730
dnaM_24	TRUE	0.0486352	311	44	5	0.113636	0.0160772	GO:0044403	GO:BP	biological process involved in symbiotic interaction	21017	10991
dnaM_24	TRUE	0.0494749	16	44	2	0.0454545	0.125	GO:0001771	GO:BP	immunological synapse formation	21017	437
dnaM_24	TRUE	0.00863033	30	23	3	0.130435	0.1	WP:WP453	WP	Inflammatory response pathway	8722	457
dnaM_24	TRUE	0.03007	253	23	5	0.217391	0.0197628	WP:WP5115	WP	Network map of SARS CoV 2 signaling	8722	665
dnaM_48	TRUE	0.0185825	3	13	1	0.0769231	0.333333	CORUM:5735	CORUM	TGF-beta receptor-SMAD3 complex	3383	1793
dnaM_48	TRUE	0.0185825	2	13	1	0.0769231	0.5	CORUM:3959	CORUM	SKI-SMAD3-SMAD4 complex, TGF(beta)-dependent	3383	1520
dnaM_48	TRUE	0.0185825	3	13	1	0.0769231	0.333333	CORUM:3961	CORUM	SMAD3-cSKI-SIN3A-HDAC1 complex	3383	1521
dnaM_48	TRUE	0.0185825	2	13	1	0.0769231	0.5	CORUM:3972	CORUM	Ubiquitin E3 ligase (SMURF2, SMAD3) - SnoN complex, TGF(beta)-dependent	3383	1522
dnaM_48	TRUE	0.0185825	3	13	1	0.0769231	0.333333	CORUM:5210	CORUM	TANK-TRAF2-TRAF3 complex	3383	1588
dnaM_48	TRUE	0.0185825	3	13	1	0.0769231	0.333333	CORUM:3754	CORUM	CREBBP-SMAD3-SMAD4 pentameric complex	3383	1510
dnaM_48	TRUE	0.0185825	3	13	1	0.0769231	0.333333	CORUM:6224	CORUM	KRIT1-CCM2-MEKK3 complex	3383	1986
dnaM_48	TRUE	0.0185825	3	13	1	0.0769231	0.333333	CORUM:6294	CORUM	DDR1-PRKCZ-WWC1 complex	3383	2035
dnaM_48	TRUE	0.0185825	3	13	1	0.0769231	0.333333	CORUM:6649	CORUM	SMAD3-SMAD4-WWTR1 complex	3383	2280
dnaM_48	TRUE	0.0185825	2	13	1	0.0769231	0.5	CORUM:7190	CORUM	3-methylcrotonyl-CoA carboxylase	3383	2675
dnaM_48	TRUE	0.0185825	2	13	1	0.0769231	0.5	CORUM:7242	CORUM	RPGRIP1-SPATA7 complex	3383	2715
dnaM_48	TRUE	0.0185825	2	13	1	0.0769231	0.5	CORUM:7407	CORUM	TOP3B-c complex	3383	2823
dnaM_48	TRUE	0.0185825	3	13	1	0.0769231	0.333333	CORUM:6223	CORUM	KRIT1-CCM2-ICAP1 complex	3383	1985
dnaM_48	TRUE	0.0185825	2	13	1	0.0769231	0.5	CORUM:3740	CORUM	SKI-SMAD3-SMAD4 complex	3383	1506
dnaM_48	TRUE	0.0185825	2	13	1	0.0769231	0.5	CORUM:3750	CORUM	CREBBP-SMAD3 hexameric complex	3383	1508
dnaM_48	TRUE	0.0185825	3	13	1	0.0769231	0.333333	CORUM:1174	CORUM	PHAX-CBC complex (cap binding complex)	3383	653
dnaM_48	TRUE	0.0185825	3	13	1	0.0769231	0.333333	CORUM:2705	CORUM	SMAD3-SMAD4-CTCF protein-DNA complex	3383	1137
dnaM_48	TRUE	0.0185825	3	13	1	0.0769231	0.333333	CORUM:2706	CORUM	SMAD3-SMAD4-SP1 complex	3383	1138
dnaM_48	TRUE	0.0185825	3	13	1	0.0769231	0.333333	CORUM:1826	CORUM	SMAD3-HEF1-APC10-CDH1 complex	3383	841
dnaM_48	TRUE	0.0185825	3	13	1	0.0769231	0.333333	CORUM:1032	CORUM	ORC 2-4 complex (origin recognition 2-4 complex)	3383	550
dnaM_48	TRUE	0.0185825	1	13	1	0.0769231	1	CORUM:3733	CORUM	SKI-SMAD3 complex	3383	1504
dnaM_48	TRUE	0.0185825	3	13	1	0.0769231	0.333333	CORUM:2708	CORUM	SMAD3-SMAD4-cJUN complex	3383	1140
dnaM_48	TRUE	0.0185825	3	13	1	0.0769231	0.333333	CORUM:2710	CORUM	LRP-1-Alpha-2-M-annexin VI complex	3383	1142
dnaM_48	TRUE	0.0185825	3	13	1	0.0769231	0.333333	CORUM:1828	CORUM	TGF-beta receptor I-Axin-SMAD3 complex	3383	843
dnaM_48	TRUE	0.0185825	3	13	1	0.0769231	0.333333	CORUM:2761	CORUM	SMAD3-SMAD4-FOXO1 complex	3383	1180
dnaM_48	TRUE	0.0185825	3	13	1	0.0769231	0.333333	CORUM:2760	CORUM	SMAD3-SMAD4-FOXO3 complex	3383	1179
dnaM_48	TRUE	0.0185825	2	13	1	0.0769231	0.5	CORUM:2813	CORUM	BRCA1-SMAD3 complex	3383	1215
dnaM_48	TRUE	0.0185825	3	13	1	0.0769231	0.333333	CORUM:2830	CORUM	TIF1gamma-SMAD2-SMAD3 complex	3383	1230
dnaM_48	TRUE	0.0185825	3	13	1	0.0769231	0.333333	CORUM:2834	CORUM	SMAD4-SMAD2-SMAD3 complex	3383	1232
dnaM_48	TRUE	0.0185825	2	13	1	0.0769231	0.5	CORUM:2968	CORUM	Axin-SMAD3 complex	3383	1317
dnaM_48	TRUE	0.0185825	1	13	1	0.0769231	1	CORUM:3199	CORUM	SKI-SMAD3 complex	3383	1462
dnaM_48	TRUE	0.0185825	2	13	1	0.0769231	0.5	CORUM:3205	CORUM	SMAD3-SKI-NCOR complex	3383	1465
dnaM_48	TRUE	0.0185825	3	13	1	0.0769231	0.333333	CORUM:2762	CORUM	SMAD3-SMAD4-FOXO4 complex	3383	1181
dnaM_48	TRUE	0.0185825	3	13	1	0.0769231	0.333333	CORUM:1831	CORUM	PIAS3-SMAD3-P300 complex	3383	844
dnaM_48	TRUE	0.0205101	4	13	1	0.0769231	0.25	CORUM:2707	CORUM	SMAD3-SMAD4-FOXO3-FOXG1 complex	3383	1139
dnaM_48	TRUE	0.0205101	4	13	1	0.0769231	0.25	CORUM:2692	CORUM	SMAD3-SMAD4-cJun-cFos complex	3383	1130
dnaM_48	TRUE	0.0205101	4	13	1	0.0769231	0.25	CORUM:1827	CORUM	PML-SMAD2/3-SARA complex	3383	842
dnaM_48	TRUE	0.0205101	4	13	1	0.0769231	0.25	CORUM:5251	CORUM	Ku-ORC complex	3383	1612
dnaM_48	TRUE	0.0205101	4	13	1	0.0769231	0.25	CORUM:1307	CORUM	Multiprotein complex (mRNA turnover)	3383	729
dnaM_48	TRUE	0.0205101	4	13	1	0.0769231	0.25	CORUM:2754	CORUM	JUND-FOSB-SMAD3-SMAD4 complex	3383	1173
dnaM_48	TRUE	0.0205101	4	13	1	0.0769231	0.25	CORUM:1034	CORUM	ORC 2-5 complex (origin recognition 2-5 complex)	3383	552
dnaM_48	TRUE	0.0233173	5	13	1	0.0769231	0.2	CORUM:2189	CORUM	Ubiquitin E3 ligase (SMAD3, BTRC, CUL1, SKP1A, RBX1)	3383	930
dnaM_48	TRUE	0.0233173	5	13	1	0.0769231	0.2	CORUM:1176	CORUM	CRM1-RAN-PHAX-CBC complex (cap binding complex)	3383	655
dnaM_48	TRUE	0.0233173	5	13	1	0.0769231	0.2	CORUM:2975	CORUM	SMAD3-E2F4/5-p107-DP1 complex	3383	1322
dnaM_48	TRUE	0.0233173	5	13	1	0.0769231	0.2	CORUM:1038	CORUM	ORC 1-5 complex (origin recognition 1-5 complex)	3383	555
dnaM_48	TRUE	0.0256511	6	13	1	0.0769231	0.166667	CORUM:389	CORUM	ORC complex (origin recognition complex)	3383	230
dnaM_48	TRUE	0.0256511	6	13	1	0.0769231	0.166667	CORUM:1474	CORUM	SMAD3/4-E2F4/5-p107-DP1 complex	3383	761
dnaM_48	TRUE	0.0256511	6	13	1	0.0769231	0.166667	CORUM:1033	CORUM	ORC complex (origin recognition complex)	3383	551
dnaM_48	TRUE	0.0256511	6	13	1	0.0769231	0.166667	CORUM:1031	CORUM	ORC complex (origin recognition complex)	3383	549
dnaM_48	TRUE	0.0333989	8	13	1	0.0769231	0.125	CORUM:5212	CORUM	Kinase maturation complex 2	3383	1590
dnaM_48	TRUE	0.0407854	10	13	1	0.0769231	0.1	CORUM:2829	CORUM	RSmad complex	3383	1229
dnaM_72	TRUE	0.0235848	4	7	1	0.142857	0.25	CORUM:3207	CORUM	LIN2-LIN7-SAP97-MINT1 complex	3383	1467
dnaM_72	TRUE	0.0235848	2	7	1	0.142857	0.5	CORUM:2420	CORUM	ITGA4-ITGB1-CD53 complex	3383	1033
dnaM_72	TRUE	0.0235848	2	7	1	0.142857	0.5	CORUM:3208	CORUM	LIN2-LIN7 complex	3383	1468
dnaM_72	TRUE	0.0235848	2	7	1	0.142857	0.5	CORUM:1089	CORUM	VAM1-VELI1 complex	3383	589
dnaM_72	TRUE	0.0235848	3	7	1	0.142857	0.333333	CORUM:1448	CORUM	LIN2-LIN7-SAP97 complex	3383	753
dnaM_72	TRUE	0.0235848	4	7	1	0.142857	0.25	CORUM:6819	CORUM	APOL1 complex A (APOL1, APOA1, HPR, C3)	3383	2392
dnaM_72	TRUE	0.0235848	3	7	1	0.142857	0.333333	CORUM:6260	CORUM	MPP7-DLG1-LIN7A complex	3383	2013
dnaM_72	TRUE	0.025773	5	7	1	0.142857	0.2	CORUM:6820	CORUM	APOL1 complex B (APOL1, APOA1, HPR, FN1, IGHM)	3383	2393
dnaM_72	TRUE	0.0288146	7	7	1	0.142857	0.142857	CORUM:770	CORUM	TREX complex	3383	427
dnaM_72	TRUE	0.0288146	7	7	1	0.142857	0.142857	CORUM:785	CORUM	Exon junction complex	3383	438
dnaM_72	TRUE	0.0373221	10	7	1	0.142857	0.1	CORUM:104	CORUM	RNA polymerase II core complex	3383	55
dnaM_72	TRUE	0.0375998	11	7	1	0.142857	0.0909091	CORUM:2686	CORUM	BRCA1-core RNA polymerase II complex	3383	1128
dnaM_72	TRUE	0.0440558	14	7	1	0.142857	0.0714286	CORUM:2685	CORUM	RNA polymerase II (RNAPII)	3383	1127
dnaM_72	TRUE	0.0117335	60	18	3	0.166667	0.05	WP:WP3945	WP	TYROBP causal network in microglia	8722	320
GEX_24	TRUE	0.00991147	3	8	1	0.125	0.333333	CORUM:298	CORUM	VEGF transcriptional complex	3383	176
GEX_24	TRUE	0.00991147	2	8	1	0.125	0.5	CORUM:1508	CORUM	BCL6-ZBTB17 complex	3383	768
GEX_24	TRUE	0.00991147	3	8	1	0.125	0.333333	CORUM:2649	CORUM	MYC-DNMT3A-ZBTB17 complex	3383	1116
GEX_24	TRUE	0.00991147	2	8	1	0.125	0.5	CORUM:6783	CORUM	CLIC5A-EZR-PODXL complex	3383	2368
GEX_24	TRUE	0.00991147	2	8	1	0.125	0.5	CORUM:2798	CORUM	MMP-2-CLDN1 complex	3383	1202
GEX_24	TRUE	0.00991147	3	8	1	0.125	0.333333	CORUM:5273	CORUM	VHL-TBP1-HIF1A complex	3383	1623
GEX_24	TRUE	0.00991147	3	8	1	0.125	0.333333	CORUM:5276	CORUM	HIF1A-OS9-EGLN1 complex	3383	1625
GEX_24	TRUE	0.00991147	3	8	1	0.125	0.333333	CORUM:5277	CORUM	HIF1A-OS9-EGLN3 complex	3383	1626
GEX_24	TRUE	0.00991147	3	8	1	0.125	0.333333	CORUM:5749	CORUM	MRIT complex	3383	1800
GEX_24	TRUE	0.00991147	2	8	1	0.125	0.5	CORUM:5812	CORUM	p53-BCL2 complex	3383	1817
GEX_24	TRUE	0.00991147	3	8	1	0.125	0.333333	CORUM:6527	CORUM	FLRT3-LPHN3-UNC5B complex	3383	2202
GEX_24	TRUE	0.00991147	3	8	1	0.125	0.333333	CORUM:6528	CORUM	FLRT3-LPHN3-UNC5D complex	3383	2203
GEX_24	TRUE	0.00991147	2	8	1	0.125	0.5	CORUM:6529	CORUM	FLRT3-LPHN3 complex	3383	2204
GEX_24	TRUE	0.00991147	2	8	1	0.125	0.5	CORUM:7273	CORUM	ARNTL-HIF1A complex	3383	2737
GEX_24	TRUE	0.00991147	2	8	1	0.125	0.5	CORUM:5382	CORUM	ARNT-HIF1A complex	3383	1660
GEX_24	TRUE	0.0116485	4	8	1	0.125	0.25	CORUM:6485	CORUM	HIF1alpha-VHL-ElonginB-ElonginC complex	3383	2163
GEX_24	TRUE	0.0116485	4	8	1	0.125	0.25	CORUM:6819	CORUM	APOL1 complex A (APOL1, APOA1, HPR, C3)	3383	2392
GEX_24	TRUE	0.0137375	5	8	1	0.125	0.2	CORUM:6820	CORUM	APOL1 complex B (APOL1, APOA1, HPR, FN1, IGHM)	3383	2393
GEX_24	TRUE	0.0148211	6	8	1	0.125	0.166667	CORUM:7268	CORUM	HEPACAM-MLC1-Na,K-ATPase-Kir4.1-AQP4-TRPV4 complex	3383	2733
GEX_24	TRUE	0.0148211	6	8	1	0.125	0.166667	CORUM:7265	CORUM	MLC1-Na,K-ATPase-Kir4.1-AQP4-TRPV4-syntrophin complex	3383	2730
GEX_24	TRUE	0.0393304	5886	47	27	0.574468	0.00458716	GO:0048522	GO:BP	positive regulation of cellular process	21017	12805
GEX_24	TRUE	0.0495042	542	47	7	0.148936	0.0129151	GO:0030335	GO:BP	positive regulation of cell migration	21017	6781
GEX_24	TRUE	0.0495042	937	47	9	0.191489	0.00960512	GO:0034097	GO:BP	response to cytokine	21017	8408
GEX_24	TRUE	0.0495042	6235	47	27	0.574468	0.00433039	GO:0048518	GO:BP	positive regulation of biological process	21017	12801
GEX_24	TRUE	0.0495042	132	47	4	0.0851064	0.030303	GO:0070555	GO:BP	response to interleukin-1	21017	16175
GEX_24	TRUE	0.0495042	106	47	4	0.0851064	0.0377358	GO:0071347	GO:BP	cellular response to interleukin-1	21017	16599
GEX_24	TRUE	0.0495042	950	47	9	0.191489	0.00947368	GO:1901652	GO:BP	response to peptide	21017	21619
GEX_24	TRUE	0.0495042	2367	47	15	0.319149	0.00633714	GO:0009605	GO:BP	response to external stimulus	21017	3533
GEX_24	TRUE	0.0439736	527	30	8	0.266667	0.0151803	KEGG:05200	KEGG	Pathways in cancer	8484	453
GEX_24	TRUE	0.0378707	472	33	7	0.212121	0.0148305	REAC:R-HSA-449147	REAC	Signaling by Interleukins	10916	2261
GEX_24	TRUE	0.0378707	10	33	2	0.0606061	0.2	REAC:R-HSA-9701898	REAC	STAT3 nuclear events downstream of ALK signaling	10916	2158
GEX_24	TRUE	0.0378707	111	33	4	0.121212	0.036036	REAC:R-HSA-6785807	REAC	Interleukin-4 and Interleukin-13 signaling	10916	1252
GEX_24	TRUE	0.0321793	6	33	2	0.0606061	0.333333	WP:WP3672	WP	lncRNA mediated mechanisms of therapeutic resistance	8722	265
GEX_24	TRUE	0.0348684	46	33	3	0.0909091	0.0652174	WP:WP5491	WP	Transcriptional regulation of memory B cell differentiation	8722	869
GEX_24	TRUE	0.0348684	505	33	8	0.242424	0.0158416	WP:WP5434	WP	Cancer pathways	8722	843
GEX_48	TRUE	0.0251116	3	9	1	0.111111	0.333333	CORUM:2649	CORUM	MYC-DNMT3A-ZBTB17 complex	3383	1116
GEX_48	TRUE	0.0251116	2	9	1	0.111111	0.5	CORUM:6183	CORUM	PP2A A/C-SG2NA complex	3383	1954
GEX_48	TRUE	0.0251116	3	9	1	0.111111	0.333333	CORUM:2487	CORUM	GIPC1-NTRK1-RGS19 complex	3383	1067
GEX_48	TRUE	0.0251116	2	9	1	0.111111	0.5	CORUM:2266	CORUM	PPP3CA-PPP3CA-RCAN1 complex	3383	971
GEX_48	TRUE	0.0251116	2	9	1	0.111111	0.5	CORUM:2743	CORUM	TRAF6-MALT1 complex	3383	1167
GEX_48	TRUE	0.0251116	2	9	1	0.111111	0.5	CORUM:2073	CORUM	TNFRSF11A-TRAF6-SRC complex	3383	900
GEX_48	TRUE	0.0251116	2	9	1	0.111111	0.5	CORUM:1508	CORUM	BCL6-ZBTB17 complex	3383	768
GEX_48	TRUE	0.0251116	3	9	1	0.111111	0.333333	CORUM:900	CORUM	Mediator complex 2	3383	502
GEX_48	TRUE	0.0251116	2	9	1	0.111111	0.5	CORUM:748	CORUM	TRAF6-TAK1 complex	3383	414
GEX_48	TRUE	0.0251116	3	9	1	0.111111	0.333333	CORUM:5659	CORUM	SEMA3C-PlexinD1-Nrp1 complex	3383	1762
GEX_48	TRUE	0.0251116	1	9	1	0.111111	1	CORUM:2074	CORUM	TRAF6 homo-oligomer complex	3383	901
GEX_48	TRUE	0.0251116	3	9	1	0.111111	0.333333	CORUM:2625	CORUM	CDK8-MED6-PARP1 complex	3383	1108
GEX_48	TRUE	0.0251116	3	9	1	0.111111	0.333333	CORUM:6933	CORUM	PRKCZ-SQSTM-TRAF6 complex	3383	2471
GEX_48	TRUE	0.0271721	4	9	1	0.111111	0.25	CORUM:6905	CORUM	PELI1-IRAK4-IRAK1-TRAF6 complex, IL-1-induced	3383	2452
GEX_48	TRUE	0.0271721	4	9	1	0.111111	0.25	CORUM:2626	CORUM	CCNC-CDK8-MED1-MED6-MED7 xcomplex	3383	1109
GEX_48	TRUE	0.0271721	4	9	1	0.111111	0.25	CORUM:898	CORUM	Mediator complex 1	3383	501
GEX_48	TRUE	0.0301555	5	9	1	0.111111	0.2	CORUM:2745	CORUM	Ubiquitin E3 ligase (TRAF6, TAB2, MALT1, UEV1A, BCL10)	3383	1169
GEX_48	TRUE	0.0301555	5	9	1	0.111111	0.2	CORUM:2936	CORUM	Ecsit complex (ECSIT, MT-CO2, GAPDH, TRAF6, NDUFAF1)	3383	1296
GEX_48	TRUE	0.0325295	6	9	1	0.111111	0.166667	CORUM:2939	CORUM	Ecsit complex (ECSIT, MT-CO2, NDUFA1, MT-ND1, TRAF6, NDUFAF1)	3383	1299
GEX_48	TRUE	0.0325295	6	9	1	0.111111	0.166667	CORUM:229	CORUM	NAT complex	3383	123
GEX_48	TRUE	0.0361011	7	9	1	0.111111	0.142857	CORUM:228	CORUM	SMCC complex	3383	122
GEX_48	TRUE	0.0450968	13	9	1	0.111111	0.0769231	CORUM:909	CORUM	ARC92-Mediator complex	3383	506
GEX_48	TRUE	0.0450968	13	9	1	0.111111	0.0769231	CORUM:1097	CORUM	eIF3 complex (EIF3S6, EIF3S5, EIF3S4, EIF3S3, EIF3S6IP, EIF3S2, EIF3S9, EIF3S12, EIF3S10, EIF3S8, EIF3S1, EIF3S7, PCID1)	3383	597
GEX_48	TRUE	0.0450968	12	9	1	0.111111	0.0833333	CORUM:742	CORUM	eIF3 complex (EIF3S6, EIF3S5, EIF3S4, EIF3S3, EIF3S6IP, EIF3S2, EIF3S9, EIF3S12, EIF3S10, EIF3S8, EIF3S1, EIF3S7)	3383	408
GEX_48	TRUE	0.0450968	12	9	1	0.111111	0.0833333	CORUM:300	CORUM	PC2 complex	3383	178
GEX_48	TRUE	0.0450968	13	9	1	0.111111	0.0769231	CORUM:548	CORUM	DRIP complex	3383	304
GEX_48	TRUE	0.0450968	13	9	1	0.111111	0.0769231	CORUM:287	CORUM	ARC-L complex	3383	169
GEX_48	TRUE	0.0450968	13	9	1	0.111111	0.0769231	CORUM:549	CORUM	DRIP complex	3383	305
GEX_48	TRUE	0.0450968	10	9	1	0.111111	0.1	CORUM:910	CORUM	CRSP-Mediator 2 complex	3383	507
GEX_48	TRUE	0.0450968	13	9	1	0.111111	0.0769231	CORUM:547	CORUM	SMCC complex	3383	303
GEX_48	TRUE	0.0450968	11	9	1	0.111111	0.0909091	CORUM:284	CORUM	CRSP complex	3383	166
GEX_48	TRUE	0.0455685	14	9	1	0.111111	0.0714286	CORUM:288	CORUM	ARC complex	3383	170
GEX_48	TRUE	0.0455685	14	9	1	0.111111	0.0714286	CORUM:535	CORUM	TRAP complex	3383	300
GEX_48	TRUE	0.0473315	15	9	1	0.111111	0.0666667	CORUM:232	CORUM	ARC complex	3383	125
GEX_48	TRUE	0.0489866	16	9	1	0.111111	0.0625	CORUM:301	CORUM	SMCC complex	3383	179
GEX_48	TRUE	0.0491768	17	9	1	0.111111	0.0588235	CORUM:7582	CORUM	ESR2-TRAP/Mediator coactivator complex	3383	2909
GEX_48	TRUE	0.0491768	17	9	1	0.111111	0.0588235	CORUM:7581	CORUM	ESR1-TRAP/Mediator coactivator-complex	3383	2908
GEX_48	TRUE	0.000696949	3876	72	32	0.444444	0.00825593	GO:0006950	GO:BP	response to stress	21017	2582
GEX_48	TRUE	0.000696949	477	72	11	0.152778	0.0230608	GO:0002757	GO:BP	immune response-activating signaling pathway	21017	1268
GEX_48	TRUE	0.000796637	504	72	11	0.152778	0.0218254	GO:0002764	GO:BP	immune response-regulating signaling pathway	21017	1275
GEX_48	TRUE	0.000820466	334	72	9	0.125	0.0269461	GO:0002768	GO:BP	immune response-regulating cell surface receptor signaling pathway	21017	1279
GEX_48	TRUE	0.000820466	543	72	11	0.152778	0.0202578	GO:0002253	GO:BP	activation of immune response	21017	785
GEX_48	TRUE	0.000820466	1809	72	20	0.277778	0.0110558	GO:0006952	GO:BP	defense response	21017	2583
GEX_48	TRUE	0.00083771	937	72	14	0.194444	0.0149413	GO:0034097	GO:BP	response to cytokine	21017	8408
GEX_48	TRUE	0.00083771	2796	72	25	0.347222	0.00894134	GO:0002376	GO:BP	immune system process	21017	906
GEX_48	TRUE	0.000848735	950	72	14	0.194444	0.0147368	GO:1901652	GO:BP	response to peptide	21017	21619
GEX_48	TRUE	0.000929481	192	72	7	0.0972222	0.0364583	GO:0050851	GO:BP	antigen receptor-mediated signaling pathway	21017	13299
GEX_48	TRUE	0.00121209	132	72	6	0.0833333	0.0454545	GO:0070555	GO:BP	response to interleukin-1	21017	16175
GEX_48	TRUE	0.00158522	2008	72	20	0.277778	0.00996016	GO:0006955	GO:BP	immune response	21017	2586
GEX_48	TRUE	0.00165498	306	72	8	0.111111	0.0261438	GO:0002429	GO:BP	immune response-activating cell surface receptor signaling pathway	21017	952
GEX_48	TRUE	0.00195975	229	72	7	0.0972222	0.0305677	GO:0071356	GO:BP	cellular response to tumor necrosis factor	21017	16608
GEX_48	TRUE	0.00195975	1066	72	14	0.194444	0.0131332	GO:0002684	GO:BP	positive regulation of immune system process	21017	1202
GEX_48	TRUE	0.00242857	94	72	5	0.0694444	0.0531915	GO:0043648	GO:BP	dicarboxylic acid metabolic process	21017	10828
GEX_48	TRUE	0.00304286	250	72	7	0.0972222	0.028	GO:0034612	GO:BP	response to tumor necrosis factor	21017	8690
GEX_48	TRUE	0.00324316	843	72	12	0.166667	0.0142349	GO:0071345	GO:BP	cellular response to cytokine stimulus	21017	16597
GEX_48	TRUE	0.00324316	847	72	12	0.166667	0.0141677	GO:0006954	GO:BP	inflammatory response	21017	2585
GEX_48	TRUE	0.00347462	106	72	5	0.0694444	0.0471698	GO:0071347	GO:BP	cellular response to interleukin-1	21017	16599
GEX_48	TRUE	0.00385855	732	72	11	0.152778	0.0150273	GO:0050778	GO:BP	positive regulation of immune response	21017	13252
GEX_48	TRUE	0.00461369	1526	72	16	0.222222	0.0104849	GO:0002682	GO:BP	regulation of immune system process	21017	1200
GEX_48	TRUE	0.00704035	7234	72	41	0.569444	0.00566768	GO:0032501	GO:BP	multicellular organismal process	21017	7611
GEX_48	TRUE	0.00825903	1632	72	16	0.222222	0.00980392	GO:1901700	GO:BP	response to oxygen-containing compound	21017	21653
GEX_48	TRUE	0.00825903	3867	72	27	0.375	0.00698216	GO:0042221	GO:BP	response to chemical	21017	10049
GEX_48	TRUE	0.00825903	214	72	6	0.0833333	0.0280374	GO:0071222	GO:BP	cellular response to lipopolysaccharide	21017	16484
GEX_48	TRUE	0.00825903	71	72	4	0.0555556	0.056338	GO:0050853	GO:BP	B cell receptor signaling pathway	21017	13301
GEX_48	TRUE	0.00825903	26	72	3	0.0416667	0.115385	GO:0050857	GO:BP	positive regulation of antigen receptor-mediated signaling pathway	21017	13305
GEX_48	TRUE	0.00899319	224	72	6	0.0833333	0.0267857	GO:0071219	GO:BP	cellular response to molecule of bacterial origin	21017	16481
GEX_48	TRUE	0.0118022	31	72	3	0.0416667	0.0967742	GO:0010743	GO:BP	regulation of macrophage derived foam cell differentiation	21017	4364
GEX_48	TRUE	0.0128158	346	72	7	0.0972222	0.0202312	GO:0051090	GO:BP	regulation of DNA-binding transcription factor activity	21017	13485
GEX_48	TRUE	0.0130779	595	72	9	0.125	0.0151261	GO:0044283	GO:BP	small molecule biosynthetic process	21017	10950
GEX_48	TRUE	0.0134957	600	72	9	0.125	0.015	GO:0007507	GO:BP	heart development	21017	2993
GEX_48	TRUE	0.0140412	897	72	11	0.152778	0.0122631	GO:0050776	GO:BP	regulation of immune response	21017	13250
GEX_48	TRUE	0.0140412	251	72	6	0.0833333	0.0239044	GO:0071216	GO:BP	cellular response to biotic stimulus	21017	16478
GEX_48	TRUE	0.0176531	38	72	3	0.0416667	0.0789474	GO:0010742	GO:BP	macrophage derived foam cell differentiation	21017	4363
GEX_48	TRUE	0.0176531	38	72	3	0.0416667	0.0789474	GO:0090077	GO:BP	foam cell differentiation	21017	18001
GEX_48	TRUE	0.0179482	8	72	2	0.0277778	0.25	GO:0050861	GO:BP	positive regulation of B cell receptor signaling pathway	21017	13309
GEX_48	TRUE	0.0179482	503	72	8	0.111111	0.0159046	GO:0019221	GO:BP	cytokine-mediated signaling pathway	21017	5598
GEX_48	TRUE	0.0219019	9	72	2	0.0277778	0.222222	GO:0060539	GO:BP	diaphragm development	21017	14728
GEX_48	TRUE	0.0219019	9	72	2	0.0277778	0.222222	GO:0015884	GO:BP	folic acid transport	21017	4990
GEX_48	TRUE	0.0228409	1134	72	12	0.166667	0.010582	GO:0072359	GO:BP	circulatory system development	21017	17370
GEX_48	TRUE	0.0246778	1153	72	12	0.166667	0.0104076	GO:1901701	GO:BP	cellular response to oxygen-containing compound	21017	21654
GEX_48	TRUE	0.0246778	6478	72	36	0.5	0.00555727	GO:0032502	GO:BP	developmental process	21017	7612
GEX_48	TRUE	0.0246778	10	72	2	0.0277778	0.2	GO:0003253	GO:BP	cardiac neural crest cell migration involved in outflow tract morphogenesis	21017	1683
GEX_48	TRUE	0.0246778	108	72	4	0.0555556	0.037037	GO:0003279	GO:BP	cardiac septum development	21017	1703
GEX_48	TRUE	0.0304816	561	72	8	0.111111	0.0142602	GO:0002694	GO:BP	regulation of leukocyte activation	21017	1212
GEX_48	TRUE	0.03375	12	72	2	0.0277778	0.166667	GO:0061309	GO:BP	cardiac neural crest cell development involved in outflow tract morphogenesis	21017	15396
GEX_48	TRUE	0.03375	209	72	5	0.0694444	0.0239234	GO:0051091	GO:BP	positive regulation of DNA-binding transcription factor activity	21017	13486
GEX_48	TRUE	0.0377568	124	72	4	0.0555556	0.0322581	GO:0038061	GO:BP	non-canonical NF-kappaB signal transduction	21017	9680
GEX_48	TRUE	0.0377568	326	72	6	0.0833333	0.0184049	GO:0046394	GO:BP	carboxylic acid biosynthetic process	21017	12120
GEX_48	TRUE	0.0388264	329	72	6	0.0833333	0.0182371	GO:0016053	GO:BP	organic acid biosynthetic process	21017	5085
GEX_48	TRUE	0.0390779	3709	72	24	0.333333	0.00647075	GO:0051252	GO:BP	regulation of RNA metabolic process	21017	13599
GEX_48	TRUE	0.0390779	1795	72	15	0.208333	0.00835655	GO:0044281	GO:BP	small molecule metabolic process	21017	10948
GEX_48	TRUE	0.0408056	337	72	6	0.0833333	0.0178042	GO:0032496	GO:BP	response to lipopolysaccharide	21017	7607
GEX_48	TRUE	0.0408056	14	72	2	0.0277778	0.142857	GO:0046655	GO:BP	folic acid metabolic process	21017	12290
GEX_48	TRUE	0.0443932	15	72	2	0.0277778	0.133333	GO:0061308	GO:BP	cardiac neural crest cell development involved in heart development	21017	15395
GEX_48	TRUE	0.0443932	616	72	8	0.111111	0.012987	GO:0050865	GO:BP	regulation of cell activation	21017	13313
GEX_48	TRUE	0.0443932	15	72	2	0.0277778	0.133333	GO:0061307	GO:BP	cardiac neural crest cell differentiation involved in heart development	21017	15394
GEX_48	TRUE	0.0488919	16	72	2	0.0277778	0.125	GO:0097398	GO:BP	cellular response to interleukin-17	21017	18645
GEX_48	TRUE	0.0488919	355	72	6	0.0833333	0.0169014	GO:0002237	GO:BP	response to molecule of bacterial origin	21017	770
GEX_48	TRUE	0.0236535	4012	76	28	0.368421	0.00697906	GO:0031982	GO:CC	vesicle	22115	1203
GEX_48	TRUE	0.0490417	2529	76	19	0.25	0.00751285	GO:0097708	GO:CC	intracellular vesicle	22115	3078
GEX_48	TRUE	0.0490417	109	76	4	0.0526316	0.0366972	GO:0005903	GO:CC	brush border	22115	425
GEX_48	TRUE	0.0490417	2523	76	19	0.25	0.00753072	GO:0031410	GO:CC	cytoplasmic vesicle	22115	1082
GEX_48	TRUE	0.0431685	30	37	3	0.0810811	0.1	KEGG:01523	KEGG	Antifolate resistance	8484	197
GEX_48	TRUE	0.0111231	23	33	3	0.0909091	0.130435	WP:WP262	WP	Ebstein Barr virus LMP1 signaling	8722	146
GEX_48	TRUE	0.0111231	19	33	3	0.0909091	0.157895	WP:WP4478	WP	LTF danger signal response pathway	8722	436
GEX_48	TRUE	0.0135412	28	33	3	0.0909091	0.107143	WP:WP3851	WP	TLR4 signaling and tolerance	8722	279
GEX_48	TRUE	0.0199273	35	33	3	0.0909091	0.0857143	WP:WP3617	WP	Photodynamic therapy induced NF kB survival signaling	8722	242
GEX_48	TRUE	0.0250393	11	33	2	0.0606061	0.181818	WP:WP5336	WP	Induction of autophagy and toll like receptor signaling by graphene oxide	8722	787
GEX_48	TRUE	0.0250393	11	33	2	0.0606061	0.181818	WP:WP4788	WP	Autosomal recessive osteopetrosis pathways	8722	536
GEX_48	TRUE	0.0250393	10	33	2	0.0606061	0.2	WP:WP3656	WP	Interleukin 1 induced activation of NF kB	8722	257
GEX_48	TRUE	0.0250393	11	33	2	0.0606061	0.181818	WP:WP80	WP	Nucleotide GPCRs	8722	921
GEX_48	TRUE	0.0266454	12	33	2	0.0606061	0.166667	WP:WP3849	WP	MAPK and NFkB signaling inhibited by Yersinia YopJ	8722	277
GEX_48	TRUE	0.0390776	60	33	3	0.0909091	0.05	WP:WP3865	WP	Novel intracellular components of RIG I like receptor pathway	8722	284
GEX_48	TRUE	0.0407411	18	33	2	0.0606061	0.111111	WP:WP3877	WP	MYD88 distinct input output pathway	8722	292
GEX_48	TRUE	0.0407411	64	33	3	0.0909091	0.046875	WP:WP4329	WP	miRNA role in immune response in sepsis	8722	419
GEX_48	TRUE	0.0407411	19	33	2	0.0606061	0.105263	WP:WP4259	WP	Disorders of folate metabolism and transport	8722	392
GEX_48	TRUE	0.0407411	66	33	3	0.0909091	0.0454545	WP:WP5039	WP	SARS CoV 2 innate immunity evasion and cell specific immune response	8722	623
GEX_48	TRUE	0.0407411	69	33	3	0.0909091	0.0434783	WP:WP176	WP	Folate metabolism	8722	45
GEX_48	TRUE	0.0446312	74	33	3	0.0909091	0.0405405	WP:WP4341	WP	Non genomic actions of 1 25 dihydroxyvitamin D3	8722	423
GEX_72	TRUE	0.00318921	4	18	2	0.111111	0.5	CORUM:769	CORUM	Exon junction complex (EIF4A3, MLN51, MAGOH, Y14)	3383	426
GEX_72	TRUE	0.00318921	4	18	2	0.111111	0.5	CORUM:754	CORUM	Exon junction complex (EIF4A3, MLN51, UPF3B, MAGOH, Y14)	3383	418
GEX_72	TRUE	0.00318921	4	18	2	0.111111	0.5	CORUM:744	CORUM	Exon junction complex (EIF4A3, MLN51, MAGOH, Y14)	3383	410
GEX_72	TRUE	0.00318921	4	18	2	0.111111	0.5	CORUM:740	CORUM	Exon junction complex (EIF4A3, MLN51, MAGOH, Y14)	3383	406
GEX_72	TRUE	0.00423886	5	18	2	0.111111	0.4	CORUM:755	CORUM	Exon junction complex (EIF4A3, MLN51, UPF3B, MAGOH, Y14, PYM)	3383	419
GEX_72	TRUE	0.00452732	6	18	2	0.111111	0.333333	CORUM:777	CORUM	Exon junction complex	3383	433
GEX_72	TRUE	0.00452732	6	18	2	0.111111	0.333333	CORUM:6742	CORUM	SMG1-UPF2-Y14-MAGOH-UPF3B-EIF4A3 complex	3383	2348
GEX_72	TRUE	0.00552848	7	18	2	0.111111	0.285714	CORUM:814	CORUM	Postsplicing complex	3383	460
GEX_72	TRUE	0.033967	2	18	1	0.0555556	0.5	CORUM:6220	CORUM	HDAC10-PAX3-KAP1 complex	3383	1984
GEX_72	TRUE	0.033967	2	18	1	0.0555556	0.5	CORUM:497	CORUM	TAF4-TAF12 subcomplex of TFIID complex	3383	283
GEX_72	TRUE	0.033967	2	18	1	0.0555556	0.5	CORUM:6529	CORUM	FLRT3-LPHN3 complex	3383	2204
GEX_72	TRUE	0.033967	2	18	1	0.0555556	0.5	CORUM:180	CORUM	PNUTS-PP1 complex	3383	91
GEX_72	TRUE	0.033967	2	18	1	0.0555556	0.5	CORUM:772	CORUM	EIF4A3-MLN51 complex	3383	429
GEX_72	TRUE	0.033967	2	18	1	0.0555556	0.5	CORUM:5654	CORUM	SEMA4A-PlexinD1 complex	3383	1758
GEX_72	TRUE	0.033967	2	18	1	0.0555556	0.5	CORUM:4095	CORUM	CTNNAL1-CTNNB1 complex	3383	1536
GEX_72	TRUE	0.033967	2	18	1	0.0555556	0.5	CORUM:2581	CORUM	RasGAP-AURKA-survivin complex	3383	1094
GEX_72	TRUE	0.033967	1	18	1	0.0555556	1	CORUM:2580	CORUM	Survivin homodimer complex	3383	1093
GEX_72	TRUE	0.033967	2	18	1	0.0555556	0.5	CORUM:2266	CORUM	PPP3CA-PPP3CA-RCAN1 complex	3383	971
GEX_72	TRUE	0.033967	2	18	1	0.0555556	0.5	CORUM:1190	CORUM	NCBP-NIP1 complex	3383	667
GEX_72	TRUE	0.033967	2	18	1	0.0555556	0.5	CORUM:1117	CORUM	CRM1-Survivin mitotic complex	3383	611
GEX_72	TRUE	0.033967	2	18	1	0.0555556	0.5	CORUM:773	CORUM	Y14-Magoh complex	3383	430
GEX_72	TRUE	0.033967	2	18	1	0.0555556	0.5	CORUM:763	CORUM	Y14-Magoh complex	3383	424
GEX_72	TRUE	0.033967	2	18	1	0.0555556	0.5	CORUM:5658	CORUM	Nrp1-PlexinD1 complex	3383	1761
GEX_72	TRUE	0.033967	2	18	1	0.0555556	0.5	CORUM:7341	CORUM	CTNNAL1-DNTA complex	3383	2781
GEX_72	TRUE	0.033967	2	18	1	0.0555556	0.5	CORUM:6756	CORUM	RasGAP-AURKB-survivin complex	3383	2356
GEX_72	TRUE	0.0343396	3	18	1	0.0555556	0.333333	CORUM:2582	CORUM	Chromosomal passenger complex CPC (CDCA8, AURKB, BIRC5)	3383	1095
GEX_72	TRUE	0.0343396	3	18	1	0.0555556	0.333333	CORUM:2579	CORUM	Chromosomal passenger complex CPC (INCENP, BIRC5, AURKB)	3383	1092
GEX_72	TRUE	0.0343396	3	18	1	0.0555556	0.333333	CORUM:1784	CORUM	RNF11-SMURF2-STAMBP complex	3383	831
GEX_72	TRUE	0.0343396	3	18	1	0.0555556	0.333333	CORUM:1293	CORUM	IPO13-RBM8A-MAGOH complex	3383	721
GEX_72	TRUE	0.0343396	3	18	1	0.0555556	0.333333	CORUM:1120	CORUM	Chromosomal passenger complex CPC (INCENP, CDCA8, BIRC5)	3383	614
GEX_72	TRUE	0.0343396	3	18	1	0.0555556	0.333333	CORUM:1116	CORUM	CRM1-Survivin-AuroraB mitotic complex	3383	610
GEX_72	TRUE	0.0343396	3	18	1	0.0555556	0.333333	CORUM:5659	CORUM	SEMA3C-PlexinD1-Nrp1 complex	3383	1762
GEX_72	TRUE	0.0343396	3	18	1	0.0555556	0.333333	CORUM:813	CORUM	Upf complex (UPF1, UPF2, UPF3b)	3383	459
GEX_72	TRUE	0.0343396	3	18	1	0.0555556	0.333333	CORUM:812	CORUM	Upf complex (UPF1, UPF2, UPF3a)	3383	458
GEX_72	TRUE	0.0343396	3	18	1	0.0555556	0.333333	CORUM:6527	CORUM	FLRT3-LPHN3-UNC5B complex	3383	2202
GEX_72	TRUE	0.0343396	3	18	1	0.0555556	0.333333	CORUM:6528	CORUM	FLRT3-LPHN3-UNC5D complex	3383	2203
GEX_72	TRUE	0.0343396	3	18	1	0.0555556	0.333333	CORUM:3297	CORUM	SMN complex (GEMIN6,7, UNRIP), SMN-independent intermediate	3383	1482
GEX_72	TRUE	0.0402341	4	18	1	0.0555556	0.25	CORUM:1087	CORUM	BIRC5-AURKB-INCENP-EVI5 complex	3383	587
GEX_72	TRUE	0.0402341	4	18	1	0.0555556	0.25	CORUM:1118	CORUM	Chromosomal passenger complex CPC (INCENP, CDCA8, BIRC5, AURKB)	3383	612
GEX_72	TRUE	0.0402341	4	18	1	0.0555556	0.25	CORUM:1119	CORUM	Chromosomal passenger complex CPC (INCENP, CDCA8, BIRC5, AURKB)	3383	613
GEX_72	TRUE	0.0402341	4	18	1	0.0555556	0.25	CORUM:5449	CORUM	Splicing-associated factors complex	3383	1692
GEX_72	TRUE	0.0402341	4	18	1	0.0555556	0.25	CORUM:5211	CORUM	RAF1-PPP2-PIN1 complex	3383	1589
GEX_72	TRUE	0.0478862	5	18	1	0.0555556	0.2	CORUM:3010	CORUM	TFIID subcomplex	3383	1334
GEX_72	TRUE	0.0478862	5	18	1	0.0555556	0.2	CORUM:1182	CORUM	CDC5L core complex	3383	660
GEX_72	TRUE	0.0303047	3625	90	31	0.344444	0.00855172	GO:0051641	GO:BP	cellular localization	21017	13854
GEX_72	TRUE	0.0303047	1909	90	22	0.244444	0.0115244	GO:0071705	GO:BP	nitrogen compound transport	21017	16869
GEX_72	TRUE	0.0303047	5521	90	41	0.455556	0.00742619	GO:0051179	GO:BP	localization	21017	13558
GEX_72	TRUE	0.0303047	3	90	2	0.0222222	0.666667	GO:0071659	GO:BP	negative regulation of IP-10 production	21017	16836
GEX_72	TRUE	0.0303047	4341	90	35	0.388889	0.00806266	GO:0006810	GO:BP	transport	21017	2490
GEX_72	TRUE	0.0380562	4	90	2	0.0222222	0.5	GO:0071658	GO:BP	regulation of IP-10 production	21017	16835
GEX_72	TRUE	0.0380562	4	90	2	0.0222222	0.5	GO:0071612	GO:BP	IP-10 production	21017	16798
GEX_72	TRUE	0.00235221	12394	92	72	0.782609	0.00580926	GO:0005737	GO:CC	cytoplasm	22115	305
GEX_72	TRUE	0.0116118	21	92	3	0.0326087	0.142857	GO:0035145	GO:CC	exon-exon junction complex	22115	1565
GEX_72	TRUE	0.0116118	4	92	2	0.0217391	0.5	GO:0033256	GO:CC	I-kappaB/NF-kappaB complex	22115	1379
GEX_72	TRUE	0.0279785	894	92	12	0.130435	0.0134228	GO:0016604	GO:CC	nuclear body	22115	745
GEX_72	TRUE	0.00723361	14865	92	84	0.913043	0.00565086	GO:0005515	GO:MF	protein binding	20196	1472
GEX_72	TRUE	0.0416771	167	80	7	0.0875	0.0419162	MIRNA:hsa-miR-552-3p	MIRNA	hsa-miR-552-3p	14822	1760
