# Supplementary material for: BMDx2: A Tool for Integrating Toxicogenomics‐Based Dose‐Dependency Analysis and AOP‐Based Mechanistic Insights
Source: Small Methods. 2025 Nov 12;9(12):e01728. doi: 10.1002/smtd.202501728 (PMC12716184; doi:10.1002/smtd.202501728)
Supplement: Supplementary file 6 — Supplemental Table 8 [file SMTD-9-e01728-s004.xlsx]

## Sheet: Sheet1
Experiment	timepoint	Feature	Model	BMR	BMDL	BMD	BMDU	AC50	Adverse_direction	AIC	Lack_of_fit	Log_likelihood	R2	Residual_variance	control_variance	control_variance_type	is_monotonic
bleomycin	24	ENSG00000188290	power	5.65124	0.028969	0.568353	4.96406	9.98869	1	1.16573	0.353447	3.41714	0.820511	0.050332	0.044041	constant	TRUE
bleomycin	24	ENSG00000217801	power	7.48577	0.009782	0.112554	8.94125	1.23735	1	8.18843	0.029838	-0.094213	0.65081	0.067442	0.059011	constant	TRUE
bleomycin	24	ENSG00000142583	power	11.7726	0.007593	0.066741	1.97708	1.2172	-1	-10.585	0.655832	9.29252	0.810652	0.030847	0.026991	constant	TRUE
bleomycin	24	ENSG00000162551	power	5.32739	0.024001	0.335919	3.27684	9.49736	1	-12.7807	0.321024	10.3903	0.854104	0.02815	0.024631	constant	TRUE
bleomycin	24	ENSG00000117399	power	11.2376	0.01207	0.077738	0.65896	6.63205	-1	-11.7259	0.805554	9.86297	0.921	0.029415	0.025738	constant	TRUE
bleomycin	24	ENSG00000142700	poly2	10.4317	4.38692	13.1288	20.4165	18.6306	-1	1.30463	0.319797	3.34769	0.601366	0.050625	0.044296	constant	FALSE
bleomycin	24	ENSG00000123080	power	11.9409	0.049043	0.892007	4.78365	14.6617	-1	-6.5487	0.493804	7.27435	0.858494	0.036496	0.031934	constant	TRUE
bleomycin	24	ENSG00000181656	power	8.127	0.008193	0.072407	2.4792	1.42576	-1	-5.5529	0.097789	6.77645	0.797093	0.038043	0.033287	constant	TRUE
bleomycin	24	ENSG00000184371	power	8.28411	0.015642	0.134391	2.33432	6.38621	1	-19.2933	0.697844	13.6466	0.855275	0.02146	0.018777	constant	TRUE
bleomycin	24	ENSG00000092607	power	6.79827	0.032613	1.15996	9.66756	9.11265	1	5.96482	0.37227	1.01759	0.729057	0.061474	0.05379	constant	TRUE
bleomycin	24	ENSG00000143067	power	10.3426	0.02608	0.253162	1.63622	12.6603	1	-9.93458	0.149238	8.96729	0.918241	0.031694	0.027732	constant	TRUE
bleomycin	24	ENSG00000092621	power	9.41119	0.00704	0.068098	3.24591	0.605169	-1	-13.9661	0.684888	10.9831	0.756216	0.026793	0.023444	constant	TRUE
bleomycin	24	ENSG00000261716	poly2	8.15028	1.91209	6.52765	10.2841	21.9447	1	-17.4321	0.288655	12.716	0.890079	0.02319	0.020292	constant	FALSE
bleomycin	24	ENSG00000143603	power	5.34281	0.014275	0.145497	3.55358	4.79154	1	-8.50009	0.545584	8.25005	0.807575	0.033646	0.029441	constant	TRUE
bleomycin	24	ENSG00000026751	hill	9.35156	1.01664	3.48669	8.15847	15.2091	1	-36.3996	0.240041	23.1998	0.9821	0.010164	0.00847	constant	TRUE
bleomycin	24	ENSG00000117152	power	10.047	0.025023	0.271556	2.09062	11.2945	-1	-2.79679	0.038065	5.3984	0.897122	0.042672	0.037338	constant	TRUE
bleomycin	24	ENSG00000116147	power	5.31468	0.02493	0.324174	2.87278	10.2365	1	-15.1888	0.403049	11.5944	0.869419	0.025463	0.02228	constant	TRUE
bleomycin	24	ENSG00000058085	power	5.39993	0.010984	0.028151	1.77912	0.05005	1	-15.9631	0.633642	11.9816	0.762566	0.024654	0.021572	constant	TRUE
bleomycin	24	ENSG00000133055	power	10.8548	0.02731	0.455774	4.03123	10.0752	-1	2.86387	0.687803	2.56807	0.84099	0.054023	0.04727	constant	TRUE
bleomycin	24	ENSG00000170385	power	11.3249	0.010507	0.084857	2.48451	2.98631	-1	4.68287	0.590155	1.65856	0.81833	0.058276	0.050992	constant	TRUE
bleomycin	24	ENSG00000117650	power	8.05766	0.052402	0.92335	4.67619	15.3472	-1	-7.69446	0.650008	7.84723	0.865224	0.034795	0.030446	constant	TRUE
bleomycin	24	ENSG00000162772	poly2	11.144	3.15965	10.053	15.5643	19.2018	1	-10.0415	1.6e-05	9.02074	0.72307	0.031553	0.027609	constant	FALSE
bleomycin	24	ENSG00000042781	power	5.44743	0.007606	0.062222	1.12538	1.69754	1	-24.4817	0.992946	16.2409	0.853656	0.017288	0.015127	constant	TRUE
bleomycin	24	ENSG00000203685	poly2	7.76486	2.7085	8.82747	13.7105	19.8875	1	-12.1293	4.3e-05	10.0647	0.78299	0.028924	0.025309	constant	FALSE
bleomycin	24	ENSG00000231877	power	9.66439	0.022601	0.355412	3.99661	8.43073	-1	-4.65076	0.060531	6.32538	0.828942	0.0395	0.034562	constant	TRUE
bleomycin	24	ENSG00000162722	poly2	10.2245	4.67494	13.6567	21.0655	21.0522	-1	-11.0399	0.000979	9.51993	0.650534	0.030268	0.026484	constant	FALSE
bleomycin	24	ENSG00000138061	poly2	10.7513	1.8985	6.46737	10.1704	24.1392	1	-6.42948	0.876042	7.21474	0.910987	0.036678	0.032093	constant	FALSE
bleomycin	24	ENSG00000115507	power	10.8999	0.004	0.034992	0.300666	0.095344	-1	-23.7454	0.038828	15.8727	0.871361	0.017826	0.015598	constant	TRUE
bleomycin	24	ENSG00000135636	hill	11.6793	6.25064	13.4903	18.7717	17.7517	-1	-10.0669	0.65487	10.0335	0.876368	0.03045	0.025375	constant	TRUE
bleomycin	24	ENSG00000125538	power	9.3621	0.012473	0.110769	4.05247	3.54905	1	20.6849	0.155632	-6.34243	0.782044	0.113516	0.099327	constant	TRUE
bleomycin	24	ENSG00000136717	hill	10.0388	4.19685	10.8592	17.4022	16.0599	-1	-7.38902	0.501251	8.69451	0.879573	0.034044	0.02837	constant	TRUE
bleomycin	24	ENSG00000115963	hill	10.2242	0.912158	4.38103	12.1933	12.1523	1	-16.4839	0.860826	13.2419	0.942563	0.023306	0.019422	constant	TRUE
bleomycin	24	ENSG00000115414	power	11.8746	0.006568	0.04883	0.280379	2.09198	1	-22.8556	0.647028	15.4278	0.914477	0.0185	0.016187	constant	TRUE
bleomycin	24	ENSG00000144476	poly2	8.60924	5.12895	14.6544	22.6978	21.2711	1	3.55607	0.000145	2.22197	0.627076	0.055603	0.048653	constant	FALSE
bleomycin	24	ENSG00000134107	power	8.46629	0.013788	0.073804	0.219374	13.4825	1	-36.3792	0.364339	22.1896	0.9778	0.01053	0.009214	constant	TRUE
bleomycin	24	ENSG00000134070	power	8.08348	0.006845	0.045049	0.097676	4.28444	1	-19.8009	0.016733	13.9005	0.955748	0.021011	0.018384	constant	TRUE
bleomycin	24	ENSG00000182568	power	11.9158	0.006376	0.061603	2.60072	0.409081	-1	-15.4944	0.346509	11.7472	0.769586	0.02514	0.021998	constant	TRUE
bleomycin	24	ENSG00000168329	power	10.3618	0.016716	0.251122	4.7817	5.51222	-1	8.89308	0.196951	-0.446538	0.785673	0.069451	0.06077	constant	TRUE
bleomycin	24	ENSG00000014257	power	11.5973	0.014503	0.095133	1.40379	6.78941	-1	-14.0136	0.003987	11.0068	0.88915	0.02674	0.023398	constant	TRUE
bleomycin	24	ENSG00000158258	power	12.1278	0.017496	0.22152	3.67935	6.4099	-1	-8.06137	0.156366	8.03069	0.819459	0.034267	0.029984	constant	TRUE
bleomycin	24	ENSG00000229619	power	9.58833	0.019719	0.131924	0.930045	11.5213	-1	-30.3126	0.251931	19.1563	0.935878	0.013559	0.011864	constant	TRUE
bleomycin	24	ENSG00000180044	hill	10.3873	0.120341	1.50812	6.99009	18.4412	-1	-32.6281	0.882827	21.3141	0.966808	0.011894	0.009912	constant	TRUE
bleomycin	24	ENSG00000182580	power	7.78842	0.007482	0.058865	0.762855	1.97075	1	-16.1325	0.32035	12.0663	0.8765	0.024481	0.021421	constant	TRUE
bleomycin	24	ENSG00000090530	power	6.74999	0.002478	0.019286	0.055817	0.079999	1	-23.333	0.538501	15.6665	0.941468	0.018135	0.015869	constant	TRUE
bleomycin	24	ENSG00000163347	power	6.59451	0.003043	0.022199	0.056529	0.230765	1	0.927999	0.194486	3.536	0.956448	0.049836	0.043607	constant	TRUE
bleomycin	24	ENSG00000109158	power	7.61302	0.02561	0.276652	2.04905	11.6094	-1	-16.7286	0.638042	12.3643	0.900239	0.02388	0.020895	constant	TRUE
bleomycin	24	ENSG00000157404	power	7.50555	0.044043	1.11006	7.10745	12.291	-1	-2.00049	0.339073	5.00024	0.798459	0.044112	0.038598	constant	TRUE
bleomycin	24	ENSG00000169429	power	8.537	0.002683	0.019652	0.050427	0.098874	1	9.15005	0.80047	-0.575025	0.95831	0.070199	0.061424	constant	TRUE
bleomycin	24	ENSG00000163739	power	6.218	0.017033	0.255616	4.68245	5.70245	1	-8.85633	0.518186	8.42817	0.789694	0.033151	0.029007	constant	TRUE
bleomycin	24	ENSG00000109321	power	6.14074	0.014109	0.08942	0.980497	7.3719	1	-14.9515	0.736447	11.4758	0.910146	0.025716	0.022501	constant	TRUE
bleomycin	24	ENSG00000138744	power	9.13317	0.027571	0.303958	2.07541	12.3504	-1	-23.9323	0.403653	15.9661	0.904004	0.017688	0.015477	constant	TRUE
bleomycin	24	ENSG00000118777	power	7.5352	0.020783	0.154438	1.09828	11.5261	1	-31.1424	0.950022	19.5712	0.929583	0.013098	0.011461	constant	TRUE
bleomycin	24	ENSG00000134057	power	9.19623	0.023802	0.180204	1.00731	13.6747	-1	-23.1717	0.349776	15.5859	0.943423	0.018258	0.015976	constant	TRUE
bleomycin	24	ENSG00000038427	power	11.263	0.044118	1.56227	10.3001	11.1171	-1	16.2247	0.123616	-4.11235	0.736601	0.094265	0.082481	constant	TRUE
bleomycin	24	ENSG00000112984	power	8.34978	0.009372	0.06657	0.643463	4.0402	-1	-8.80694	0.65476	8.40347	0.903602	0.033219	0.029067	constant	TRUE
bleomycin	24	ENSG00000120738	power	7.70819	0.013219	0.081012	0.592988	7.99082	1	3.83237	0.181949	2.08382	0.932594	0.056247	0.049216	constant	TRUE
bleomycin	24	ENSG00000113070	power	10.9355	0.006283	0.059794	2.25799	0.423249	1	-5.93293	0.03124	6.96646	0.781627	0.037445	0.032764	constant	TRUE
bleomycin	24	ENSG00000171992	poly2	8.21316	3.55091	11.0639	17.1082	19.0761	-1	-11.0384	0.030189	9.51918	0.683495	0.03027	0.026486	constant	FALSE
bleomycin	24	ENSG00000135074	power	8.23352	0.007729	0.061075	0.878014	2.04581	-1	-13.1022	0.101762	10.5511	0.870838	0.027775	0.024303	constant	TRUE
bleomycin	24	ENSG00000072571	power	9.07064	0.278232	2.6521	7.67141	24.5179	-1	3.05474	0.088745	2.47263	0.87736	0.054454	0.047647	constant	TRUE
bleomycin	24	ENSG00000120129	power	8.51158	0.022188	0.273273	2.81674	9.18557	1	-9.80977	0.05153	8.90488	0.863341	0.03186	0.027877	constant	TRUE
bleomycin	24	ENSG00000145911	power	6.23623	0.017979	0.167752	2.15592	7.87634	1	-9.56938	0.057189	8.78469	0.872126	0.03218	0.028158	constant	TRUE
bleomycin	24	ENSG00000112149	poly2	9.73334	2.60284	8.55435	13.3288	19.1363	1	-8.81128	8.6e-05	8.40564	0.777304	0.033213	0.029061	constant	FALSE
bleomycin	24	ENSG00000187837	power	7.43338	0.005026	0.043871	0.597638	0.290647	1	-14.5452	0.082061	11.2726	0.856675	0.026155	0.022885	constant	TRUE
bleomycin	24	ENSG00000180596	hill	6.11258	1.77471	7.07117	14.5708	14.8345	1	-8.18622	0.692163	9.09311	0.892988	0.032932	0.027443	constant	TRUE
bleomycin	24	ENSG00000180573	poly2	9.11435	3.33455	10.5304	16.3181	18.591	1	-6.92377	0	7.46188	0.69053	0.03593	0.031439	constant	FALSE
bleomycin	24	ENSG00000158373	power	7.44018	0.003934	0.02867	0.072911	0.709565	1	-30.8512	0.838002	19.4256	0.948788	0.013258	0.011601	constant	TRUE
bleomycin	24	ENSG00000282988	power	5.56061	0.01781	0.194628	2.93731	7.05564	1	-13.821	0.542504	10.9105	0.843791	0.026956	0.023586	constant	TRUE
bleomycin	24	ENSG00000158406	power	6.31709	0.004124	0.029192	0.070598	1.13743	1	-25.5332	0.484045	16.7666	0.955918	0.016547	0.014478	constant	TRUE
bleomycin	24	ENSG00000276180	power	7.97794	0.007142	0.054797	0.517887	2.04854	1	-11.4148	0.046248	9.70741	0.893418	0.029799	0.026074	constant	TRUE
bleomycin	24	ENSG00000197903	power	9.29523	0.007622	0.054845	0.350269	3.06827	1	-11.3276	0.752627	9.66382	0.916699	0.029907	0.026169	constant	TRUE
bleomycin	24	ENSG00000278828	hill	5.95148	0.129114	1.24042	5.35544	19.1587	1	-46.2046	0.977642	28.1023	0.980778	0.006755	0.005629	constant	TRUE
bleomycin	24	ENSG00000137331	power	7.61941	0.008205	0.075135	3.16285	1.23879	1	-0.23856	0.269852	4.11928	0.773024	0.047472	0.041538	constant	TRUE
bleomycin	24	ENSG00000112715	power	8.8914	0.021934	0.145542	0.763089	13.9496	1	-10.6406	0.020819	9.32032	0.953514	0.030775	0.026928	constant	TRUE
bleomycin	24	ENSG00000172348	power	6.41728	0.018196	0.117878	1.02395	10.1616	1	-18.5275	0.594879	13.2637	0.925018	0.022156	0.019386	constant	TRUE
bleomycin	24	ENSG00000111799	poly2	7.31444	1.61454	5.65271	9.02563	18.8928	1	-14.5402	0.989753	11.2701	0.88096	0.02616	0.02289	constant	FALSE
bleomycin	24	ENSG00000272398	poly2	6.33459	1.97629	6.71484	10.5559	22.2153	1	-14.0925	0.665409	11.0462	0.887618	0.026653	0.023321	constant	FALSE
bleomycin	24	ENSG00000152661	power	10.4148	0.022149	0.184663	1.36868	11.4558	-1	-10.4818	0.052021	9.24091	0.919886	0.03098	0.027107	constant	TRUE
bleomycin	24	ENSG00000118515	poly2	11.1247	2.22004	7.47595	11.7406	18.7706	1	-25.5586	0.079942	16.7793	0.811142	0.016529	0.014463	constant	FALSE
bleomycin	24	ENSG00000236700	poly2	7.98407	2.14013	7.20875	11.3007	20.9709	1	-12.8302	0.145944	10.4151	0.857302	0.028092	0.02458	constant	FALSE
bleomycin	24	ENSG00000186340	poly2	8.00049	2.00374	6.81623	10.7311	20.4647	-1	-15.7341	0.35982	11.867	0.862856	0.024891	0.021779	constant	FALSE
bleomycin	24	ENSG00000253293	power	9.16719	0.006694	0.064862	2.94983	0.493498	-1	-13.6078	0.091643	10.8039	0.761528	0.027196	0.023797	constant	TRUE
bleomycin	24	ENSG00000146592	poly2	6.77444	2.74229	8.91415	13.8319	20.117	1	-1.49664	0.53925	4.74832	0.784613	0.045047	0.039417	constant	FALSE
bleomycin	24	ENSG00000146674	poly2	11.2459	3.45418	10.8093	16.7054	19.3115	1	-6.50942	0.000638	7.25471	0.698542	0.036556	0.031987	constant	FALSE
bleomycin	24	ENSG00000188763	power	7.16846	0.012881	0.135456	4.50024	3.62767	1	-1.39455	0.517759	4.69727	0.772315	0.045239	0.039585	constant	TRUE
bleomycin	24	ENSG00000158517	power	7.9098	0.050667	1.16744	6.67652	13.6123	1	3.95766	0.236955	2.02117	0.816249	0.056542	0.049474	constant	TRUE
bleomycin	24	ENSG00000165178	power	7.1108	0.032519	1.29209	10.7311	8.82334	1	13.2929	0.040801	-2.64644	0.709885	0.083425	0.072997	constant	TRUE
bleomycin	24	ENSG00000085563	poly2	9.36518	2.09488	7.0974	11.163	19.5543	1	-14.3857	0.301055	11.1929	0.839067	0.026329	0.023038	constant	FALSE
bleomycin	24	ENSG00000087085	power	5.39665	0.009594	0.086721	4.12052	1.82439	1	-10.5267	0.310988	9.26335	0.757658	0.030922	0.027057	constant	TRUE
bleomycin	24	ENSG00000147408	power	6.50295	0.004757	0.04405	0.909834	0.113629	1	-22.7363	0.943384	15.3682	0.826658	0.018592	0.016268	constant	TRUE
bleomycin	24	ENSG00000168546	power	6.47795	0.014913	0.088357	0.680365	9.07757	1	-19.6671	0.249206	13.8335	0.934044	0.021128	0.018487	constant	TRUE
bleomycin	24	ENSG00000083307	hill	5.24478	3.88144	10.1833	17.0903	15.576	1	-33.4175	0.336814	21.7088	0.898337	0.011509	0.009591	constant	TRUE
bleomycin	24	ENSG00000136999	hill	5.8469	4.11043	10.8959	17.0965	16.6771	1	-15.271	0.907341	12.6355	0.864596	0.024514	0.020428	constant	TRUE
bleomycin	24	ENSG00000188133	poly2	6.1478	1.92803	6.59345	10.4047	20.3014	1	-24.8171	0.713186	16.4086	0.867906	0.017048	0.014917	constant	FALSE
bleomycin	24	ENSG00000137077	power	8.27821	0.010575	0.098634	6.02538	1.98768	-1	6.78914	0.380301	0.605428	0.71758	0.063622	0.055669	constant	TRUE
bleomycin	24	ENSG00000119508	power	6.07171	0.062957	0.967046	4.09396	17.7101	1	0.422662	0.876131	3.78867	0.891471	0.048798	0.042698	constant	TRUE
bleomycin	24	ENSG00000056558	power	8.49687	0.004143	0.030224	0.077003	0.830852	1	-22.1215	0.499672	15.0608	0.946535	0.019074	0.01669	constant	TRUE
bleomycin	24	ENSG00000130707	poly2	11.0686	3.39684	10.6808	16.5337	18.8497	-1	5.4565	0.000224	1.27175	0.691485	0.060185	0.052662	constant	FALSE
bleomycin	24	ENSG00000107562	poly2	6.80525	2.83061	9.2386	14.4269	17.2285	1	-16.6493	0.323784	12.3246	0.711416	0.023959	0.020964	constant	FALSE
bleomycin	24	ENSG00000138131	power	9.14661	0.013474	0.081972	0.5957	8.21512	-1	-13.838	0.602649	10.919	0.933683	0.026937	0.02357	constant	TRUE
bleomycin	24	ENSG00000138166	power	7.78037	0.01037	0.064437	0.278935	7.07402	1	-21.686	0.019479	14.843	0.948584	0.019424	0.016996	constant	TRUE
bleomycin	24	ENSG00000043591	poly2	9.67234	3.03126	9.75056	15.1578	18.1205	-1	-18.6825	0.081904	13.3412	0.708875	0.022013	0.019261	constant	FALSE
bleomycin	24	ENSG00000184545	power	7.52192	0.012904	0.073944	0.305507	10.0415	1	-12.7124	0.909173	10.3562	0.960013	0.02823	0.024701	constant	TRUE
bleomycin	24	ENSG00000262655	poly2	5.51973	3.04569	9.75326	15.1141	19.1904	1	-11.8822	0.022258	9.94112	0.733796	0.029224	0.025571	constant	FALSE
bleomycin	24	ENSG00000129151	power	9.47951	0.041308	0.571903	2.9573	15.1339	-1	-3.20085	0.306726	5.60043	0.899059	0.04196	0.036715	constant	TRUE
bleomycin	24	ENSG00000026508	poly2	11.1181	1.81755	6.23111	9.82948	23.5411	1	-11.6775	0.609964	9.83877	0.91233	0.029474	0.02579	constant	FALSE
bleomycin	24	ENSG00000149503	poly2	10.1325	4.09457	12.4347	19.2976	18.5347	-1	-13.82	0.006351	10.91	0.621696	0.026957	0.023587	constant	FALSE
bleomycin	24	ENSG00000154133	poly2	8.24282	2.36499	7.92442	12.4468	17.4081	-1	-18.3741	0.790739	13.187	0.768622	0.022298	0.019511	constant	FALSE
bleomycin	24	ENSG00000111266	power	7.98757	0.024567	0.283034	2.36491	10.6976	1	-20.0756	0.031403	14.0378	0.885774	0.020772	0.018175	constant	TRUE
bleomycin	24	ENSG00000123342	power	8.7885	0.022231	0.25811	2.54523	9.48831	1	-17.4624	0.054443	12.7312	0.872682	0.023161	0.020266	constant	TRUE
bleomycin	24	ENSG00000072657	power	9.56067	0.017199	0.330519	6.17443	5.25588	-1	-1.87752	0.21634	4.93876	0.754165	0.044338	0.038796	constant	TRUE
bleomycin	24	ENSG00000258183	poly2	6.05415	2.50149	8.15093	12.5829	27.1511	1	-0.292662	0.102166	4.14633	0.892314	0.047365	0.041444	constant	FALSE
bleomycin	24	ENSG00000139344	poly2	6.30811	3.17544	10.0952	15.6288	19.1784	1	-14.8838	0.033041	11.4419	0.720965	0.025788	0.022565	constant	FALSE
bleomycin	24	ENSG00000135094	power	7.7668	0.084978	1.01172	3.08952	23.0226	1	-18.4168	0.983652	13.2084	0.938414	0.022258	0.019476	constant	TRUE
bleomycin	24	ENSG00000135111	poly2	7.66156	3.38418	10.7092	90.0732	17.4361	-1	-19.5343	0.117799	13.7672	0.657354	0.021245	0.01859	constant	FALSE
bleomycin	24	ENSG00000182782	power	5.41882	0.010658	0.063692	0.219201	8.31356	1	-27.7527	0.156221	17.8764	0.959583	0.015085	0.0132	constant	TRUE
bleomycin	24	ENSG00000255398	power	5.57906	0.015329	0.128921	2.35334	6.18614	1	-17.0062	0.593347	12.5031	0.853067	0.023606	0.020655	constant	TRUE
bleomycin	24	ENSG00000122025	power	10.4819	0.025295	0.248161	1.70456	12.1504	-1	-19.2325	0.313249	13.6163	0.91333	0.021514	0.018825	constant	TRUE
bleomycin	24	ENSG00000043355	poly2	9.86406	3.99605	12.2255	28.5491	17.9967	-1	-14.9608	9e-06	11.4804	0.615014	0.025706	0.022492	constant	FALSE
bleomycin	24	ENSG00000125266	power	6.13445	0.008979	0.067812	0.950381	3.0731	1	-20.4892	0.302363	14.2446	0.878153	0.020417	0.017865	constant	TRUE
bleomycin	24	ENSG00000125378	power	8.48085	0.012129	0.080806	0.888494	5.99057	-1	-17.2738	0.189803	12.6369	0.905048	0.023344	0.020426	constant	TRUE
bleomycin	24	ENSG00000211448	poly2	5.39792	3.53324	11.0535	17.1403	18.284	1	-15.1604	0.074898	11.5802	0.663724	0.025493	0.022306	constant	FALSE
bleomycin	24	ENSG00000186417	power	8.22908	0.010268	0.078375	1.55229	3.46198	-1	-16.1855	0.616574	12.0928	0.855608	0.024427	0.021373	constant	TRUE
bleomycin	24	ENSG00000166851	power	9.00264	0.015698	0.088819	0.551311	10.5412	-1	-16.637	0.203103	12.3185	0.94785	0.023972	0.020975	constant	TRUE
bleomycin	24	ENSG00000125148	power	7.18768	0.004341	0.030511	0.072938	1.38552	-1	-26.7459	0.371038	17.373	0.95616	0.015731	0.013765	constant	TRUE
bleomycin	24	ENSG00000169715	poly2	5.79923	2.88678	9.38472	14.6375	17.4416	-1	2.39768	0.013283	2.80116	0.709254	0.052983	0.046361	constant	FALSE
bleomycin	24	ENSG00000166592	power	6.87963	0.026753	0.810997	8.22911	8.03392	1	10.9521	0.522115	-1.47603	0.74308	0.075672	0.066213	constant	TRUE
bleomycin	24	ENSG00000172828	hill	6.99432	0.009364	2.0185	15.1963	4.51631	-1	-14.5594	0.70782	12.2797	0.748865	0.025252	0.021043	constant	TRUE
bleomycin	24	ENSG00000181019	hill	11.6812	0.589479	3.51151	11.0623	12.1411	-1	-48.2913	0.583642	29.1457	0.945987	0.006193	0.005161	constant	TRUE
bleomycin	24	ENSG00000277632	poly2	8.05385	2.3146	7.73666	12.1112	19.396	1	5.30913	2e-05	1.34543	0.81298	0.059817	0.05234	constant	FALSE
bleomycin	24	ENSG00000276085	power	6.64972	0.003656	0.028595	0.083665	0.192728	1	-7.74177	0.955031	7.87089	0.926995	0.034726	0.030386	constant	TRUE
bleomycin	24	ENSG00000276070	poly2	6.056	3.42725	10.7489	16.6245	19.0976	1	12.7954	0.018302	-2.39768	0.695284	0.081713	0.071499	constant	FALSE
bleomycin	24	ENSG00000126353	power	5.52579	0.015976	0.098911	1.22847	8.12914	1	-21.2127	0.532926	14.6063	0.904934	0.019811	0.017334	constant	TRUE
bleomycin	24	ENSG00000173801	poly2	9.49141	3.87282	11.8362	18.2651	19.7107	-1	-1.02047	0.070149	4.51023	0.673377	0.04595	0.040206	constant	FALSE
bleomycin	24	ENSG00000064195	power	10.5314	0.008318	0.071752	2.16722	1.62491	-1	-16.4722	0.759736	12.2361	0.81071	0.024137	0.02112	constant	TRUE
bleomycin	24	ENSG00000184557	power	6.73042	0.021419	0.313924	3.771	8.1053	1	8.06493	0.073104	-0.032464	0.831537	0.067095	0.058708	constant	TRUE
bleomycin	24	ENSG00000129951	poly2	7.61728	3.58643	11.1644	17.2781	18.8218	-1	-6.23884	0.044617	7.11942	0.673363	0.036971	0.032349	constant	FALSE
bleomycin	24	ENSG00000007264	power	9.55126	0.02672	1.06548	10.6448	7.42649	1	20.1988	0.162425	-6.09942	0.698341	0.111241	0.097335	constant	TRUE
bleomycin	24	ENSG00000130300	power	8.27439	0.015556	0.354903	7.95355	4.09096	-1	-3.24099	0.485752	5.62049	0.708447	0.041889	0.036653	constant	TRUE
bleomycin	24	ENSG00000069399	power	9.16698	0.02851	0.985049	9.32721	8.21012	1	16.6697	0.18731	-4.33486	0.726405	0.096029	0.084025	constant	TRUE
bleomycin	24	ENSG00000104856	power	10.0031	0.04294	2.16044	14.0994	10.0193	1	11.3676	0.197748	-1.68381	0.672136	0.076994	0.06737	constant	TRUE
bleomycin	24	ENSG00000197405	power	11.8286	0.022567	0.387937	4.52392	8.11005	1	-3.41027	0.278873	5.70514	0.81457	0.041595	0.036396	constant	TRUE
bleomycin	24	ENSG00000024422	power	8.76636	0.073506	0.916134	3.06953	21.2811	1	-7.89665	0.09297	7.94832	0.930385	0.034503	0.03019	constant	TRUE
bleomycin	24	ENSG00000087074	power	11.1017	0.034243	1.87958	14.2812	8.46984	1	12.9967	0.117584	-2.49835	0.655806	0.082402	0.072101	constant	TRUE
bleomycin	24	ENSG00000104951	power	11.7839	0.054802	1.01992	5.16477	15.301	1	-2.59787	0.478311	5.29894	0.855734	0.043027	0.037649	constant	TRUE
bleomycin	24	ENSG00000101349	power	7.35263	0.010759	0.078912	1.31119	4.11177	-1	-21.0462	0.368094	14.5231	0.871425	0.019948	0.017455	constant	TRUE
bleomycin	24	ENSG00000088367	power	10.4587	0.006356	0.046072	0.188729	2.28764	-1	-34.579	0.990338	21.2895	0.92703	0.011351	0.009932	constant	TRUE
bleomycin	24	ENSG00000124216	power	7.67266	0.013922	0.537138	13.0919	2.67479	1	10.4905	0.268486	-1.24524	0.611356	0.074231	0.064952	constant	TRUE
bleomycin	24	ENSG00000128342	power	5.54528	0.01088	0.088586	2.86787	3.04725	1	1.04244	0.318676	3.47878	0.807553	0.050074	0.043815	constant	TRUE
bleomycin	24	ENSG00000099985	power	6.64493	0.017363	0.432695	7.93469	4.87491	1	9.30194	0.018976	-0.650967	0.717408	0.070644	0.061814	constant	TRUE
bleomycin	24	ENSG00000185022	power	9.15656	0.018072	0.224606	3.4519	6.82558	1	0.994434	0.048696	3.50278	0.828654	0.049974	0.043728	constant	TRUE
bleomycin	24	ENSG00000138944	power	5.9593	0.017642	0.218912	3.55007	6.55674	1	-5.9269	0.543699	6.96345	0.823913	0.037454	0.032773	constant	TRUE
bleomycin	24	ENSG00000100427	poly2	8.67681	3.35209	10.5794	16.398	18.5007	-1	-8.21997	0.003436	8.10998	0.686491	0.034041	0.029786	constant	FALSE
bleomycin	24	ENSG00000234191	power	6.88176	0.03817	0.637163	3.95808	13.1579	1	-7.99489	0.376982	7.99745	0.864732	0.034362	0.030067	constant	TRUE
bleomycin	48	ENSG00000187634	poly2	7.81856	3.67843	11.3913	17.6235	18.916	-1	-3.84189	0.005621	5.92095	0.667772	0.040854	0.035747	constant	FALSE
bleomycin	48	ENSG00000188290	poly2	6.11344	3.62336	11.1775	17.1898	20.8631	1	17.1785	1.6e-05	-4.58924	0.723683	0.098086	0.085825	constant	FALSE
bleomycin	48	ENSG00000217801	power	7.21179	0.019429	0.15981	1.51145	9.64796	1	-5.07251	0.045514	6.53626	0.904454	0.038812	0.03396	constant	TRUE
bleomycin	48	ENSG00000049249	hill	8.66581	0.681216	3.85301	9.28967	34.326	1	-27.8916	0.909843	18.9458	0.960228	0.014489	0.012074	constant	TRUE
bleomycin	48	ENSG00000116285	power	6.93017	0.003768	0.030178	0.093234	0.164855	1	-36.2079	0.521815	22.104	0.916185	0.010606	0.00928	constant	TRUE
bleomycin	48	ENSG00000142583	power	12.9684	0.005211	0.034008	0.072892	3.46566	-1	-49.0378	0.917794	28.5189	0.96923	0.006214	0.005437	constant	TRUE
bleomycin	48	ENSG00000117115	poly2	9.46412	4.1744	12.5326	19.3158	20.3475	-1	-0.288533	0.091231	4.14427	0.667184	0.047373	0.041451	constant	FALSE
bleomycin	48	ENSG00000133216	power	7.68572	0.008171	0.059534	0.503937	3.16126	1	-10.1504	0.157949	9.07522	0.905261	0.03141	0.027484	constant	TRUE
bleomycin	48	ENSG00000134690	power	10.3491	0.008147	0.044514	0.078391	13.7625	-1	-60.4151	0.335563	34.2075	0.992196	0.003868	0.003385	constant	TRUE
bleomycin	48	ENSG00000116985	power	14.1132	0.026646	0.178047	0.628638	19.0286	-1	-48.9905	0.549568	28.4952	0.975759	0.006226	0.005448	constant	TRUE
bleomycin	48	ENSG00000198754	poly2	7.8693	4.15686	12.613	42.7904	18.0741	-1	1.82438	0.001108	3.08781	0.603746	0.051733	0.045266	constant	FALSE
bleomycin	48	ENSG00000226745	power	5.45746	0.030226	0.427829	3.08046	11.8624	1	-16.9451	0.133286	12.4726	0.875493	0.023666	0.020708	constant	TRUE
bleomycin	48	ENSG00000260920	power	9.15742	0.014687	0.108457	2.15811	5.97736	1	-14.0178	0.044752	11.0089	0.857292	0.026736	0.023394	constant	TRUE
bleomycin	48	ENSG00000117399	hill	13.2299	0.283906	1.41745	4.43399	14.9841	-1	-28.625	0.389189	19.3125	0.991563	0.014053	0.011711	constant	TRUE
bleomycin	48	ENSG00000142949	power	8.71056	0.047469	0.471354	1.5638	20.9521	1	-5.45357	0.126041	6.72678	0.958605	0.0382	0.033425	constant	TRUE
bleomycin	48	ENSG00000142945	power	11.2385	0.019534	0.096525	0.313626	19.7807	-1	-54.0661	0.918295	31.033	0.987507	0.00504	0.00441	constant	TRUE
bleomycin	48	ENSG00000173846	power	9.52825	0.008743	0.078762	3.28272	1.52807	1	-10.1432	0.217897	9.07159	0.774794	0.03142	0.027492	constant	TRUE
bleomycin	48	ENSG00000142700	hill	11.3403	4.18441	9.73594	15.6265	16.9599	-1	-27.2227	0.444765	18.6114	0.931967	0.014898	0.012415	constant	TRUE
bleomycin	48	ENSG00000123080	hill	12.561	3.00448	8.1116	14.1129	16.8878	-1	-15.6729	0.793288	12.8365	0.933458	0.024107	0.020089	constant	TRUE
bleomycin	48	ENSG00000157216	poly2	11.3114	4.0184	12.3067	86.8483	17.5647	-1	-14.0711	0.02427	11.0356	0.602172	0.026676	0.023342	constant	FALSE
bleomycin	48	ENSG00000081985	power	10.7448	0.015332	0.103672	1.69903	6.89973	-1	-12.869	0.401204	10.4345	0.879448	0.028047	0.024541	constant	TRUE
bleomycin	48	ENSG00000172380	poly2	7.90656	2.07437	7.024	11.0376	20.4659	1	-19.9783	0.107796	13.9892	0.855998	0.020856	0.018249	constant	FALSE
bleomycin	48	ENSG00000024526	power	9.33422	0.014556	0.085605	0.586819	9.26145	-1	-0.903612	0.094975	4.45181	0.93973	0.046174	0.040403	constant	TRUE
bleomycin	48	ENSG00000117114	power	11.9598	0.032634	0.613635	4.66132	11.199	-1	-6.02511	0.768053	7.01256	0.83604	0.037301	0.032639	constant	TRUE
bleomycin	48	ENSG00000181656	power	7.91215	0.017871	0.139194	1.5337	8.71349	-1	-17.6578	0.950499	12.8289	0.897739	0.022973	0.020102	constant	TRUE
bleomycin	48	ENSG00000121957	power	9.47893	0.008385	0.049962	0.0959	7.96661	-1	-37.39	0.004089	22.695	0.973128	0.010096	0.008834	constant	TRUE
bleomycin	48	ENSG00000134222	power	9.59418	0.017452	0.111425	1.0989	9.43735	-1	-0.29492	0.014719	4.14746	0.917956	0.04736	0.04144	constant	TRUE
bleomycin	48	ENSG00000184371	power	7.56712	0.009356	0.067891	0.771165	3.72945	1	-4.59952	0.033426	6.29976	0.893647	0.039584	0.034636	constant	TRUE
bleomycin	48	ENSG00000226419	power	7.50371	0.01729	0.028859	0.058385	0.05005	1	-33.0805	0.064171	20.5402	0.75908	0.012082	0.010572	constant	TRUE
bleomycin	48	ENSG00000116774	poly2	8.68496	3.2071	10.2318	15.9091	17.7443	-1	-10.4844	0.006673	9.24219	0.681982	0.030976	0.027104	constant	FALSE
bleomycin	48	ENSG00000260941	hill	6.29502	4.94854	10.1897	16.1288	17.0421	1	-28.5839	0.103339	19.292	0.957984	0.014077	0.011731	constant	TRUE
bleomycin	48	ENSG00000143067	power	9.96797	0.004887	0.031135	0.064664	3.89556	1	-39.3071	0.727478	23.6535	0.976464	0.009321	0.008156	constant	TRUE
bleomycin	48	ENSG00000188610	hill	8.83336	0.335665	3.17658	10.3508	18.6726	-1	-27.1178	0.14189	18.5589	0.933379	0.014964	0.01247	constant	TRUE
bleomycin	48	ENSG00000203814	power	7.06311	0.047099	0.637476	2.92319	16.5675	1	-5.48456	0.876527	6.74228	0.908175	0.038151	0.033382	constant	TRUE
bleomycin	48	ENSG00000220323	power	7.22058	0.009606	0.075652	1.62554	2.88352	1	-11.0761	0.696358	9.53804	0.846685	0.030222	0.026444	constant	TRUE
bleomycin	48	ENSG00000261716	hill	8.33107	0.777999	4.31178	11.2753	15.9567	1	-17.3201	0.516629	13.6601	0.935787	0.022508	0.018756	constant	TRUE
bleomycin	48	ENSG00000184678	hill	9.22138	1.21825	3.57848	7.14318	16.6087	1	-57.3211	0.587033	33.6606	0.98861	0.004251	0.003542	constant	TRUE
bleomycin	48	ENSG00000169418	power	6.4319	0.023756	0.246697	1.98816	10.9189	1	-14.7129	0.534546	11.3564	0.897672	0.025973	0.022726	constant	TRUE
bleomycin	48	ENSG00000143603	power	5.43805	0.017281	0.113763	1.19317	9.07337	1	-19.7606	0.882051	13.8803	0.912185	0.021046	0.018415	constant	TRUE
bleomycin	48	ENSG00000143537	power	12.7923	0.021145	0.439157	5.85758	6.97617	-1	-8.08696	0.128654	8.04348	0.776969	0.034231	0.029952	constant	TRUE
bleomycin	48	ENSG00000026751	power	8.74919	0.002908	0.017875	0.035516	3.28972	1	-41.9951	0.584967	24.9976	0.990938	0.008333	0.007292	constant	TRUE
bleomycin	48	ENSG00000203747	hill	7.81039	0.956108	3.78934	7.78161	28.9353	1	-32.1793	0.965082	21.0897	0.977886	0.012118	0.010099	constant	TRUE
bleomycin	48	ENSG00000117152	power	9.41119	0.022987	0.145931	0.625346	16.0299	-1	-33.9091	0.713103	20.9546	0.966599	0.011672	0.010213	constant	TRUE
bleomycin	48	ENSG00000143228	power	9.59075	0.149541	1.61601	4.77964	23.9339	-1	-10.3998	0.030862	9.1999	0.915867	0.031086	0.0272	constant	TRUE
bleomycin	48	ENSG00000143167	poly2	7.58796	2.45614	8.13904	12.7069	19.3667	-1	-13.2979	0.007741	10.6489	0.797535	0.02755	0.024106	constant	FALSE
bleomycin	48	ENSG00000116147	power	5.43223	0.01273	0.078576	0.552716	7.73449	1	-19.2132	0.553195	13.6066	0.933466	0.021532	0.01884	constant	TRUE
bleomycin	48	ENSG00000198216	power	8.23377	0.018261	0.177318	2.28705	7.87888	1	-17.5275	0.581787	12.7637	0.86827	0.023098	0.020211	constant	TRUE
bleomycin	48	ENSG00000226196	power	7.07247	0.009245	0.065104	0.568453	4.1206	-1	-20.6966	0.11206	14.3483	0.908897	0.020241	0.017711	constant	TRUE
bleomycin	48	ENSG00000066279	power	10.7963	0.024834	0.169358	0.714071	16.4361	-1	-4.00995	0.602095	6.00498	0.964832	0.040569	0.035498	constant	TRUE
bleomycin	48	ENSG00000118193	power	9.88409	0.009758	0.063295	0.327137	5.84044	-1	-2.87309	0.589283	5.43654	0.937824	0.042537	0.037219	constant	TRUE
bleomycin	48	ENSG00000163395	power	5.48381	0.009906	0.083176	2.78208	2.44007	1	-9.34643	0.372018	8.67322	0.802598	0.032481	0.02842	constant	TRUE
bleomycin	48	ENSG00000133055	hill	11.4705	4.22501	9.67652	15.897	16.4715	-1	-19.2112	0.709446	14.6056	0.941153	0.020802	0.017335	constant	TRUE
bleomycin	48	ENSG00000163531	power	5.38288	0.008931	0.069702	1.22648	2.69755	1	-18.7035	0.995681	13.3517	0.861147	0.021994	0.019245	constant	TRUE
bleomycin	48	ENSG00000170385	power	11.2675	0.0134	0.089277	1.23067	6.29407	-1	-12.9201	0.278811	10.4601	0.892286	0.027987	0.024489	constant	TRUE
bleomycin	48	ENSG00000117650	power	9.39052	0.01122	0.061591	0.137654	12.323	-1	-28.3946	0.296713	18.1973	0.981007	0.014687	0.012851	constant	TRUE
bleomycin	48	ENSG00000162772	poly2	10.4597	3.57261	11.0809	17.0826	20.0347	1	-0.626376	1e-06	4.31319	0.707204	0.046711	0.040872	constant	FALSE
bleomycin	48	ENSG00000117724	power	11.6541	0.019023	0.096785	0.413865	15.5377	-1	-20.995	0.235572	14.4975	0.973486	0.019991	0.017492	constant	TRUE
bleomycin	48	ENSG00000042781	power	5.33946	0.006333	0.042383	0.094066	3.62291	1	-31.1094	0.826778	19.5547	0.954626	0.013116	0.011477	constant	TRUE
bleomycin	48	ENSG00000143507	power	9.91443	0.003642	0.031478	0.191493	0.090172	1	-29.4198	0.24584	18.7099	0.88294	0.014073	0.012314	constant	TRUE
bleomycin	48	ENSG00000203685	power	6.96094	0.006409	0.058934	1.82758	0.569246	1	-7.80957	0.074933	7.90479	0.802061	0.034629	0.0303	constant	TRUE
bleomycin	48	ENSG00000143776	power	6.41424	0.006825	0.056721	0.938414	1.23203	1	-19.1286	0.903476	13.5643	0.856336	0.021608	0.018907	constant	TRUE
bleomycin	48	ENSG00000116991	power	8.63622	0.025908	0.198067	0.990487	14.9712	1	-27.3021	0.402397	17.6511	0.949778	0.015371	0.01345	constant	TRUE
bleomycin	48	ENSG00000198626	power	5.60985	0.020736	0.199557	2.01153	9.47635	1	-4.51002	0.287537	6.25501	0.887641	0.039732	0.034766	constant	TRUE
bleomycin	48	ENSG00000231877	power	9.95069	0.067131	1.01592	4.1368	18.2758	-1	-7.06256	0.240384	7.53128	0.894115	0.035723	0.031258	constant	TRUE
bleomycin	48	ENSG00000117009	poly2	8.50369	2.18926	7.37901	11.5873	19.1867	1	-23.8255	0.10341	15.9127	0.822396	0.017767	0.015546	constant	FALSE
bleomycin	48	ENSG00000054277	hill	7.6676	1.59314	5.96015	14.1052	12.5771	1	-46.1888	0.728961	28.0944	0.935034	0.00676	0.005633	constant	TRUE
bleomycin	48	ENSG00000162722	power	10.5028	0.014451	0.138963	3.20903	5.07328	-1	-14.3207	0.500036	11.1604	0.819219	0.0264	0.0231	constant	TRUE
bleomycin	48	ENSG00000115163	hill	8.70885	0.219931	2.266	8.3279	21.3818	-1	-17.577	0.475536	13.7885	0.955892	0.022268	0.018557	constant	TRUE
bleomycin	48	ENSG00000138100	power	6.0724	0.012767	0.110275	3.71704	3.85013	1	-10.0383	0.343858	9.01917	0.793706	0.031558	0.027613	constant	TRUE
bleomycin	48	ENSG00000163803	power	8.67092	0.007045	0.054492	0.53521	1.91821	-1	-30.7525	0.03271	19.3762	0.890726	0.013313	0.011649	constant	TRUE
bleomycin	48	ENSG00000138061	hill	10.9145	6.13667	11.3211	15.7908	19.1499	1	-20.1135	0.464178	15.0567	0.955675	0.020035	0.016696	constant	TRUE
bleomycin	48	ENSG00000152518	poly2	12.2197	4.27919	12.7341	19.5694	21.3434	-1	-13.9305	0.000105	10.9653	0.685536	0.026833	0.023479	constant	FALSE
bleomycin	48	ENSG00000115507	power	11.5079	0.00338	0.02645	0.077458	0.116107	-1	-39.7477	0.00695	23.8738	0.929934	0.009152	0.008008	constant	TRUE
bleomycin	48	ENSG00000059728	power	9.40441	0.013376	0.088473	1.15626	6.41472	1	-12.3236	0.831681	10.1618	0.896199	0.028691	0.025105	constant	TRUE
bleomycin	48	ENSG00000135636	power	11.6037	0.020045	0.145493	1.09312	11.0995	-1	-20.0906	0.235229	14.0453	0.927507	0.020759	0.018164	constant	TRUE
bleomycin	48	ENSG00000168890	power	8.6659	0.014949	0.090872	0.849158	8.42121	1	-33.5132	0.511507	20.7566	0.922443	0.011866	0.010383	constant	TRUE
bleomycin	48	ENSG00000115594	power	7.47934	0.037392	0.51846	2.93839	14.144	1	-6.42516	0.731796	7.21258	0.893476	0.036685	0.032099	constant	TRUE
bleomycin	48	ENSG00000186522	poly2	8.61108	3.42128	10.7402	16.6201	18.9308	1	-1.6876	0.007514	4.8438	0.691378	0.04469	0.039104	constant	FALSE
bleomycin	48	ENSG00000169679	power	10.6678	0.019552	0.102805	0.524406	14.3065	-1	-16.6776	0.323453	12.3388	0.964588	0.023931	0.02094	constant	TRUE
bleomycin	48	ENSG00000125538	power	8.90099	0.010333	0.056327	0.098955	13.0938	1	-22.4066	0.893508	15.2033	0.986044	0.018849	0.016493	constant	TRUE
bleomycin	48	ENSG00000189223	poly2	8.15734	3.1198	9.96604	15.4568	18.681	1	-20.5931	0.017697	14.2966	0.713737	0.020329	0.017788	constant	FALSE
bleomycin	48	ENSG00000115107	power	10.6082	0.006524	0.051915	0.545236	1.40593	-1	-25.1752	0.017581	16.5876	0.883572	0.016796	0.014696	constant	TRUE
bleomycin	48	ENSG00000136717	hill	10.5006	4.05207	9.6395	15.7305	16.6488	-1	-2.20313	0.437113	6.10157	0.930017	0.042256	0.035213	constant	TRUE
bleomycin	48	ENSG00000168702	power	5.51131	0.013555	0.104861	2.82275	4.77373	1	-17.5626	0.658524	12.7813	0.82693	0.023065	0.020182	constant	TRUE
bleomycin	48	ENSG00000115963	power	10.121	0.003135	0.023302	0.06141	0.189763	1	-7.96636	0.00247	7.98318	0.950087	0.034403	0.030103	constant	TRUE
bleomycin	48	ENSG00000123610	power	5.82077	0.02378	0.17809	0.978064	13.8121	1	-12.7102	0.518975	10.3551	0.945081	0.028233	0.024704	constant	TRUE
bleomycin	48	ENSG00000073737	power	8.98137	0.003378	0.027871	0.092741	0.091677	-1	-26.5189	0.754389	17.2594	0.908452	0.015881	0.013896	constant	TRUE
bleomycin	48	ENSG00000081479	power	5.54014	0.006044	0.050364	0.665521	0.86922	1	-22.9047	0.889044	15.4524	0.866522	0.018462	0.016154	constant	TRUE
bleomycin	48	ENSG00000163535	power	9.47997	0.028084	0.470598	4.0307	10.324	-1	1.0904	0.093885	3.4548	0.842877	0.050175	0.043903	constant	TRUE
bleomycin	48	ENSG00000116117	power	5.6124	0.021367	0.331485	4.06415	7.90178	1	-11.8267	0.582552	9.91335	0.823089	0.029291	0.02563	constant	TRUE
bleomycin	48	ENSG00000118257	hill	9.85263	5.4333	10.655	16.3045	17.5395	-1	-37.8275	0.307383	23.9138	0.961405	0.009577	0.007981	constant	TRUE
bleomycin	48	ENSG00000115414	power	12.3274	0.015523	0.097269	1.22816	7.82108	1	-11.0398	0.605339	9.51991	0.902939	0.030268	0.026484	constant	TRUE
bleomycin	48	ENSG00000171951	power	7.47587	0.039419	0.337806	1.07502	21.432	1	-36.8061	0.305363	22.403	0.971094	0.010345	0.009052	constant	TRUE
bleomycin	48	ENSG00000135919	poly2	9.62044	2.66076	8.73326	13.6189	18.4158	1	-20.4632	0.000176	14.2316	0.755069	0.020439	0.017884	constant	FALSE
bleomycin	48	ENSG00000115009	power	7.58735	0.013796	0.079164	0.392911	10.0177	1	-8.96698	0.767144	8.48349	0.954252	0.032998	0.028873	constant	TRUE
bleomycin	48	ENSG00000079263	power	7.6251	0.037128	0.413477	1.96367	15.9731	1	-24.985	0.635598	16.4925	0.927037	0.016929	0.014813	constant	TRUE
bleomycin	48	ENSG00000135916	poly2	13.6661	3.13814	9.97314	15.413	19.9492	-1	2.24377	0.117596	2.87811	0.743582	0.052645	0.046064	constant	FALSE
bleomycin	48	ENSG00000123485	hill	10.1484	0.819545	3.56316	7.96077	25.1412	-1	-34.7278	0.295198	22.3639	0.974104	0.010898	0.009081	constant	TRUE
bleomycin	48	ENSG00000144481	power	10.0572	0.007976	0.061514	0.782588	2.39666	1	-7.65522	0.009232	7.82761	0.880186	0.034852	0.030495	constant	TRUE
bleomycin	48	ENSG00000130294	power	5.34283	0.021295	0.157272	1.04993	12.0146	1	-29.8444	0.553585	18.9222	0.933883	0.013826	0.012098	constant	TRUE
bleomycin	48	ENSG00000134070	power	7.7806	0.004002	0.027326	0.062453	1.54903	1	-28.9022	0.158476	18.4511	0.966425	0.01438	0.012582	constant	TRUE
bleomycin	48	ENSG00000163508	power	7.99777	0.005112	0.025948	0.993914	0.05005	-1	-32.1655	0.105256	20.0827	0.792857	0.012552	0.010983	constant	TRUE
bleomycin	48	ENSG00000168329	power	10.7455	0.013809	0.077867	0.341043	10.6876	-1	-18.8625	0.804645	13.4313	0.960421	0.021849	0.019118	constant	TRUE
bleomycin	48	ENSG00000121807	power	8.71251	0.005029	0.046315	1.00185	0.176505	-1	-3.77428	0.195959	5.88714	0.825239	0.040969	0.035848	constant	TRUE
bleomycin	48	ENSG00000008300	power	7.5693	0.022735	0.274018	2.67383	9.56372	1	-12.8946	0.047386	10.4473	0.869795	0.028017	0.024515	constant	TRUE
bleomycin	48	ENSG00000163931	power	12.3733	0.008213	0.069232	1.76992	1.73761	-1	-17.8998	0.204984	12.9499	0.826756	0.022743	0.0199	constant	TRUE
bleomycin	48	ENSG00000239445	power	6.544	0.013712	0.099895	2.52284	5.07103	1	-16.7414	0.991722	12.3707	0.83836	0.023868	0.020884	constant	TRUE
bleomycin	48	ENSG00000144815	poly2	9.45895	3.97413	12.0337	18.5048	20.8397	-1	-2.87013	0.000106	5.43506	0.695429	0.042542	0.037224	constant	FALSE
bleomycin	48	ENSG00000144824	power	5.32161	0.009354	0.062351	0.359712	5.12603	1	-37.4521	0.218103	22.7261	0.930865	0.01007	0.008811	constant	TRUE
bleomycin	48	ENSG00000014257	power	12.0756	0.016123	0.091075	0.596118	10.5945	-1	-17.847	0.814654	12.9235	0.945798	0.022793	0.019944	constant	TRUE
bleomycin	48	ENSG00000158258	power	12.5311	0.048225	0.512481	1.83084	19.8435	-1	-6.37301	0.74512	7.1865	0.948335	0.036765	0.032169	constant	TRUE
bleomycin	48	ENSG00000229619	power	9.64266	0.017746	0.096636	0.608769	11.8922	-1	-28.312	0.172037	18.156	0.951125	0.014738	0.012896	constant	TRUE
bleomycin	48	ENSG00000244040	power	7.31513	0.005527	0.053599	1.94502	0.191784	-1	-12.2139	0.050041	10.1069	0.78302	0.028823	0.02522	constant	TRUE
bleomycin	48	ENSG00000180044	hill	10.5191	1.09303	4.08418	9.2793	16.8315	-1	-17.1001	0.268641	13.5501	0.970187	0.022715	0.018929	constant	TRUE
bleomycin	48	ENSG00000114346	power	9.29378	0.023229	0.330969	3.42833	9.07445	-1	-5.76326	0.365457	6.88163	0.847271	0.037711	0.032997	constant	TRUE
bleomycin	48	ENSG00000114757	power	7.15448	0.009053	0.077944	2.64002	1.92937	1	-3.73228	0.534183	5.86614	0.799902	0.041041	0.035911	constant	TRUE
bleomycin	48	ENSG00000090530	poly2	7.15172	2.99496	9.60467	14.8732	19.6602	1	23.9671	0	-7.98356	0.750105	0.130152	0.113883	constant	FALSE
bleomycin	48	ENSG00000163347	poly2	7.49574	2.82934	9.20218	14.3277	18.2204	1	39.7254	0	-15.8627	0.732459	0.250962	0.219591	constant	FALSE
bleomycin	48	ENSG00000013810	hill	11.8705	3.38467	9.31072	15.2244	18.5964	-1	-8.74686	0.790545	9.37343	0.903546	0.032171	0.02681	constant	TRUE
bleomycin	48	ENSG00000109158	hill	7.20668	1.02619	1.3087	13.8338	4.2294	-1	-3.72526	0.126146	6.86263	0.792155	0.039659	0.033049	constant	TRUE
bleomycin	48	ENSG00000128052	power	6.42466	0.007044	0.062745	1.80873	0.931789	1	-17.2942	0.804468	12.6471	0.811456	0.023324	0.020408	constant	TRUE
bleomycin	48	ENSG00000163453	hill	10.9212	1.67163	5.36528	10.7521	17.3518	-1	-19.4318	0.530789	14.7159	0.962534	0.020612	0.017177	constant	TRUE
bleomycin	48	ENSG00000169429	hill	8.19044	0.083868	0.908368	6.08342	9.13625	1	4.4009	0.135142	2.79955	0.984461	0.05564	0.046367	constant	TRUE
bleomycin	48	ENSG00000163739	power	6.40189	0.091608	1.30331	4.5671	20.6881	1	-1.13811	0.487051	4.56905	0.900871	0.045725	0.04001	constant	TRUE
bleomycin	48	ENSG00000109321	power	5.96672	0.02328	0.147804	0.6133	16.4191	1	-14.0191	0.870159	11.0095	0.968337	0.026734	0.023393	constant	TRUE
bleomycin	48	ENSG00000169116	hill	10.4161	0.246625	2.06905	8.88697	11.1948	1	-44.596	0.392273	27.298	0.963357	0.007224	0.00602	constant	TRUE
bleomycin	48	ENSG00000138670	hill	8.18803	0.658143	3.59927	10.1961	14.7473	1	-39.6548	0.675963	24.8274	0.952432	0.008875	0.007396	constant	TRUE
bleomycin	48	ENSG00000118777	hill	6.98253	1.60572	4.85514	9.65987	17.1221	1	-30.0204	0.386654	20.0102	0.974329	0.013259	0.011049	constant	TRUE
bleomycin	48	ENSG00000145358	poly2	13.0743	3.78092	11.786	57.9576	83.8583	1	-11.1158	0.0059	9.55791	0.603053	0.030172	0.026401	constant	FALSE
bleomycin	48	ENSG00000138778	power	9.94193	0.017019	0.093048	0.544961	11.7901	-1	-4.01742	0.59684	6.00871	0.953744	0.040556	0.035487	constant	TRUE
bleomycin	48	ENSG00000145386	power	10.6988	0.047846	0.448109	1.36475	22.4811	-1	-22.0435	0.324087	15.0218	0.968136	0.019136	0.016744	constant	TRUE
bleomycin	48	ENSG00000248187	hill	7.58272	4.58245	10.1777	15.0531	20.4141	1	-15.754	0.212318	12.877	0.92969	0.024025	0.020021	constant	TRUE
bleomycin	48	ENSG00000145423	hill	5.62035	0.004892	1.40416	13.9261	4.50035	1	-8.76849	0.836978	9.38425	0.790168	0.032143	0.026785	constant	TRUE
bleomycin	48	ENSG00000151790	power	11.5868	0.021708	0.394804	4.96415	7.56309	1	-3.92655	0.070699	5.96327	0.800477	0.04071	0.035621	constant	TRUE
bleomycin	48	ENSG00000066230	power	7.48697	0.009883	0.098009	7.28421	1.45399	1	4.48134	0.021677	1.75933	0.684083	0.057789	0.050565	constant	TRUE
bleomycin	48	ENSG00000225138	power	9.47965	0.015051	0.411048	9.58082	3.58274	1	19.4786	0.037235	-5.73932	0.674989	0.107952	0.094458	constant	TRUE
bleomycin	48	ENSG00000039560	poly2	9.97916	2.48455	8.23425	12.8677	18.6814	1	-22.4731	0.067425	15.2366	0.780087	0.018797	0.016447	constant	FALSE
bleomycin	48	ENSG00000035499	power	9.47345	0.170522	1.7103	4.82451	24.9668	-1	-7.37504	0.063034	7.68752	0.920773	0.035261	0.030854	constant	TRUE
bleomycin	48	ENSG00000134057	power	10.9828	0.008728	0.049172	0.089089	10.885	-1	-22.7306	0.070051	15.3653	0.984375	0.018596	0.016272	constant	TRUE
bleomycin	48	ENSG00000251493	hill	10.9531	8.20085	16.4417	20.6285	20.394	-1	9.56894	0.263709	0.215531	0.771284	0.069009	0.057508	constant	TRUE
bleomycin	48	ENSG00000038427	power	12.2364	0.048249	0.622032	2.6953	17.2743	-1	7.111	0.602363	0.444501	0.917011	0.064481	0.056421	constant	TRUE
bleomycin	48	ENSG00000080709	power	9.40703	0.013558	0.076857	0.334037	10.4778	-1	-30.6849	0.391067	19.3424	0.960006	0.01335	0.011682	constant	TRUE
bleomycin	48	ENSG00000197208	hill	7.73064	1.0116	5.12439	11.7734	20.3397	1	-20.2183	0.143634	15.1091	0.931027	0.019948	0.016623	constant	TRUE
bleomycin	48	ENSG00000112984	power	9.96582	0.002257	0.013737	0.026982	2.81691	-1	-44.6789	0.311813	26.3395	0.993964	0.007452	0.00652	constant	TRUE
bleomycin	48	ENSG00000158402	power	8.15352	0.048498	0.565955	2.22293	18.5156	-1	-23.9917	0.265613	15.9958	0.933675	0.017644	0.015439	constant	TRUE
bleomycin	48	ENSG00000120738	power	7.64115	0.002935	0.022938	0.066981	0.091003	1	-12.9225	0.13199	10.4612	0.935274	0.027984	0.024486	constant	TRUE
bleomycin	48	ENSG00000184584	poly2	10.7504	3.69325	11.4515	17.7498	18.4222	-1	-12.3278	0.01165	10.1639	0.652853	0.028686	0.0251	constant	FALSE
bleomycin	48	ENSG00000113070	power	11.2346	0.005459	0.036923	0.083202	2.84328	1	-52.9889	0.448659	30.4944	0.958242	0.005271	0.004612	constant	TRUE
bleomycin	48	ENSG00000113108	poly2	11.0698	4.03053	12.1864	18.767	20.4247	1	6.2894	0.00212	0.855298	0.680271	0.062311	0.054522	constant	FALSE
bleomycin	48	ENSG00000113211	power	8.01388	0.015625	0.083855	0.343746	12.8791	-1	-48.5112	0.513697	28.2556	0.968461	0.006352	0.005558	constant	TRUE
bleomycin	48	ENSG00000120318	power	10.0518	0.006704	0.060614	1.79229	0.736869	1	-19.6681	0.023083	13.8341	0.807763	0.021127	0.018486	constant	TRUE
bleomycin	48	ENSG00000113657	power	7.12885	0.007825	0.067139	1.78062	1.45744	1	-18.6486	0.854033	13.3243	0.822064	0.022044	0.019289	constant	TRUE
bleomycin	48	ENSG00000171992	poly2	8.33829	3.77773	11.5918	17.87	19.978	-1	8.57896	0.000603	-0.28948	0.688496	0.068548	0.059979	constant	FALSE
bleomycin	48	ENSG00000135074	power	7.993	0.008381	0.064202	0.863546	2.65384	-1	-18.6398	0.599618	13.3199	0.878435	0.022052	0.019296	constant	TRUE
bleomycin	48	ENSG00000164611	power	9.34111	0.010895	0.064074	0.206135	8.91182	-1	-21.9226	0.424	14.9613	0.963155	0.019233	0.016829	constant	TRUE
bleomycin	48	ENSG00000072571	power	10.3253	0.022803	0.157479	0.809729	14.2069	-1	1.40521	0.298462	3.29739	0.952819	0.050837	0.044482	constant	TRUE
bleomycin	48	ENSG00000145936	hill	11.6534	2.92096	8.39001	15.3101	15.2684	-1	-24.249	0.631303	17.1245	0.917933	0.016864	0.014053	constant	TRUE
bleomycin	48	ENSG00000120129	power	8.75756	0.004879	0.035287	0.088522	1.39914	1	-33.2846	0.92014	20.6423	0.942487	0.01198	0.010482	constant	TRUE
bleomycin	48	ENSG00000213347	poly2	8.41013	2.49005	8.18072	12.7009	22.2961	-1	-2.31185	0.143644	5.15593	0.845602	0.043543	0.0381	constant	FALSE
bleomycin	48	ENSG00000145911	power	6.14474	0.073556	1.19524	4.90651	18.1587	1	-1.74407	0.109269	4.87203	0.879448	0.044585	0.039012	constant	TRUE
bleomycin	48	ENSG00000146090	power	6.70181	0.005074	0.046937	1.06824	0.17815	1	-13.7351	0.247439	10.8676	0.821721	0.027053	0.023671	constant	TRUE
bleomycin	48	ENSG00000219607	power	9.57925	0.011139	0.070716	0.438022	6.72668	-1	-39.0733	0.940473	23.5366	0.934832	0.009412	0.008236	constant	TRUE
bleomycin	48	ENSG00000112149	power	9.11355	0.014732	0.091016	0.92213	8.01611	1	-29.0874	0.659391	18.5437	0.916751	0.014269	0.012486	constant	TRUE
bleomycin	48	ENSG00000187837	power	7.85376	0.011692	0.066461	0.200036	10.3532	1	-23.4525	0.866906	15.7263	0.969138	0.018045	0.01579	constant	TRUE
bleomycin	48	ENSG00000180596	power	6.17179	0.012188	0.068502	0.21283	10.8749	1	-25.7881	0.462693	16.894	0.970063	0.016372	0.014326	constant	TRUE
bleomycin	48	ENSG00000180573	power	8.85175	0.003744	0.029411	0.086864	0.206672	1	-13.3596	0.008823	10.6798	0.924346	0.027479	0.024044	constant	TRUE
bleomycin	48	ENSG00000158373	power	7.35231	0.007458	0.045287	0.088781	6.95312	1	-27.6857	0.550415	17.8428	0.97334	0.015127	0.013236	constant	TRUE
bleomycin	48	ENSG00000274290	power	5.83708	0.013739	0.190508	5.65634	3.74689	1	2.06245	0.081165	2.96878	0.748374	0.052249	0.045717	constant	TRUE
bleomycin	48	ENSG00000282988	power	5.71154	0.01163	0.085799	1.72824	4.32644	1	-16.1611	0.66614	12.0806	0.857323	0.024452	0.021395	constant	TRUE
bleomycin	48	ENSG00000273802	power	6.78141	0.007355	0.049855	0.170187	3.92809	1	-21.9606	0.7388	14.9803	0.942195	0.019203	0.016802	constant	TRUE
bleomycin	48	ENSG00000158406	hill	6.57549	1.52953	4.64665	9.5424	16.3182	1	-22.0346	0.012966	16.0173	0.97625	0.018494	0.015411	constant	TRUE
bleomycin	48	ENSG00000186470	power	9.49182	0.009626	0.064485	0.416768	5.12888	-1	-39.5889	0.638917	23.7944	0.926446	0.009212	0.008061	constant	TRUE
bleomycin	48	ENSG00000276180	power	7.69951	0.00698	0.046343	0.109072	4.16009	1	-9.82259	0.000315	8.9113	0.952064	0.031842	0.027862	constant	TRUE
bleomycin	48	ENSG00000197903	power	9.02522	0.006037	0.0404	0.089655	3.44318	1	-7.64971	0.852153	7.82486	0.9569	0.03486	0.030502	constant	TRUE
bleomycin	48	ENSG00000278828	hill	6.21734	2.68325	6.39331	11.6589	16.0115	1	-26.3813	0.416602	18.1906	0.977213	0.01543	0.012858	constant	TRUE
bleomycin	48	ENSG00000137331	power	7.48716	0.004078	0.031409	0.088884	0.417993	1	-24.5292	0.813022	16.2646	0.928191	0.017254	0.015097	constant	TRUE
bleomycin	48	ENSG00000237649	hill	10.962	2.79813	7.72425	12.8326	23.8467	-1	-23.7982	0.429724	16.8991	0.948234	0.017183	0.014319	constant	TRUE
bleomycin	48	ENSG00000124731	power	7.42938	0.011829	0.062294	0.122212	16.1998	1	-41.9521	0.891038	24.976	0.990061	0.008348	0.007305	constant	TRUE
bleomycin	48	ENSG00000112576	poly2	12.3094	3.39782	10.7139	16.6269	18.111	-1	-10.7927	0.044544	9.39633	0.672044	0.030581	0.026758	constant	FALSE
bleomycin	48	ENSG00000112715	power	9.06725	0.006545	0.040906	0.08296	5.54852	1	-20.354	0.148625	14.177	0.971491	0.020532	0.017966	constant	TRUE
bleomycin	48	ENSG00000112782	power	6.867	0.019257	0.22349	2.91678	7.77872	1	-18.5106	0.33798	13.2553	0.850107	0.022171	0.0194	constant	TRUE
bleomycin	48	ENSG00000172348	hill	6.62445	4.23442	9.68572	15.7141	16.7191	1	-17.3975	0.382505	13.6988	0.939079	0.022435	0.018696	constant	TRUE
bleomycin	48	ENSG00000146072	hill	11.4277	1.22898	4.28598	8.96678	18.7574	1	-50.4175	0.23761	30.2088	0.973052	0.005668	0.004723	constant	TRUE
bleomycin	48	ENSG00000112742	power	9.9273	0.081042	1.15006	4.16156	20.1117	-1	-3.33358	0.039427	5.66679	0.904521	0.041728	0.036512	constant	TRUE
bleomycin	48	ENSG00000065609	hill	6.83944	5.52208	11.8968	17.6671	17.366	1	-27.71	0.681212	18.855	0.915405	0.014599	0.012166	constant	TRUE
bleomycin	48	ENSG00000118432	power	10.3595	0.00689	0.052543	0.431678	1.98321	1	-6.68122	0.062126	7.34061	0.899411	0.036295	0.031759	constant	TRUE
bleomycin	48	ENSG00000272398	hill	6.12225	3.46328	7.92102	14.424	15.4757	1	-27.9982	0.875376	18.9991	0.9699	0.014425	0.012021	constant	TRUE
bleomycin	48	ENSG00000118515	poly2	10.4888	2.06844	7.02685	11.0679	19.0941	1	-19.4474	0.000138	13.7237	0.83388	0.021323	0.018657	constant	FALSE
bleomycin	48	ENSG00000236700	power	7.31554	0.01579	0.087069	0.451076	11.5292	1	-32.7373	0.713084	20.3687	0.957441	0.012256	0.010724	constant	TRUE
bleomycin	48	ENSG00000118513	power	8.61787	0.020824	0.165222	1.28262	10.9717	-1	-21.411	0.123184	14.7055	0.920069	0.019648	0.017192	constant	TRUE
bleomycin	48	ENSG00000203727	poly2	6.4945	2.4297	8.05923	12.5821	19.6254	1	-8.76788	0.535121	8.38394	0.805515	0.033273	0.029114	constant	FALSE
bleomycin	48	ENSG00000232197	poly2	6.76386	3.4506	10.9334	79.4531	91.4659	-1	-10.0709	0.01378	9.03544	0.63462	0.031515	0.027575	constant	FALSE
bleomycin	48	ENSG00000075618	power	14.3225	0.026917	0.613677	6.04321	8.84741	-1	-5.92424	0.176811	6.96212	0.789782	0.037458	0.032776	constant	TRUE
bleomycin	48	ENSG00000006747	power	9.03553	0.026976	0.254967	1.51699	13.3768	-1	-27.2352	0.255804	17.6176	0.92566	0.015414	0.013487	constant	TRUE
bleomycin	48	ENSG00000106546	poly2	9.51898	3.56024	11.0461	17.0244	20.1377	1	3.55579	0.252353	2.2221	0.71091	0.055603	0.048652	constant	FALSE
bleomycin	48	ENSG00000164742	power	10.9632	0.008596	0.072418	1.98588	1.90058	1	-10.8641	0.320155	9.43204	0.821138	0.03049	0.026679	constant	TRUE
bleomycin	48	ENSG00000183696	power	9.50886	0.013461	0.023075	0.462989	0.05005	1	-31.2389	0.183874	19.6195	0.831881	0.013046	0.011415	constant	TRUE
bleomycin	48	ENSG00000106089	power	8.27223	0.012243	0.138248	5.37703	3.02499	1	-0.053908	0.012578	4.02695	0.74557	0.047838	0.041859	constant	TRUE
bleomycin	48	ENSG00000075223	hill	6.97707	1.79502	6.64544	13.0298	18.847	1	-2.14761	0.744731	6.07381	0.924674	0.042353	0.035295	constant	TRUE
bleomycin	48	ENSG00000085563	hill	8.80578	1.91712	6.19209	15.3578	11.7679	1	-38.8155	0.793186	24.4078	0.963019	0.009191	0.007659	constant	TRUE
bleomycin	48	ENSG00000189056	power	5.35668	0.018993	0.140449	1.2426	10.0162	1	-25.7102	0.66604	16.8551	0.916005	0.016425	0.014372	constant	TRUE
bleomycin	48	ENSG00000105835	power	9.8592	0.013237	0.084946	0.876005	6.95784	1	-22.2786	0.603671	15.1393	0.912174	0.01895	0.016581	constant	TRUE
bleomycin	48	ENSG00000005249	power	9.2179	0.017957	0.282761	4.74619	6.10193	-1	-5.34052	0.128762	6.67026	0.792055	0.038381	0.033583	constant	TRUE
bleomycin	48	ENSG00000105976	power	7.13173	0.035605	0.470713	2.69885	14.001	1	-5.72534	0.597575	6.86267	0.898163	0.03777	0.033049	constant	TRUE
bleomycin	48	ENSG00000106025	poly2	7.40355	4.13588	12.4751	19.2744	19.6408	1	3.6559	0.02356	2.17205	0.650332	0.055835	0.048856	constant	FALSE
bleomycin	48	ENSG00000155660	power	12.7428	0.00891	0.067273	0.925359	3.04649	-1	-26.5383	0.59328	17.2691	0.879152	0.015868	0.013885	constant	TRUE
bleomycin	48	ENSG00000003989	power	7.69213	0.00725	0.068184	2.86612	0.773873	1	-16.3979	0.151151	12.199	0.771872	0.024212	0.021185	constant	TRUE
bleomycin	48	ENSG00000175445	power	14.3163	0.009216	0.023636	1.42272	0.05005	1	-28.53	0.000316	18.265	0.828218	0.014604	0.012779	constant	TRUE
bleomycin	48	ENSG00000168546	power	6.83517	0.022373	0.165439	0.996186	12.8865	1	-20.5806	0.913991	14.2903	0.940103	0.020339	0.017797	constant	TRUE
bleomycin	48	ENSG00000184661	power	10.109	0.027837	0.198604	0.774822	17.8924	-1	-22.0743	0.011646	15.0371	0.967821	0.019112	0.016723	constant	TRUE
bleomycin	48	ENSG00000168081	power	7.31721	0.068164	1.01994	4.09313	18.4878	1	-11.1199	0.924438	9.55995	0.896198	0.030167	0.026396	constant	TRUE
bleomycin	48	ENSG00000020181	poly2	11.166	3.8692	11.8259	18.2468	19.7453	-1	11.6034	0.004579	-1.80168	0.674631	0.077754	0.068035	constant	FALSE
bleomycin	48	ENSG00000180828	power	13.7278	0.018122	0.090933	0.296738	17.9509	-1	-59.6194	0.721982	33.8097	0.984586	0.003999	0.003499	constant	TRUE
bleomycin	48	ENSG00000121039	power	9.81581	0.007153	0.051286	0.266986	2.88016	1	-27.2057	0.078599	17.6028	0.923112	0.015433	0.013504	constant	TRUE
bleomycin	48	ENSG00000147614	hill	7.10728	2.9151	7.92678	13.0947	22.7318	1	-18.0707	0.570848	14.0354	0.944715	0.021815	0.018179	constant	TRUE
bleomycin	48	ENSG00000254615	power	8.09785	0.005913	0.052798	1.17091	0.502902	1	-13.2355	0.363301	10.6178	0.829067	0.027622	0.024169	constant	TRUE
bleomycin	48	ENSG00000136999	hill	6.03009	0.315794	2.67465	8.96162	18.8591	1	-28.6071	0.743186	19.3036	0.952834	0.014063	0.011719	constant	TRUE
bleomycin	48	ENSG00000187955	power	5.74582	0.014557	0.086088	0.61521	9.1009	1	-25.4809	0.603722	16.7405	0.937425	0.016583	0.01451	constant	TRUE
bleomycin	48	ENSG00000253227	poly2	6.52006	3.17051	10.0604	15.5476	19.8548	1	4.75322	0.002034	1.62339	0.738321	0.058447	0.051141	constant	FALSE
bleomycin	48	ENSG00000165071	power	7.86972	0.002921	0.02253	0.063956	0.093251	-1	-19.0693	0.083696	13.5346	0.940034	0.021661	0.018954	constant	TRUE
bleomycin	48	ENSG00000169436	power	8.29281	0.003254	0.025329	0.073332	0.099432	1	-31.4534	0.626414	19.7267	0.933259	0.01293	0.011313	constant	TRUE
bleomycin	48	ENSG00000180155	power	6.64417	0.055918	1.08774	5.55126	15.1586	1	-0.44737	0.204326	4.22368	0.847659	0.047061	0.041178	constant	TRUE
bleomycin	48	ENSG00000107249	poly2	8.70519	4.09123	12.4331	19.305	18.4206	1	0.651672	0.033681	3.67416	0.618732	0.049266	0.043108	constant	FALSE
bleomycin	48	ENSG00000155158	poly2	9.52986	2.21472	7.41235	11.5853	21.8124	1	-14.4942	0.053025	11.2471	0.862398	0.02621	0.022934	constant	FALSE
bleomycin	48	ENSG00000147872	hill	13.4718	6.17503	11.6599	17.4829	17.7811	1	-50.2563	0.195648	30.1281	0.965081	0.005706	0.004755	constant	TRUE
bleomycin	48	ENSG00000137077	power	8.31387	0.005306	0.043038	0.329709	0.692697	-1	-8.40224	0.5967	8.20112	0.890697	0.033784	0.029561	constant	TRUE
bleomycin	48	ENSG00000137124	power	11.1206	0.002941	0.023116	0.068365	0.090063	-1	-44.5314	0.791462	26.2657	0.933131	0.007498	0.006561	constant	TRUE
bleomycin	48	ENSG00000165030	poly2	10.4235	2.85911	9.3025	14.5043	17.6331	1	-19.7687	0.002749	13.8844	0.716204	0.021039	0.018409	constant	FALSE
bleomycin	48	ENSG00000119508	power	6.34196	0.053526	0.633918	2.36451	19.3328	1	-14.1128	0.478075	11.0564	0.934598	0.02663	0.023301	constant	TRUE
bleomycin	48	ENSG00000148158	hill	9.54944	2.72595	8.45322	15.3575	15.5677	1	-24.4652	0.915106	17.2326	0.898702	0.016712	0.013927	constant	TRUE
bleomycin	48	ENSG00000181634	poly2	8.09413	3.31736	10.4772	16.225	18.817	1	-11.0987	0.025362	9.54933	0.698095	0.030194	0.026419	constant	FALSE
bleomycin	48	ENSG00000056558	power	8.59045	0.005728	0.040385	0.097061	2.29918	1	-18.7015	0.052791	13.3508	0.943146	0.021996	0.019246	constant	TRUE
bleomycin	48	ENSG00000136854	hill	8.89225	0.700652	3.44448	10.0524	13.1816	1	-46.841	0.959468	28.4205	0.961641	0.006579	0.005482	constant	TRUE
bleomycin	48	ENSG00000136811	power	10.7586	0.0051	0.046865	1.01893	0.192761	-1	-22.939	0.036659	15.4695	0.825399	0.018436	0.016131	constant	TRUE
bleomycin	48	ENSG00000130707	power	11.2747	0.004893	0.024949	0.819117	0.05005	-1	-1.17321	0.207297	4.58661	0.811304	0.045659	0.039951	constant	TRUE
bleomycin	48	ENSG00000186193	poly2	10.2093	1.65705	5.75795	9.14798	21.7947	-1	5.0298	0.000608	1.4851	0.910135	0.059125	0.051734	constant	FALSE
bleomycin	48	ENSG00000188229	power	13.5703	0.007591	0.06015	0.850556	1.95761	-1	-24.5792	0.25929	16.2896	0.871299	0.017218	0.015066	constant	TRUE
bleomycin	48	ENSG00000260314	poly2	7.89011	2.71655	8.89178	13.8613	18.2612	1	-20.3557	0.154517	14.1778	0.745541	0.020531	0.017964	constant	FALSE
bleomycin	48	ENSG00000095794	hill	8.38007	2.78741	7.86519	14.5475	15.4393	1	-21.6985	0.228987	15.8493	0.932742	0.018754	0.015629	constant	TRUE
bleomycin	48	ENSG00000169826	poly2	8.98399	2.96419	9.55129	14.8311	18.7093	1	-11.1506	0.001212	9.57532	0.730058	0.030128	0.026362	constant	FALSE
bleomycin	48	ENSG00000107562	power	6.75927	0.005353	0.047931	0.916233	0.316913	1	-19.6506	0.880772	13.8253	0.836735	0.021143	0.0185	constant	TRUE
bleomycin	48	ENSG00000272767	poly2	6.8441	3.75826	11.6533	26.0544	17.6737	-1	2.26908	0.047577	2.86546	0.627548	0.0527	0.046113	constant	FALSE
bleomycin	48	ENSG00000224596	power	7.06447	0.00669	0.056541	1.02543	1.06736	1	-5.87455	0.053458	6.93728	0.848897	0.037536	0.032844	constant	TRUE
bleomycin	48	ENSG00000138182	power	9.04405	0.076732	1.69857	7.83119	16.1296	-1	1.84185	0.265132	3.07908	0.815928	0.05177	0.045299	constant	TRUE
bleomycin	48	ENSG00000138180	power	9.06544	0.034338	0.451049	2.67016	13.671	-1	-14.074	0.067656	11.037	0.896846	0.026673	0.023339	constant	TRUE
bleomycin	48	ENSG00000138131	hill	8.2157	2.75478	8.39027	14.5817	18.3778	-1	-24.9	0.847482	17.45	0.908472	0.016412	0.013677	constant	TRUE
bleomycin	48	ENSG00000065618	power	5.34652	0.012947	0.083643	0.859186	6.7636	1	-29.1597	0.717186	18.5799	0.911705	0.014226	0.012448	constant	TRUE
bleomycin	48	ENSG00000138166	power	7.55735	0.002646	0.019855	0.053298	0.091993	1	-30.8269	0.568847	19.4135	0.951641	0.013272	0.011613	constant	TRUE
bleomycin	48	ENSG00000148773	power	11.4852	0.035807	0.496395	2.94041	13.7038	-1	-3.18814	0.123743	5.59407	0.890698	0.041982	0.036734	constant	TRUE
bleomycin	48	ENSG00000234311	power	7.31162	0.015635	0.037555	0.07856	0.05005	-1	-18.6095	0.157376	13.3047	0.648364	0.02208	0.01932	constant	TRUE
bleomycin	48	ENSG00000184545	poly2	8.57432	3.14264	9.9801	15.4171	20.1101	1	20.428	1e-06	-6.21402	0.747004	0.112308	0.098269	constant	FALSE
bleomycin	48	ENSG00000129151	power	9.20956	0.045245	0.57357	2.56744	16.8238	-1	-17.0728	0.150668	12.5364	0.917369	0.02354	0.020598	constant	TRUE
bleomycin	48	ENSG00000121621	power	8.41412	0.008129	0.059044	0.481542	3.18399	-1	-12.517	0.093707	10.2585	0.90714	0.028461	0.024903	constant	TRUE
bleomycin	48	ENSG00000026508	hill	11.1665	0.388353	3.35679	9.94086	27.0275	1	-25.9167	0.959315	17.9583	0.942213	0.015732	0.01311	constant	TRUE
bleomycin	48	ENSG00000110031	hill	10.5386	2.33365	6.52729	12.5803	15.6641	1	-32.1726	0.488938	21.0863	0.958061	0.012122	0.010102	constant	TRUE
bleomycin	48	ENSG00000110077	power	8.30984	0.00821	0.06158	0.670572	2.81265	-1	-12.2175	0.121945	10.1087	0.891134	0.028818	0.025216	constant	TRUE
bleomycin	48	ENSG00000134824	power	10.0498	0.017829	0.092043	0.380961	14.8301	-1	-44.6369	0.813514	26.3184	0.972862	0.007465	0.006532	constant	TRUE
bleomycin	48	ENSG00000221968	power	8.99515	0.011896	0.08156	1.05314	5.43974	1	-16.5606	0.099182	12.2803	0.893468	0.024048	0.021042	constant	TRUE
bleomycin	48	ENSG00000149503	power	10.8446	0.006984	0.051833	0.346052	2.33503	-1	-17.1944	0.032648	12.5972	0.910482	0.023421	0.020494	constant	TRUE
bleomycin	48	ENSG00000068831	power	8.27468	0.007252	0.059804	1.04876	1.4776	-1	-24.447	0.38962	16.2235	0.854321	0.017313	0.015149	constant	TRUE
bleomycin	48	ENSG00000186642	hill	6.82043	0.245258	2.5692	9.51015	16.8062	1	-32.8736	0.517677	21.4368	0.943201	0.011773	0.009811	constant	TRUE
bleomycin	48	ENSG00000261594	hill	7.17033	1.05599	1.1418	14.0493	3.46429	1	-15.5323	0.773533	12.7661	0.782258	0.024249	0.020207	constant	TRUE
bleomycin	48	ENSG00000149428	poly2	13.0234	2.63093	8.63249	13.4452	19.1229	-1	-10.725	0.001506	9.36249	0.77408	0.030667	0.026834	constant	FALSE
bleomycin	48	ENSG00000188486	hill	13.034	0.346152	2.65036	7.6579	39.8068	-1	-30.8138	0.521207	20.4069	0.96748	0.012828	0.01069	constant	TRUE
bleomycin	48	ENSG00000173456	power	11.4653	0.007345	0.05485	0.439989	2.44851	-1	-26.1628	0.01283	17.0814	0.903577	0.016118	0.014104	constant	TRUE
bleomycin	48	ENSG00000184232	poly2	11.6968	2.98097	9.59542	14.8963	18.7342	-1	-4.59938	0.081824	6.29969	0.728963	0.039584	0.034636	constant	FALSE
bleomycin	48	ENSG00000019102	power	11.1718	0.029642	0.258677	1.20826	15.7552	-1	-24.0465	0.040784	16.0233	0.946391	0.017604	0.015404	constant	TRUE
bleomycin	48	ENSG00000139044	power	7.63829	0.024522	0.260633	2.03179	11.1799	1	-13.0458	0.049887	10.5229	0.898063	0.027841	0.024361	constant	TRUE
bleomycin	48	ENSG00000111206	hill	10.2163	0.923105	4.86647	11.2495	24.0303	-1	-13.9448	0.044909	11.9724	0.938698	0.025907	0.021589	constant	TRUE
bleomycin	48	ENSG00000010278	poly2	10.3597	2.8298	9.18076	14.2657	18.986	1	-17.9374	0.000817	12.9687	0.750415	0.022707	0.019869	constant	FALSE
bleomycin	48	ENSG00000010292	power	11.2188	0.011753	0.068126	0.243223	9.54037	-1	-42.6434	0.053669	25.3217	0.962792	0.008111	0.007097	constant	TRUE
bleomycin	48	ENSG00000111665	power	8.21999	0.038027	0.420254	1.92953	16.3594	-1	-23.3231	0.170122	15.6615	0.929846	0.018143	0.015875	constant	TRUE
bleomycin	48	ENSG00000111674	power	6.27443	0.014971	0.098516	1.58832	6.82165	1	-23.3397	0.075532	15.6698	0.882708	0.01813	0.015864	constant	TRUE
bleomycin	48	ENSG00000172322	power	6.92629	0.010649	0.078571	1.33179	3.9978	-1	-25.0231	0.504476	16.5116	0.869553	0.016902	0.014789	constant	TRUE
bleomycin	48	ENSG00000111266	power	8.56401	0.016844	0.097131	0.827943	9.94858	1	-35.2879	0.761215	21.644	0.931912	0.01102	0.009643	constant	TRUE
bleomycin	48	ENSG00000118308	power	9.60268	0.032466	0.386975	2.2665	13.7618	-1	-16.5211	0.082311	12.2605	0.907316	0.024088	0.021077	constant	TRUE
bleomycin	48	ENSG00000246695	power	7.58707	0.016599	0.102725	1.18549	8.64492	1	-26.403	0.671408	17.2015	0.909845	0.015958	0.013963	constant	TRUE
bleomycin	48	ENSG00000123094	poly2	9.07663	3.38313	10.6153	16.393	19.6596	1	-4.38048	0.169851	6.19024	0.714079	0.039947	0.034954	constant	FALSE
bleomycin	48	ENSG00000123095	poly2	8.40996	1.94498	6.66518	10.5383	18.7432	1	-31.0971	0.12768	19.5485	0.841619	0.013123	0.011483	constant	FALSE
bleomycin	48	ENSG00000135451	hill	8.90269	1.90227	6.05481	11.3726	19.8971	-1	-9.28528	0.32982	9.64264	0.954643	0.031458	0.026215	constant	TRUE
bleomycin	48	ENSG00000161800	power	9.95971	0.016417	0.087506	0.383307	13.1124	-1	-45.9199	0.098958	26.9599	0.967073	0.007076	0.006192	constant	TRUE
bleomycin	48	ENSG00000135476	hill	10.2128	1.79997	5.26965	9.458	21.2144	-1	-46.3515	0.500369	28.1758	0.974611	0.006714	0.005595	constant	TRUE
bleomycin	48	ENSG00000123342	power	8.51486	0.020305	0.121586	0.668299	13.4853	1	-21.0289	0.391568	14.5145	0.955344	0.019963	0.017467	constant	TRUE
bleomycin	48	ENSG00000139289	power	12.4245	0.003327	0.027867	0.096602	0.088258	1	-31.9234	0.007479	19.9617	0.902413	0.012679	0.011094	constant	TRUE
bleomycin	48	ENSG00000258183	power	5.75147	0.034406	0.281314	0.977125	19.7815	1	-28.98	0.626144	18.49	0.96829	0.014333	0.012542	constant	TRUE
bleomycin	48	ENSG00000057704	power	6.09879	0.024588	0.196928	1.15818	13.4395	1	-31.5672	0.972633	19.7836	0.937224	0.012868	0.01126	constant	TRUE
bleomycin	48	ENSG00000136052	power	8.02008	0.016649	0.143441	2.08897	7.21545	1	-11.4646	0.058659	9.73229	0.869219	0.029737	0.02602	constant	TRUE
bleomycin	48	ENSG00000135094	power	8.07169	0.048408	0.433339	1.2281	24.025	1	-26.1071	0.955351	17.0535	0.975406	0.016156	0.014136	constant	TRUE
bleomycin	48	ENSG00000089250	power	5.38157	0.018963	0.170027	1.86835	8.77875	1	-19.3309	0.756649	13.6654	0.887289	0.021426	0.018748	constant	TRUE
bleomycin	48	ENSG00000122966	power	10.5921	0.047752	0.528795	1.98944	19.0801	-1	-9.44306	0.169842	8.72153	0.941473	0.03235	0.028306	constant	TRUE
bleomycin	48	ENSG00000182782	power	5.52208	0.006038	0.040973	0.092797	3.15836	1	-41.2772	0.992643	24.6386	0.952738	0.008586	0.007513	constant	TRUE
bleomycin	48	ENSG00000122025	power	10.0839	0.009873	0.070331	0.785698	4.19011	-1	-29.8937	0.746581	18.9469	0.8967	0.013798	0.012073	constant	TRUE
bleomycin	48	ENSG00000102539	power	9.3849	0.01696	0.380474	7.30814	4.8489	-1	3.72877	0.154497	2.13561	0.728396	0.056005	0.049004	constant	TRUE
bleomycin	48	ENSG00000136108	power	10.7921	0.045934	0.839248	4.70921	14.1491	-1	-6.01726	0.026998	7.00863	0.856382	0.037314	0.032649	constant	TRUE
bleomycin	48	ENSG00000136122	power	8.50242	0.0053	0.043367	0.361751	0.643788	-1	-15.4327	0.151886	11.7163	0.886505	0.025205	0.022055	constant	TRUE
bleomycin	48	ENSG00000136153	power	8.82022	0.016186	0.094747	0.816862	9.49764	-1	-34.376	0.761203	21.188	0.929955	0.011447	0.010016	constant	TRUE
bleomycin	48	ENSG00000125257	power	9.38943	0.012768	0.095307	2.44413	4.52748	-1	-16.7449	0.677319	12.3725	0.835658	0.023864	0.020881	constant	TRUE
bleomycin	48	ENSG00000043355	power	10.5039	0.003629	0.028787	0.086953	0.151714	-1	-48.2902	0.535058	28.1451	0.921774	0.006411	0.005609	constant	TRUE
bleomycin	48	ENSG00000125266	power	5.99975	0.009252	0.062178	0.372147	4.92919	1	-22.6302	0.643269	15.3151	0.928576	0.018674	0.01634	constant	TRUE
bleomycin	48	ENSG00000139832	power	7.84835	0.02291	0.210027	1.64336	11.1796	1	-21.8382	0.10055	14.9191	0.909531	0.019301	0.016888	constant	TRUE
bleomycin	48	ENSG00000153531	power	7.02273	0.030814	0.284818	1.37092	15.5658	1	0.847577	0.045782	3.57621	0.940804	0.04967	0.043461	constant	TRUE
bleomycin	48	ENSG00000251002	power	7.84303	0.016628	0.110006	1.32487	8.35291	-1	-16.4101	0.313268	12.2051	0.902766	0.024199	0.021174	constant	TRUE
bleomycin	48	ENSG00000100448	power	7.66086	0.013831	0.196892	5.80591	3.75492	-1	-6.8984	0.489321	7.4492	0.745375	0.035968	0.031472	constant	TRUE
bleomycin	48	ENSG00000125378	power	8.12294	0.013836	0.100366	2.47542	5.18334	-1	-15.3969	0.319405	11.6984	0.840785	0.025243	0.022087	constant	TRUE
bleomycin	48	ENSG00000100526	power	8.99381	0.02251	0.143141	0.649689	15.3743	-1	-25.1531	0.054844	16.5766	0.96339	0.016811	0.01471	constant	TRUE
bleomycin	48	ENSG00000126787	power	10.0163	0.013068	0.074951	0.323298	10.0129	-1	-9.86712	0.003868	8.93356	0.958763	0.031783	0.027811	constant	TRUE
bleomycin	48	ENSG00000054654	power	5.8227	0.009517	0.0752	1.62375	2.81584	1	-23.9597	0.695628	15.9798	0.846001	0.017668	0.01546	constant	TRUE
bleomycin	48	ENSG00000126822	poly2	7.83127	3.09731	9.88898	15.317	19.2113	-1	-16.6469	0.002216	12.3235	0.729301	0.023962	0.020966	constant	FALSE
bleomycin	48	ENSG00000166428	power	12.4613	0.009181	0.096498	8.53463	1.00635	-1	2.84343	0.133066	2.57828	0.652832	0.053977	0.04723	constant	TRUE
bleomycin	48	ENSG00000170113	poly2	8.65498	3.51474	10.9453	16.8891	19.7721	1	-14.6874	0.021053	11.3437	0.705349	0.026	0.02275	constant	FALSE
bleomycin	48	ENSG00000186399	poly2	6.71694	3.67069	11.4972	64.2279	47.4187	-1	-7.16184	0.176908	7.58092	0.61445	0.035576	0.031129	constant	FALSE
bleomycin	48	ENSG00000198826	power	10.8936	0.04236	0.419705	1.53326	19.3432	-1	-20.4306	0.299924	14.2153	0.953006	0.020467	0.017908	constant	TRUE
bleomycin	48	ENSG00000137801	power	8.6112	0.009662	0.07309	1.20793	3.33144	1	-19.4753	0.564432	13.7377	0.868519	0.021298	0.018636	constant	TRUE
bleomycin	48	ENSG00000156970	power	10.3301	0.059825	0.651429	2.07712	21.8921	-1	-18.5517	0.838482	13.2759	0.951806	0.022133	0.019367	constant	TRUE
bleomycin	48	ENSG00000128944	power	9.39745	0.003655	0.025268	0.05885	1.08117	-1	-49.5727	0.72454	28.7863	0.965863	0.006077	0.005318	constant	TRUE
bleomycin	48	ENSG00000128917	power	7.77489	0.005328	0.047919	0.942175	0.297124	-1	-27.1008	0.250558	17.5504	0.834548	0.015501	0.013563	constant	TRUE
bleomycin	48	ENSG00000186417	power	8.44804	0.004312	0.032691	0.08959	0.624812	-1	-12.4964	0.158526	10.2482	0.931525	0.028485	0.024925	constant	TRUE
bleomycin	48	ENSG00000128918	power	8.3529	0.008597	0.053911	0.151468	6.30268	1	-39.5416	0.844177	23.7708	0.957905	0.00923	0.008077	constant	TRUE
bleomycin	48	ENSG00000157456	power	9.84257	0.00618	0.040585	0.087722	3.95783	-1	-38.8308	0.192398	23.4154	0.961181	0.009508	0.008319	constant	TRUE
bleomycin	48	ENSG00000140451	power	7.81216	0.006643	0.042247	0.087552	5.06345	-1	-15.3766	0.35325	11.6883	0.966616	0.025264	0.022106	constant	TRUE
bleomycin	48	ENSG00000137807	power	10.05	0.043691	0.493337	2.04069	17.7553	-1	-12.9556	0.350024	10.4778	0.934087	0.027946	0.024452	constant	TRUE
bleomycin	48	ENSG00000173546	poly2	10.5576	2.8869	9.26371	14.2983	21.8663	-1	2.98587	0.028086	2.50706	0.805587	0.054298	0.047511	constant	FALSE
bleomycin	48	ENSG00000162039	power	7.5834	0.016424	0.253162	5.02388	5.28079	-1	-3.35677	0.012249	5.67839	0.778123	0.041688	0.036477	constant	TRUE
bleomycin	48	ENSG00000065057	poly2	7.80592	3.97354	12.1066	18.7244	19.1814	-1	4.17446	0.572841	1.91277	0.650171	0.057055	0.049923	constant	FALSE
bleomycin	48	ENSG00000162063	power	10.4549	0.009525	0.054204	0.09918	10.2686	-1	-41.1438	0.081683	24.5719	0.978952	0.008634	0.007555	constant	TRUE
bleomycin	48	ENSG00000006327	power	8.09734	0.027114	0.67265	6.64072	8.66526	1	16.4791	0.002398	-4.23955	0.776942	0.095269	0.08336	constant	TRUE
bleomycin	48	ENSG00000262097	power	8.28455	0.020868	0.281565	3.40121	8.12891	1	-4.65543	0.039832	6.32771	0.840584	0.039492	0.034556	constant	TRUE
bleomycin	48	ENSG00000072864	power	9.94904	0.004559	0.038932	0.350889	0.215773	-1	-23.6351	0.010125	15.8176	0.875549	0.017909	0.01567	constant	TRUE
bleomycin	48	ENSG00000103319	power	11.0303	0.013792	0.091636	1.32056	6.4259	-1	-27.7412	0.641702	17.8706	0.889689	0.015092	0.013206	constant	TRUE
bleomycin	48	ENSG00000166851	hill	11.0494	0.266436	1.26043	3.24134	18.4437	-1	-37.4032	0.71163	23.7016	0.994521	0.009748	0.008123	constant	TRUE
bleomycin	48	ENSG00000099377	power	7.20118	0.006282	0.046595	0.231677	1.96049	1	-15.2195	0.000256	11.6098	0.918645	0.02543	0.022251	constant	TRUE
bleomycin	48	ENSG00000198848	power	10.023	0.00497	0.041619	0.374334	0.406708	-1	-14.889	0.9888	11.4445	0.879604	0.025783	0.02256	constant	TRUE
bleomycin	48	ENSG00000169715	power	6.39309	0.004582	0.040321	0.492184	0.162473	-1	-6.97025	0.361016	7.48513	0.859188	0.035861	0.031378	constant	TRUE
bleomycin	48	ENSG00000166592	power	6.51687	0.257866	2.56323	7.58071	24.0238	1	-0.763048	0.264393	4.38152	0.875398	0.046446	0.04064	constant	TRUE
bleomycin	48	ENSG00000140968	power	11.5186	0.005	0.036035	0.089863	1.52009	-1	-51.4139	0.063737	29.707	0.9425	0.005628	0.004925	constant	TRUE
bleomycin	48	ENSG00000140941	power	11.1871	0.006707	0.053232	0.5816	1.51773	1	-18.2615	0.009612	13.1308	0.882429	0.022403	0.019602	constant	TRUE
bleomycin	48	ENSG00000185669	poly2	10.2008	2.96338	9.56077	14.8609	18.3495	-1	-7.42117	0.026445	7.71059	0.7214	0.035193	0.030794	constant	FALSE
bleomycin	48	ENSG00000129195	power	7.43278	0.009067	0.064541	0.585006	3.88436	-1	-9.22173	0.298375	8.61087	0.905933	0.03265	0.028569	constant	TRUE
bleomycin	48	ENSG00000072310	poly2	10.322	2.43597	8.08837	12.64	19.0725	-1	-19.9284	0.064898	13.9642	0.793581	0.0209	0.018287	constant	FALSE
bleomycin	48	ENSG00000076382	hill	10.6397	0.754764	3.64342	8.72467	22.9077	-1	-30.7901	0.206762	20.395	0.966049	0.012841	0.010701	constant	TRUE
bleomycin	48	ENSG00000275302	power	6.55531	0.005752	0.028809	1.78662	0.05005	1	-9.57614	0.333502	8.78807	0.763886	0.032171	0.02815	constant	TRUE
bleomycin	48	ENSG00000276085	power	6.72533	0.00327	0.026147	0.080432	0.094652	1	-18.8068	0.472734	13.4034	0.922881	0.021899	0.019162	constant	TRUE
bleomycin	48	ENSG00000278540	power	10.8974	0.018578	0.164845	1.87443	8.56218	-1	-17.3146	0.048334	12.6573	0.885613	0.023304	0.020391	constant	TRUE
bleomycin	48	ENSG00000131747	power	12.9365	0.082412	0.937753	2.75298	23.7398	-1	-7.10128	0.236515	7.55064	0.947348	0.035666	0.031207	constant	TRUE
bleomycin	48	ENSG00000126353	power	5.53587	0.030159	0.305265	1.69229	14.2201	1	-20.3236	0.10266	14.1618	0.925059	0.020558	0.017988	constant	TRUE
bleomycin	48	ENSG00000173801	poly2	9.18272	3.02258	9.67117	14.9637	19.8939	-1	-4.72327	0.004117	6.36163	0.753008	0.039381	0.034458	constant	FALSE
bleomycin	48	ENSG00000089558	power	7.59614	0.025315	0.318195	2.70231	10.5721	1	-16.3282	0.051	12.1641	0.876064	0.024282	0.021247	constant	TRUE
bleomycin	48	ENSG00000180340	power	8.10007	0.005597	0.039767	0.096795	2.10124	-1	-39.7421	0.560408	23.871	0.941747	0.009154	0.008009	constant	TRUE
bleomycin	48	ENSG00000182963	poly2	8.11001	3.55747	11.0946	17.1751	18.7436	1	-13.6648	0.000307	10.8324	0.673846	0.027132	0.02374	constant	FALSE
bleomycin	48	ENSG00000186185	hill	10.4364	3.0061	8.05416	13.7284	17.9095	-1	-13.7297	0.057018	11.8648	0.936268	0.02614	0.021783	constant	TRUE
bleomycin	48	ENSG00000259207	power	6.34709	0.010306	0.063436	0.251619	7.3246	1	-18.2838	0.068143	13.1419	0.952268	0.022382	0.019584	constant	TRUE
bleomycin	48	ENSG00000064195	power	10.5282	0.011141	0.076201	0.832688	5.25754	-1	-14.4065	0.025369	11.2033	0.902536	0.026306	0.023018	constant	TRUE
bleomycin	48	ENSG00000006283	power	7.1711	0.043865	0.640702	3.27719	15.2714	1	-11.5888	0.157068	9.7944	0.892912	0.029583	0.025885	constant	TRUE
bleomycin	48	ENSG00000068489	power	11.6647	0.027169	0.172703	0.501115	22.9031	-1	-38.3693	0.038375	23.1846	0.987763	0.009693	0.008481	constant	TRUE
bleomycin	48	ENSG00000176809	power	7.55846	0.008107	0.065923	1.28776	1.96827	1	-26.1098	0.789851	17.0549	0.849726	0.016154	0.014135	constant	TRUE
bleomycin	48	ENSG00000182481	power	12.3083	0.007685	0.049049	0.111004	5.46157	-1	-30.6165	0.025231	19.3083	0.958834	0.013388	0.011715	constant	TRUE
bleomycin	48	ENSG00000189159	power	10.2295	0.004467	0.034947	0.112398	0.510385	-1	-39.201	0.638227	23.6005	0.917495	0.009362	0.008192	constant	TRUE
bleomycin	48	ENSG00000089685	power	11.4046	0.020153	0.103029	0.43425	16.4164	-1	-32.1353	0.330197	20.0677	0.975237	0.012567	0.010996	constant	TRUE
bleomycin	48	ENSG00000184557	power	7.54373	0.067129	1.28712	5.96285	16.358	1	3.53036	0.00667	2.23482	0.848806	0.055544	0.048601	constant	TRUE
bleomycin	48	ENSG00000262580	power	7.41729	0.02149	0.221418	2.15147	9.64097	1	-14.6184	0.191667	11.3092	0.884669	0.026075	0.022816	constant	TRUE
bleomycin	48	ENSG00000181045	power	8.49337	0.006039	0.043334	0.140631	2.23753	1	-5.6307	0.522739	6.81535	0.934028	0.037919	0.03318	constant	TRUE
bleomycin	48	ENSG00000171246	power	10.5133	0.002411	0.017987	0.047754	0.086639	1	-24.0261	0.563865	16.0131	0.955442	0.017619	0.015417	constant	TRUE
bleomycin	48	ENSG00000169710	power	13.6576	0.01326	0.094673	1.99529	5.2143	-1	-10.5704	0.069579	9.28522	0.856047	0.030866	0.027007	constant	TRUE
bleomycin	48	ENSG00000129951	power	8.71106	0.017728	0.115853	1.10679	9.59583	-1	-11.1527	0.273202	9.57636	0.918581	0.030126	0.02636	constant	TRUE
bleomycin	48	ENSG00000099625	power	6.70124	0.029141	0.397752	2.94432	11.6632	1	-5.45576	0.077105	6.72788	0.877418	0.038197	0.033422	constant	TRUE
bleomycin	48	ENSG00000167680	power	7.14313	0.205944	1.52936	3.25027	32.8962	1	-11.5087	0.814204	9.75436	0.973662	0.029682	0.025972	constant	TRUE
bleomycin	48	ENSG00000125726	poly2	9.04667	3.39462	10.7672	16.7973	19.5304	-1	-12.9585	0.050171	10.4792	0.644777	0.027942	0.024449	constant	FALSE
bleomycin	48	ENSG00000130164	power	9.7148	0.003709	0.019635	0.113966	0.05005	-1	-17.2028	0.004795	12.6014	0.873941	0.023413	0.020486	constant	TRUE
bleomycin	48	ENSG00000179218	poly2	14.9888	3.1133	9.99557	62.931	17.4396	-1	-18.9029	0.106608	13.4514	0.684953	0.021812	0.019085	constant	FALSE
bleomycin	48	ENSG00000099797	power	11.4147	0.006709	0.061965	2.10859	0.65575	-1	-14.6526	0.736407	11.3263	0.793863	0.026038	0.022783	constant	TRUE
bleomycin	48	ENSG00000131355	poly2	6.36232	1.6482	5.68424	8.97997	30.0829	1	-7.53697	0.692384	7.76848	0.951778	0.035024	0.030646	constant	TRUE
bleomycin	48	ENSG00000188039	hill	5.83151	3.13023	10.225	17.1139	15.9209	1	-15.8773	0.269299	12.9386	0.825795	0.023902	0.019919	constant	TRUE
bleomycin	48	ENSG00000130300	poly2	8.20937	1.65153	5.73914	9.11767	22.0281	-1	-20.812	0.055045	14.406	0.912705	0.020144	0.017626	constant	FALSE
bleomycin	48	ENSG00000245848	power	12.6803	0.018085	0.736466	11.7387	4.48622	-1	12.5645	0.159483	-2.28227	0.652215	0.080931	0.070815	constant	TRUE
bleomycin	48	ENSG00000275395	hill	10.3492	3.68724	10.3747	16.5485	24.1423	-1	4.35933	0.270044	2.82033	0.892164	0.055544	0.046287	constant	TRUE
bleomycin	48	ENSG00000160460	poly2	5.72319	2.9002	9.29267	14.333	22.1673	1	-7.51739	0.267301	7.75869	0.809643	0.035053	0.030671	constant	FALSE
bleomycin	48	ENSG00000105767	power	7.20999	0.012535	0.097135	2.98209	4.05257	1	-6.88481	0.13856	7.4424	0.815318	0.035989	0.03149	constant	TRUE
bleomycin	48	ENSG00000170684	poly2	8.61251	3.96978	12.1471	18.8622	18.2384	-1	-3.88759	0.037718	5.94379	0.62377	0.040776	0.035679	constant	FALSE
bleomycin	48	ENSG00000160014	power	13.7853	0.009222	0.088351	5.31965	1.38598	-1	-2.22249	0.247603	5.11124	0.722332	0.043705	0.038242	constant	TRUE
bleomycin	48	ENSG00000197405	power	11.8717	0.006669	0.041822	0.085175	5.49961	1	-39.4679	0.729988	23.7339	0.969955	0.009259	0.008102	constant	TRUE
bleomycin	48	ENSG00000105419	power	6.4999	0.118604	1.58898	5.3814	21.3201	1	-4.0511	0.056595	6.02555	0.891231	0.040499	0.035437	constant	TRUE
bleomycin	48	ENSG00000024422	power	9.06748	0.015305	0.090092	0.704556	9.28782	1	-8.64679	0.563727	8.3234	0.933968	0.033441	0.029261	constant	TRUE
bleomycin	48	ENSG00000105499	power	9.74105	0.021166	0.184078	1.5698	10.4624	1	-21.5631	0.219176	14.7815	0.907552	0.019523	0.017083	constant	TRUE
bleomycin	48	ENSG00000104951	power	11.0571	0.043859	0.697522	3.77432	14.6437	1	-2.30236	0.26443	5.15118	0.878476	0.04356	0.038115	constant	TRUE
bleomycin	48	ENSG00000131401	poly2	8.37803	2.61012	8.59895	13.427	18.1784	-1	-4.66092	0.000816	6.33046	0.755396	0.039483	0.034548	constant	FALSE
bleomycin	48	ENSG00000171101	power	7.61401	0.024188	0.252725	1.98484	11.1146	1	-23.7633	0.667226	15.8817	0.898991	0.017813	0.015587	constant	TRUE
bleomycin	48	ENSG00000170909	power	8.13057	0.015259	0.152418	3.07504	5.60862	1	-0.793808	0.160314	4.3969	0.827733	0.046386	0.040588	constant	TRUE
bleomycin	48	ENSG00000186431	power	7.29455	0.04019	0.380555	1.37683	19.4003	1	-14.0044	0.451428	11.0022	0.956958	0.026751	0.023407	constant	TRUE
bleomycin	48	ENSG00000108106	poly2	11.0573	2.99308	9.62449	14.9356	18.8375	-1	11.3799	0.506041	-1.68995	0.730284	0.077033	0.067404	constant	FALSE
bleomycin	48	ENSG00000177732	poly2	10.0041	3.82492	11.8216	50.3459	17.6505	-1	-1.35312	0.069298	4.67656	0.62103	0.045318	0.039653	constant	FALSE
bleomycin	48	ENSG00000101255	poly2	10.1495	3.47513	10.8751	16.8229	18.9961	1	-8.52906	0.000132	8.26453	0.688182	0.033606	0.029405	constant	FALSE
bleomycin	48	ENSG00000101224	power	9.46727	0.005066	0.035665	0.085496	1.88102	-1	-38.4416	0.227912	23.2208	0.949528	0.009663	0.008455	constant	TRUE
bleomycin	48	ENSG00000101349	power	7.23495	0.009163	0.061418	0.350998	4.9447	-1	-34.0632	0.82223	21.0316	0.930398	0.011597	0.010148	constant	TRUE
bleomycin	48	ENSG00000125816	power	9.26715	0.004576	0.037655	0.231937	0.33223	-1	-14.8927	0.166088	11.4464	0.89368	0.025779	0.022556	constant	TRUE
bleomycin	48	ENSG00000088325	power	11.7496	0.017263	0.087301	0.27591	17.4915	-1	-49.4258	0.079263	28.7129	0.984573	0.006115	0.00535	constant	TRUE
bleomycin	48	ENSG00000088367	power	10.1509	0.010328	0.077973	1.45192	3.60765	-1	-16.171	0.19959	12.0855	0.861001	0.024442	0.021386	constant	TRUE
bleomycin	48	ENSG00000101447	power	8.77368	0.004962	0.030665	0.061336	5.01888	-1	-37.4822	0.053636	22.7411	0.981967	0.010057	0.0088	constant	TRUE
bleomycin	48	ENSG00000124145	power	9.9144	0.042542	0.421028	1.52935	19.4284	1	-30.9693	0.614729	19.4846	0.953442	0.013193	0.011544	constant	TRUE
bleomycin	48	ENSG00000175063	power	9.37173	0.008616	0.048757	0.088722	10.5971	-1	-45.0502	0.945556	26.5251	0.983848	0.007337	0.00642	constant	TRUE
bleomycin	48	ENSG00000149654	power	5.70774	0.012039	0.083152	1.16036	5.36337	1	-14.4309	0.614208	11.2155	0.888212	0.026279	0.022995	constant	TRUE
bleomycin	48	ENSG00000196562	power	7.70831	0.01717	0.098641	0.85775	10.0656	1	-30.2113	0.084293	19.1057	0.931267	0.013616	0.011914	constant	TRUE
bleomycin	48	ENSG00000172216	power	11.4621	0.018802	0.173845	2.009	8.49618	1	-2.46556	0.482371	5.23278	0.880999	0.043265	0.037857	constant	TRUE
bleomycin	48	ENSG00000224397	power	6.48309	0.073226	0.742358	1.98545	25.6599	1	-26.3439	0.829248	17.1719	0.967285	0.015997	0.013998	constant	TRUE
bleomycin	48	ENSG00000101115	hill	7.24195	0.603787	4.44007	12.6995	13.7634	1	-30.6308	0.034564	20.3154	0.901691	0.012926	0.010772	constant	TRUE
bleomycin	48	ENSG00000087586	power	10.7027	0.004597	0.032143	0.076206	1.64672	-1	-29.1722	0.65757	18.5861	0.955547	0.014219	0.012442	constant	TRUE
bleomycin	48	ENSG00000087495	power	11.0969	0.024657	0.153041	0.519076	19.3953	-1	-45.0536	0.790795	26.5268	0.980075	0.007336	0.006419	constant	TRUE
bleomycin	48	ENSG00000101210	power	9.88652	0.04345	0.54867	2.52567	16.4575	1	-9.06596	0.855054	8.53298	0.916307	0.032862	0.028755	constant	TRUE
bleomycin	48	ENSG00000159200	power	13.2646	0.008194	0.039074	4.41886	0.05005	1	-17.2482	0.001985	12.6241	0.646117	0.023369	0.020448	constant	TRUE
bleomycin	48	ENSG00000128228	poly2	10.0967	2.0924	7.07593	11.113	20.5266	-1	-12.5301	0.65177	10.265	0.855174	0.028446	0.02489	constant	FALSE
bleomycin	48	ENSG00000099985	power	7.20517	0.012348	0.086177	1.36261	5.2904	1	-7.54885	0.028824	7.77442	0.879358	0.035007	0.030631	constant	TRUE
bleomycin	48	ENSG00000183963	poly2	9.09095	3.46378	10.9015	16.9414	17.7268	-1	-4.10876	0.004229	6.05438	0.656221	0.040402	0.035352	constant	FALSE
bleomycin	48	ENSG00000185022	power	8.99531	0.025446	0.663721	7.08199	8.00667	1	7.46536	0.031405	0.267319	0.763047	0.06544	0.05726	constant	TRUE
bleomycin	48	ENSG00000100167	power	7.87474	0.006195	0.061655	3.00574	0.293942	1	-13.5551	0.116715	10.7776	0.752278	0.027256	0.023849	constant	TRUE
bleomycin	48	ENSG00000075218	hill	10.6845	0.486625	2.24316	5.31757	24.3653	-1	-42.5198	0.842419	26.2599	0.987188	0.007876	0.006564	constant	TRUE
bleomycin	48	ENSG00000184164	poly2	10.798	3.52872	10.958	16.8781	20.3938	-1	-1.63535	0.273047	4.81768	0.720045	0.044788	0.039189	constant	FALSE
bleomycin	48	ENSG00000100427	power	8.8004	0.013677	0.131722	3.59012	4.43468	-1	-0.126191	0.365003	4.06309	0.803071	0.047695	0.041733	constant	TRUE
bleomycin	48	ENSG00000185386	power	8.28519	0.008367	0.039765	0.797849	0.05005	1	-11.9978	0.065519	9.99889	0.625085	0.029083	0.025448	constant	TRUE
bleomycin	48	ENSG00000182162	power	12.1288	0.007095	0.062881	1.77187	0.976661	-1	-21.9099	0.216648	14.955	0.813819	0.019243	0.016838	constant	TRUE
bleomycin	48	ENSG00000130066	power	9.66935	0.009457	0.061927	0.316933	5.53116	1	-24.2348	0.214249	16.1174	0.936778	0.017467	0.015283	constant	TRUE
bleomycin	48	ENSG00000147027	hill	6.56319	5.7053	12.0975	16.9401	19.4577	1	-6.72282	0.719304	8.36141	0.895356	0.035002	0.029169	constant	TRUE
bleomycin	48	ENSG00000234191	power	6.57053	0.086033	1.24488	4.4891	20.1901	1	-10.8332	0.016057	9.41661	0.899268	0.030529	0.026713	constant	TRUE
bleomycin	48	ENSG00000090889	power	10.3874	0.044403	0.388841	1.14799	23.0876	-1	-34.7895	0.136534	21.3947	0.974371	0.011252	0.009845	constant	TRUE
bleomycin	72	ENSG00000188290	hill	6.85177	3.66754	10.1615	16.8235	15.8938	1	-27.7473	0.471042	18.8737	0.876696	0.014576	0.012147	constant	TRUE
bleomycin	72	ENSG00000217801	poly2	8.00759	1.93261	6.59291	10.3857	21.5329	1	-8.94646	0.335258	8.47323	0.88361	0.033026	0.028898	constant	FALSE
bleomycin	72	ENSG00000157873	power	9.49012	0.005608	0.050555	1.1046	0.374578	1	-23.9588	0.215042	15.9794	0.828358	0.017669	0.01546	constant	TRUE
bleomycin	72	ENSG00000049249	power	9.04416	0.074894	0.842524	2.52041	23.2852	1	-12.8855	0.90881	10.4427	0.949417	0.028027	0.024524	constant	TRUE
bleomycin	72	ENSG00000162493	poly2	10.4471	1.49416	5.23833	8.35627	24.0384	-1	-26.3224	0.584415	17.1612	0.938356	0.016012	0.01401	constant	FALSE
bleomycin	72	ENSG00000162458	hill	8.19952	0.885346	4.90127	13.2714	12.2397	1	-36.8338	0.194874	23.4169	0.911736	0.009982	0.008318	constant	TRUE
bleomycin	72	ENSG00000040487	power	9.73383	0.006961	0.054613	0.587956	1.74443	1	-31.2515	0.183986	19.6257	0.884869	0.013039	0.011409	constant	TRUE
bleomycin	72	ENSG00000133216	power	7.74222	0.009627	0.06267	0.321131	5.71765	1	-21.7215	0.633626	14.8608	0.937566	0.019395	0.016971	constant	TRUE
bleomycin	72	ENSG00000060656	power	7.44534	0.006235	0.053178	0.906036	0.823955	1	-27.2385	0.305853	17.6192	0.85076	0.015412	0.013485	constant	TRUE
bleomycin	72	ENSG00000134668	poly2	10.8438	3.40714	10.664	16.4499	20.0184	1	3.27385	0.021294	2.36307	0.721108	0.054953	0.048084	constant	FALSE
bleomycin	72	ENSG00000121900	power	8.0213	0.003833	0.033344	0.248103	0.093003	1	-38.7647	0.497963	23.3824	0.876865	0.009534	0.008342	constant	TRUE
bleomycin	72	ENSG00000134690	hill	10.1241	0.782432	3.43332	7.66342	26.3644	-1	-28.3233	0.025568	19.1616	0.97594	0.014231	0.011859	constant	TRUE
bleomycin	72	ENSG00000116985	power	14.1866	0.020313	0.175151	1.59579	9.96101	-1	-17.7603	0.636119	12.8801	0.903629	0.022875	0.020016	constant	TRUE
bleomycin	72	ENSG00000117399	hill	12.9551	0.249822	1.29831	3.32339	23.1964	-1	-34.7459	0.390205	22.373	0.99337	0.010889	0.009074	constant	TRUE
bleomycin	72	ENSG00000142949	hill	9.16741	0.160994	1.18539	4.03285	24.5498	1	-35.0162	0.788302	22.5081	0.988403	0.010767	0.008973	constant	TRUE
bleomycin	72	ENSG00000142945	poly2	10.9219	1.16118	4.15962	6.71612	28.6322	-1	-23.9598	0.574207	15.9799	0.970957	0.017668	0.015459	constant	FALSE
bleomycin	72	ENSG00000173846	power	9.44329	0.007399	0.056212	0.53207	2.28072	1	-35.0789	0.651452	21.5394	0.894932	0.011117	0.009727	constant	TRUE
bleomycin	72	ENSG00000123080	power	12.4368	0.014724	0.079631	0.297269	12.6093	-1	-51.1569	0.615478	29.5784	0.970136	0.005689	0.004978	constant	TRUE
bleomycin	72	ENSG00000081985	power	10.5626	0.004829	0.041113	0.406046	0.302127	-1	-28.7527	0.130374	18.3763	0.873179	0.01447	0.012661	constant	TRUE
bleomycin	72	ENSG00000024526	power	9.31646	0.010593	0.058932	0.123813	11.5421	-1	-33.4439	0.916133	20.722	0.980087	0.0119	0.010413	constant	TRUE
bleomycin	72	ENSG00000117114	power	12.1937	0.021014	0.142466	0.861873	12.7048	-1	-33.1214	0.561317	20.5607	0.944245	0.012061	0.010554	constant	TRUE
bleomycin	72	ENSG00000162645	poly2	9.55684	3.14535	10.0383	15.5728	18.5415	-1	-19.3328	0.015052	13.6664	0.707681	0.021425	0.018747	constant	FALSE
bleomycin	72	ENSG00000162676	power	9.67922	0.01102	0.095747	4.42216	2.58389	-1	-3.52585	0.430537	5.76293	0.761314	0.041395	0.036221	constant	TRUE
bleomycin	72	ENSG00000121957	power	9.28788	0.017574	0.109861	1.03752	9.70406	-1	-19.3211	0.654905	13.6606	0.921919	0.021435	0.018756	constant	TRUE
bleomycin	72	ENSG00000184371	power	8.01264	0.022709	0.33654	3.67276	8.68913	1	2.12558	0.801518	2.93721	0.838491	0.052386	0.045838	constant	TRUE
bleomycin	72	ENSG00000197852	poly2	9.61446	4.05437	12.2941	19.0087	19.3479	1	-12.6445	0.000901	10.3223	0.648385	0.02831	0.024771	constant	FALSE
bleomycin	72	ENSG00000143067	power	9.94781	0.016845	0.092034	0.522008	11.834	1	-22.8344	0.871538	15.4172	0.955032	0.018516	0.016202	constant	TRUE
bleomycin	72	ENSG00000198019	power	9.78523	0.004716	0.03807	0.202553	0.463805	-1	-33.8632	0.504045	20.9316	0.900785	0.011694	0.010233	constant	TRUE
bleomycin	72	ENSG00000265531	power	9.26873	0.010516	0.07172	0.668595	5.10811	-1	-28.9047	0.208376	18.4523	0.910229	0.014378	0.012581	constant	TRUE
bleomycin	72	ENSG00000117262	hill	8.57963	0.010325	3.34411	17.7537	6.26367	-1	1.22215	0.422297	4.38892	0.623161	0.048738	0.040615	constant	TRUE
bleomycin	72	ENSG00000150337	hill	11.9678	3.00444	8.09923	15.37	14.6656	-1	-39.8111	0.893137	24.9056	0.942133	0.008817	0.007348	constant	TRUE
bleomycin	72	ENSG00000203814	hill	7.48179	1.17013	4.17494	9.43814	16.0932	1	-34.6403	0.608836	22.3201	0.971521	0.010937	0.009114	constant	TRUE
bleomycin	72	ENSG00000183598	poly2	6.81049	2.03868	6.93642	10.9306	19.2582	1	-29.1179	0.198942	18.5589	0.839975	0.014251	0.01247	constant	FALSE
bleomycin	72	ENSG00000220323	power	7.59041	0.009555	0.060529	0.24495	6.34016	1	-38.8912	0.848656	23.4456	0.947869	0.009484	0.008299	constant	TRUE
bleomycin	72	ENSG00000261716	hill	8.59568	0.151891	1.74435	7.23506	21.0674	1	-30.9599	0.067407	20.48	0.964974	0.01275	0.010625	constant	TRUE
bleomycin	72	ENSG00000184678	power	9.34149	0.014393	0.078308	0.290047	12.3272	1	-29.9484	0.386954	18.9742	0.969675	0.013766	0.012046	constant	TRUE
bleomycin	72	ENSG00000143382	power	11.0854	0.01243	0.08712	1.43639	5.25123	1	-17.4176	0.274008	12.7088	0.876167	0.023204	0.020304	constant	TRUE
bleomycin	72	ENSG00000196154	power	13.5495	0.012188	0.08297	1.07582	5.63495	-1	-23.1894	0.292956	15.5947	0.893927	0.018244	0.015964	constant	TRUE
bleomycin	72	ENSG00000169418	power	7.03542	0.018988	0.112211	0.758598	11.8738	1	-35.3661	0.88189	21.683	0.944509	0.010985	0.009611	constant	TRUE
bleomycin	72	ENSG00000160766	poly2	9.04823	2.82491	9.20781	14.36	17.6685	1	-13.9881	0.050358	10.9941	0.720695	0.026769	0.023423	constant	FALSE
bleomycin	72	ENSG00000132718	power	9.20891	0.114883	1.13415	2.85354	27.4297	1	-18.1669	0.923831	13.0835	0.960486	0.022491	0.01968	constant	TRUE
bleomycin	72	ENSG00000163563	hill	8.38795	0.995781	1.17341	13.6346	3.89349	-1	-14.5679	0.268358	12.2839	0.801915	0.025243	0.021036	constant	TRUE
bleomycin	72	ENSG00000026751	power	8.88744	0.003821	0.02439	0.050759	2.91315	1	-30.562	0.122948	19.281	0.981663	0.013419	0.011741	constant	TRUE
bleomycin	72	ENSG00000203747	hill	8.44604	2.13936	6.97496	13.1114	17.8872	1	1.26004	0.503265	4.36998	0.931029	0.048815	0.040679	constant	TRUE
bleomycin	72	ENSG00000162746	hill	7.12006	1.19967	6.10352	13.7397	16.0023	1	-26.5292	0.401351	18.2646	0.893601	0.015335	0.012779	constant	TRUE
bleomycin	72	ENSG00000116147	power	6.31704	0.00615	0.040621	0.088509	3.80155	1	-40.379	0.058672	24.1895	0.959777	0.008914	0.0078	constant	TRUE
bleomycin	72	ENSG00000075391	hill	11.4473	1.13252	4.09014	9.35634	15.9891	-1	-45.1628	0.466631	27.5814	0.971894	0.007055	0.005879	constant	TRUE
bleomycin	72	ENSG00000198216	power	8.73996	0.019715	0.19291	2.16235	8.76836	1	-15.9514	0.74913	11.9757	0.878345	0.024666	0.021583	constant	TRUE
bleomycin	72	ENSG00000226196	poly2	7.22189	3.8575	11.7604	18.0938	20.6299	-1	-17.083	0.001801	12.5415	0.699161	0.02353	0.020589	constant	FALSE
bleomycin	72	ENSG00000066279	hill	10.4105	0.583435	2.86252	6.88756	26.9959	-1	-16.8938	0.817598	13.4469	0.978526	0.022911	0.019093	constant	TRUE
bleomycin	72	ENSG00000118193	power	9.82295	0.020284	0.110976	0.524089	14.9898	-1	-18.9601	0.833055	13.4801	0.967006	0.02176	0.01904	constant	TRUE
bleomycin	72	ENSG00000133055	power	10.9325	0.015818	0.16885	3.22842	5.81889	-1	-15.1601	0.788388	11.5801	0.825573	0.025493	0.022306	constant	TRUE
bleomycin	72	ENSG00000133063	power	7.66256	0.042271	0.399547	1.38272	20.1796	1	-27.4588	0.641667	17.7294	0.959768	0.015271	0.013362	constant	TRUE
bleomycin	72	ENSG00000117266	power	9.95261	0.011326	0.091447	3.00312	3.2748	1	-5.95457	0.666772	6.97729	0.80631	0.037411	0.032735	constant	TRUE
bleomycin	72	ENSG00000263961	hill	7.84376	3.17574	8.97268	16.0937	15.0862	-1	-30.6577	0.871456	20.3288	0.909002	0.012912	0.01076	constant	TRUE
bleomycin	72	ENSG00000170385	hill	11.1853	1.19514	5.68629	13.7374	13.1897	-1	-20.4689	0.50586	15.2345	0.907064	0.01974	0.01645	constant	TRUE
bleomycin	72	ENSG00000117650	hill	9.29132	0.517542	2.57499	6.67385	21.3684	-1	-31.5095	0.924169	20.7547	0.979623	0.012461	0.010385	constant	TRUE
bleomycin	72	ENSG00000162772	poly2	10.1383	3.55608	11.08	17.1371	19.004	1	-4.84392	3.2e-05	6.42196	0.681069	0.039183	0.034285	constant	FALSE
bleomycin	72	ENSG00000117724	hill	11.2446	0.415849	2.38477	6.04045	37.8791	-1	-24.3304	0.894438	17.1652	0.981501	0.016806	0.014005	constant	TRUE
bleomycin	72	ENSG00000042781	power	6.40555	0.019223	0.109405	0.67308	12.6078	1	-40.9839	0.7926	24.4919	0.951432	0.008692	0.007606	constant	TRUE
bleomycin	72	ENSG00000203685	power	7.05959	0.00746	0.057929	0.67081	2.08468	1	-27.0834	0.652322	17.5417	0.883465	0.015512	0.013573	constant	TRUE
bleomycin	72	ENSG00000116991	hill	9.11178	1.9398	7.1993	14.0714	16.7528	1	-18.2636	0.509669	14.1318	0.905194	0.02164	0.018033	constant	TRUE
bleomycin	72	ENSG00000198626	power	6.36262	0.005953	0.040181	0.090283	3.21164	1	-39.1195	0.046873	23.5598	0.955028	0.009394	0.00822	constant	TRUE
bleomycin	72	ENSG00000231877	power	9.78892	0.032431	0.325446	1.61028	15.3578	-1	-25.8235	0.851413	16.9117	0.93312	0.016348	0.014304	constant	TRUE
bleomycin	72	ENSG00000197769	hill	7.8441	5.68168	12.7153	17.7766	19.9005	1	-5.47157	0.44435	7.73579	0.860075	0.036876	0.03073	constant	TRUE
bleomycin	72	ENSG00000185420	hill	10.8731	0.479048	3.34077	9.15577	29.0223	-1	-19.4285	0.648796	14.7142	0.955335	0.020615	0.017179	constant	TRUE
bleomycin	72	ENSG00000162722	poly2	10.2133	2.30149	7.68827	12.0258	20.0003	-1	-22.7902	0.379357	15.3951	0.825698	0.01855	0.016231	constant	FALSE
bleomycin	72	ENSG00000134326	poly2	8.91826	86.4104	92.045	99.4037	82.4029	1	-5.40907	0.094045	6.70453	0.679401	0.038271	0.033487	constant	FALSE
bleomycin	72	ENSG00000116016	power	11.0129	0.020868	0.163469	1.24145	11.1149	1	-19.8309	0.17177	13.9155	0.922302	0.020985	0.018362	constant	TRUE
bleomycin	72	ENSG00000059728	power	9.87733	0.019704	0.520165	7.80071	5.83726	1	8.9916	0.696152	-0.495798	0.729696	0.069737	0.06102	constant	TRUE
bleomycin	72	ENSG00000168890	hill	8.94546	2.67195	8.16459	15.8786	14.0971	1	-21.0511	0.903981	15.5256	0.915436	0.019267	0.016056	constant	TRUE
bleomycin	72	ENSG00000121152	power	9.80961	0.059023	0.561011	1.52298	25.1666	-1	-33.2236	0.288847	20.6118	0.973362	0.01201	0.010509	constant	TRUE
bleomycin	72	ENSG00000169679	hill	10.4657	0.705898	2.8557	6.49622	20.5838	-1	-31.3782	0.085358	20.6891	0.983898	0.01253	0.010442	constant	TRUE
bleomycin	72	ENSG00000125538	power	9.61319	0.023234	0.177395	1.05017	13.1496	1	13.2446	0.841982	-2.62231	0.939482	0.083257	0.07285	constant	TRUE
bleomycin	72	ENSG00000136717	power	10.5018	0.027058	0.501059	4.67725	9.57346	-1	14.0737	0.648402	-3.03687	0.823173	0.086184	0.075411	constant	TRUE
bleomycin	72	ENSG00000115963	power	10.6246	0.004734	0.03828	0.210698	0.463847	1	-5.67128	0.971066	6.83564	0.899797	0.037855	0.033123	constant	TRUE
bleomycin	72	ENSG00000123610	poly2	6.87882	1.50974	5.279	8.40654	25.6007	1	-18.3238	0.954254	13.1619	0.944744	0.022345	0.019551	constant	FALSE
bleomycin	72	ENSG00000182389	power	8.36617	0.024444	0.506195	5.52499	8.28714	-1	-5.48437	0.657999	6.74218	0.795177	0.038151	0.033382	constant	TRUE
bleomycin	72	ENSG00000163535	hill	9.53181	1.1796	5.06578	11.6689	16.1128	-1	-22.6815	0.318271	16.3407	0.940263	0.018002	0.015001	constant	TRUE
bleomycin	72	ENSG00000118257	poly2	9.78168	3.03239	9.71772	15.0605	19.1991	-1	-7.0841	0.028082	7.54205	0.735309	0.035691	0.03123	constant	FALSE
bleomycin	72	ENSG00000171951	hill	8.26451	0.243179	1.73916	5.3281	31.4387	1	-38.8238	0.066935	24.4119	0.982266	0.009188	0.007656	constant	TRUE
bleomycin	72	ENSG00000115009	poly2	8.05685	1.95232	6.65102	10.4709	21.5643	1	20.2834	0.512745	-6.1417	0.882246	0.111633	0.097679	constant	FALSE
bleomycin	72	ENSG00000153823	power	8.2473	0.006497	0.063091	2.80712	0.431519	-1	1.02815	0.805844	3.48592	0.76377	0.050045	0.043789	constant	TRUE
bleomycin	72	ENSG00000079263	hill	8.01076	2.3455	6.80866	12.2505	18.6198	1	-22.3605	0.771284	16.1803	0.949897	0.018244	0.015203	constant	TRUE
bleomycin	72	ENSG00000135931	power	10.6751	0.015578	0.084311	0.365927	12.4298	-1	-42.6566	0.302251	25.3283	0.965617	0.008107	0.007094	constant	TRUE
bleomycin	72	ENSG00000144481	power	10.3651	0.009092	0.066935	0.794805	3.43014	1	-17.6475	0.993483	12.8237	0.889666	0.022983	0.02011	constant	TRUE
bleomycin	72	ENSG00000144485	poly2	8.78961	22.6652	48.1438	68.2533	74.9232	1	-23.1185	0.019911	15.5592	0.762521	0.018298	0.016011	constant	FALSE
bleomycin	72	ENSG00000134070	power	8.09131	0.007501	0.050246	0.164123	4.23771	1	-33.2865	0.963686	20.6432	0.945011	0.011979	0.010481	constant	TRUE
bleomycin	72	ENSG00000168329	hill	10.9529	2.68173	7.38597	14.5743	14.4388	-1	-4.20233	0.407938	7.10116	0.950679	0.038878	0.032399	constant	TRUE
bleomycin	72	ENSG00000121807	poly2	9.43067	1.75453	6.05952	9.59985	21.3752	-1	-12.3631	0.098262	10.1816	0.897555	0.028644	0.025064	constant	FALSE
bleomycin	72	ENSG00000008300	hill	7.89555	3.86041	10.3234	17.8286	14.9408	1	-19.2486	0.520863	14.6243	0.899833	0.02077	0.017308	constant	TRUE
bleomycin	72	ENSG00000164088	power	9.64124	0.006855	0.055143	0.707411	1.48142	1	-32.0424	0.058397	20.0212	0.873528	0.012616	0.011039	constant	TRUE
bleomycin	72	ENSG00000144815	power	10.0145	0.005362	0.041516	0.200821	1.02894	-1	-36.9762	0.619277	22.4881	0.911148	0.010272	0.008988	constant	TRUE
bleomycin	72	ENSG00000172771	hill	6.99101	4.7259	12.157	18.3798	16.3039	1	-22.3555	0.746897	16.1777	0.838681	0.018248	0.015207	constant	TRUE
bleomycin	72	ENSG00000014257	hill	11.8794	0.198844	2.10851	7.71974	26.6588	-1	-29.6614	0.114718	19.8307	0.960821	0.013459	0.011216	constant	TRUE
bleomycin	72	ENSG00000158258	power	12.2725	0.096654	1.02146	2.65967	26.4949	-1	-16.6472	0.345	12.3236	0.959839	0.023961	0.020966	constant	TRUE
bleomycin	72	ENSG00000181804	hill	10.7473	0.343832	1.86869	5.48571	18.8721	-1	-44.9423	0.0638	27.4712	0.985255	0.00712	0.005934	constant	TRUE
bleomycin	72	ENSG00000152601	hill	12.8324	0.924971	4.60122	11.4779	15.7051	-1	-36.3132	0.309335	23.1566	0.937282	0.010201	0.008501	constant	TRUE
bleomycin	72	ENSG00000229619	hill	9.47002	1.10974	5.50955	13.5643	13.2157	-1	-23.2045	0.849563	16.6022	0.907185	0.017614	0.014678	constant	TRUE
bleomycin	72	ENSG00000168779	power	12.8846	0.038413	0.381113	1.53321	17.9121	-1	-28.9359	0.58786	18.468	0.947001	0.01436	0.012565	constant	TRUE
bleomycin	72	ENSG00000174891	hill	10.4499	0.155701	1.84529	7.48018	22.894	-1	-45.5468	0.253476	27.7734	0.962137	0.006943	0.005786	constant	TRUE
bleomycin	72	ENSG00000180044	power	10.1794	0.027745	0.299971	1.99899	12.5614	-1	1.469	0.839141	3.2655	0.907338	0.050972	0.044601	constant	TRUE
bleomycin	72	ENSG00000213186	poly2	9.2533	1.58361	5.55063	8.86548	19.4429	-1	-31.4205	0.651442	19.7102	0.891361	0.012947	0.011329	constant	FALSE
bleomycin	72	ENSG00000114346	hill	9.35866	1.2189	4.55742	9.42515	21.789	-1	-43.1307	0.11942	26.5654	0.96695	0.007678	0.006399	constant	TRUE
bleomycin	72	ENSG00000090530	power	7.30356	0.010895	0.080431	1.4324	4.07706	1	-9.95356	0.926851	8.97678	0.866204	0.031669	0.027711	constant	TRUE
bleomycin	72	ENSG00000163453	power	10.9221	0.200849	2.69405	9.21914	20.8628	-1	20.651	0.901631	-6.32552	0.829917	0.113356	0.099187	constant	TRUE
bleomycin	72	ENSG00000169429	power	9.35674	0.006859	0.054247	0.604258	1.6226	1	41.9421	0.735701	-16.971	0.882176	0.275245	0.24084	constant	TRUE
bleomycin	72	ENSG00000163739	poly2	7.31459	1.99409	6.78688	10.6867	20.5305	1	3.34259	0.783574	2.3287	0.864749	0.055111	0.048222	constant	FALSE
bleomycin	72	ENSG00000163734	poly2	6.88454	2.50996	8.24048	12.7942	22.0027	1	-7.88622	0.747741	7.94311	0.839672	0.034518	0.030203	constant	FALSE
bleomycin	72	ENSG00000081041	poly2	7.10402	3.88656	11.9192	18.4659	18.6751	1	-5.58751	0.39559	6.79376	0.643019	0.037988	0.033239	constant	FALSE
bleomycin	72	ENSG00000124882	hill	6.45221	0.953621	5.28082	12.1576	23.0882	1	-16.7299	0.521244	13.3649	0.924449	0.023068	0.019223	constant	TRUE
bleomycin	72	ENSG00000109321	hill	6.83821	1.08234	4.10721	8.67986	21.5357	1	-19.4479	0.553984	14.724	0.972176	0.020598	0.017165	constant	TRUE
bleomycin	72	ENSG00000169116	hill	10.1863	2.49749	7.86826	15.0351	14.8624	1	-15.7659	0.677111	12.883	0.912233	0.024014	0.020011	constant	TRUE
bleomycin	72	ENSG00000152784	power	8.17172	0.004841	0.036643	0.100071	0.92724	1	-35.7986	0.022818	21.8993	0.92644	0.010788	0.00944	constant	TRUE
bleomycin	72	ENSG00000138778	hill	9.74273	0.458925	2.5299	6.97966	21.2149	-1	-23.034	0.26796	16.517	0.976278	0.017739	0.014783	constant	TRUE
bleomycin	72	ENSG00000145386	power	10.5456	0.043554	0.349924	0.911496	26.2302	-1	-35.7718	0.045272	21.8859	0.985968	0.0108	0.00945	constant	TRUE
bleomycin	72	ENSG00000248187	power	7.88212	0.083084	0.983655	3.0051	22.9918	1	-16.3641	0.720102	12.1821	0.939715	0.024246	0.021215	constant	TRUE
bleomycin	72	ENSG00000109452	hill	11.1754	0.309174	2.52386	7.60156	38.3725	-1	-37.1256	0.511758	23.5628	0.966563	0.009861	0.008218	constant	TRUE
bleomycin	72	ENSG00000145423	power	6.36491	0.005057	0.039062	0.161108	0.885716	1	-38.2512	0.9976	23.1256	0.915804	0.00974	0.008523	constant	TRUE
bleomycin	72	ENSG00000171509	hill	9.63876	0.794658	4.25956	10.4806	20.6349	-1	-24.2109	0.564854	17.1054	0.945979	0.01689	0.014075	constant	TRUE
bleomycin	72	ENSG00000145416	hill	9.52461	0.235578	2.2161	8.92752	13.5097	-1	-34.2389	0.887702	22.1194	0.955421	0.011122	0.009268	constant	TRUE
bleomycin	72	ENSG00000066230	poly2	8.07485	2.98509	9.66977	15.0947	69.6167	1	0.689986	0.000711	3.65501	0.689994	0.049344	0.043176	constant	FALSE
bleomycin	72	ENSG00000225138	poly2	9.8408	2.95097	9.54427	14.8589	17.8531	1	12.2949	0.003168	-2.14743	0.71109	0.080027	0.070023	constant	FALSE
bleomycin	72	ENSG00000176788	hill	9.85198	0.929297	5.10617	12.5311	15.9693	1	-13.5874	0.861446	11.7937	0.91512	0.026295	0.021913	constant	TRUE
bleomycin	72	ENSG00000134061	poly2	11.0044	1.4701	5.19014	8.32037	19.7993	-1	-31.9685	0.109557	19.9843	0.907032	0.012655	0.011073	constant	FALSE
bleomycin	72	ENSG00000134057	hill	10.8414	0.151854	1.00053	3.02461	25.8826	-1	-41.9454	0.558676	25.9727	0.992795	0.008067	0.006723	constant	TRUE
bleomycin	72	ENSG00000131435	power	9.28313	0.014909	0.08473	0.477244	10.383	1	-28.2274	0.661998	18.1137	0.951035	0.01479	0.012941	constant	TRUE
bleomycin	72	ENSG00000197208	power	8.26691	0.021547	0.195613	1.71557	10.3657	1	-16.8726	0.235907	12.4363	0.902354	0.023737	0.02077	constant	TRUE
bleomycin	72	ENSG00000112984	hill	9.5232	1.33998	4.26792	8.9511	16.6527	-1	-20.7805	0.376258	15.3903	0.977782	0.019486	0.016238	constant	TRUE
bleomycin	72	ENSG00000120738	power	8.09171	0.023202	0.195906	1.37327	11.9891	1	-20.2649	0.120209	14.1325	0.922682	0.020609	0.018032	constant	TRUE
bleomycin	72	ENSG00000113070	hill	11.3605	2.8148	8.46645	16.2788	14.0766	1	-39.235	0.714492	24.6175	0.9127	0.009032	0.007526	constant	TRUE
bleomycin	72	ENSG00000120318	poly2	10.152	3.30937	10.4241	16.1005	19.7242	1	-15.7204	0.03296	11.8602	0.722388	0.024905	0.021792	constant	FALSE
bleomycin	72	ENSG00000171992	poly2	8.82615	1.72099	5.9913	9.54351	18.1876	-1	-35.2293	0.018322	21.6147	0.858959	0.011047	0.009666	constant	FALSE
bleomycin	72	ENSG00000164611	hill	9.31359	1.1238	4.36296	9.48649	19.5991	-1	-24.2123	0.863172	17.1062	0.965498	0.016889	0.014075	constant	TRUE
bleomycin	72	ENSG00000072571	hill	10.1768	0.598664	2.73148	6.1951	28.72	-1	-21.1965	0.324127	15.5982	0.983477	0.019151	0.015959	constant	TRUE
bleomycin	72	ENSG00000145936	hill	11.3177	1.50331	6.06054	13.3387	14.6717	-1	-29.2201	0.970897	19.6101	0.920481	0.013709	0.011424	constant	TRUE
bleomycin	72	ENSG00000120129	power	8.83075	0.011974	0.076573	0.60194	6.76116	1	-23.8511	0.586925	15.9255	0.924895	0.017748	0.01553	constant	TRUE
bleomycin	72	ENSG00000219607	power	9.82471	0.002404	0.018038	0.048419	0.085178	-1	-53.8976	0.675046	30.9488	0.953828	0.005075	0.004441	constant	TRUE
bleomycin	72	ENSG00000187837	hill	8.34016	1.40902	4.3982	8.98956	17.0697	1	-28.6236	0.339415	19.3118	0.97766	0.014054	0.011711	constant	TRUE
bleomycin	72	ENSG00000180596	hill	6.95565	0.157712	1.69169	6.99659	19.8862	1	-32.208	0.480939	21.104	0.968038	0.012104	0.010087	constant	TRUE
bleomycin	72	ENSG00000180573	hill	9.02848	2.06784	5.79213	12.4573	13.9857	1	-35.5613	0.484799	22.7806	0.971147	0.010526	0.008771	constant	TRUE
bleomycin	72	ENSG00000158373	hill	7.74617	0.097849	1.00651	4.75977	18.9889	1	-40.041	0.049394	25.0205	0.983296	0.008733	0.007278	constant	TRUE
bleomycin	72	ENSG00000277224	hill	6.37213	1.85193	6.38521	13.4136	14.6187	1	-40.3407	0.188846	25.1703	0.933712	0.008625	0.007188	constant	TRUE
bleomycin	72	ENSG00000273802	power	7.3588	0.006346	0.042873	0.096472	3.43462	1	-29.6642	0.800264	18.8321	0.951632	0.01393	0.012189	constant	TRUE
bleomycin	72	ENSG00000158406	hill	7.25638	0.903939	3.30088	8.96942	12.9112	1	-35.8115	0.146266	22.9058	0.981258	0.010416	0.00868	constant	TRUE
bleomycin	72	ENSG00000276180	hill	8.06237	0.147403	1.58157	6.92407	17.2217	1	-26.5933	0.766835	18.2967	0.969635	0.015294	0.012745	constant	TRUE
bleomycin	72	ENSG00000197903	power	9.20399	0.006479	0.039279	0.076858	6.63335	1	-26.2635	0.84506	17.1318	0.978576	0.016051	0.014045	constant	TRUE
bleomycin	72	ENSG00000196747	poly2	6.74478	1.58449	5.53054	8.80555	22.247	1	-25.6099	0.628388	16.8049	0.919962	0.016494	0.014432	constant	FALSE
bleomycin	72	ENSG00000278828	power	6.94824	0.016864	0.086733	0.301353	15.6098	1	-38.6084	0.373319	23.3042	0.97886	0.009596	0.008397	constant	TRUE
bleomycin	72	ENSG00000137331	power	8.01755	0.0093	0.073936	1.59388	2.67055	1	-6.11169	0.977456	7.05585	0.845506	0.037167	0.032521	constant	TRUE
bleomycin	72	ENSG00000204580	power	6.9275	0.022322	0.174538	1.1557	12.2127	1	-24.4778	0.694877	16.2389	0.931154	0.017291	0.015129	constant	TRUE
bleomycin	72	ENSG00000112511	power	10.0857	0.010662	0.078079	1.26019	4.09845	1	-23.87	0.570306	15.935	0.87346	0.017734	0.015517	constant	TRUE
bleomycin	72	ENSG00000124731	power	8.27767	0.03021	0.216373	0.719137	20.3719	1	-22.2391	0.513784	15.1195	0.976817	0.018981	0.016609	constant	TRUE
bleomycin	72	ENSG00000112576	power	12.6937	0.004512	0.039918	0.497223	0.137875	-1	-33.3602	0.652787	20.6801	0.857298	0.011942	0.010449	constant	TRUE
bleomycin	72	ENSG00000112715	power	10.0968	0.006766	0.065153	2.89248	0.534932	1	13.5496	0.676596	-2.77482	0.764533	0.084322	0.073782	constant	TRUE
bleomycin	72	ENSG00000172348	power	7.15943	0.011482	0.06785	0.262881	8.81505	1	-33.5885	0.17645	20.7943	0.958175	0.011829	0.01035	constant	TRUE
bleomycin	72	ENSG00000146072	power	10.8982	0.013562	0.075241	0.278972	11.4206	1	-35.0061	0.453736	21.5031	0.967276	0.011151	0.009757	constant	TRUE
bleomycin	72	ENSG00000112144	poly2	8.80155	3.5514	11.1485	84.674	17.2936	-1	-12.8885	5.3e-05	10.4442	0.638119	0.028024	0.024521	constant	FALSE
bleomycin	72	ENSG00000001084	power	11.7543	0.00406	0.025422	0.051663	3.78153	-1	-70.0107	0.746063	39.0054	0.983778	0.002593	0.002269	constant	TRUE
bleomycin	72	ENSG00000124749	power	8.02228	0.003902	0.033067	0.18923	0.098107	1	-26.7531	0.144241	17.3765	0.888903	0.015727	0.013761	constant	TRUE
bleomycin	72	ENSG00000112742	hill	9.88033	0.500646	3.07794	7.95061	36.0676	-1	-25.8213	0.920184	17.9107	0.968767	0.015794	0.013162	constant	TRUE
bleomycin	72	ENSG00000112773	poly2	12.6343	2.51844	8.37527	13.1381	95.2893	-1	-24.0269	0.000736	16.0135	0.743245	0.017619	0.015416	constant	FALSE
bleomycin	72	ENSG00000065833	power	10.16	0.011744	0.081742	1.14012	5.15929	-1	-26.2568	0.481776	17.1284	0.887483	0.016055	0.014048	constant	TRUE
bleomycin	72	ENSG00000118432	power	10.1288	0.007106	0.064314	2.0841	0.880924	1	16.7832	0.833467	-4.39162	0.800129	0.096484	0.084424	constant	TRUE
bleomycin	72	ENSG00000272398	power	7.05137	0.007525	0.050294	0.162766	4.29387	1	-28.3639	0.56356	18.182	0.945547	0.014706	0.012868	constant	TRUE
bleomycin	72	ENSG00000118515	poly2	10.3606	4.20735	12.569	19.3139	21.278	1	-11.2821	1.4e-05	9.64103	0.689071	0.029964	0.026218	constant	FALSE
bleomycin	72	ENSG00000118513	hill	9.07601	1.71298	7.17928	14.2108	18.8707	-1	-6.57355	0.926114	8.28678	0.89595	0.035221	0.029351	constant	TRUE
bleomycin	72	ENSG00000027697	power	14.1997	0.022733	0.172731	1.05523	12.8395	-1	-31.0634	0.310042	19.5317	0.937803	0.013141	0.011499	constant	TRUE
bleomycin	72	ENSG00000233452	hill	8.91837	4.74978	10.9658	16.3825	18.1694	1	-18.9555	0.781455	14.4778	0.901407	0.021025	0.017521	constant	TRUE
bleomycin	72	ENSG00000074706	poly2	12.0924	1.73511	6.02812	9.58969	18.726	-1	-34.9173	0.006032	21.4587	0.865143	0.011192	0.009793	constant	FALSE
bleomycin	72	ENSG00000164877	poly2	9.49016	3.45032	10.8204	16.7512	18.782	1	-17.1782	0.025394	12.5891	0.684707	0.023437	0.020507	constant	FALSE
bleomycin	72	ENSG00000075624	poly2	17.5899	2.6562	8.76391	92.6241	74.7366	-1	-17.3634	0.08738	12.6817	0.72695	0.023257	0.02035	constant	FALSE
bleomycin	72	ENSG00000006747	power	9.0382	0.019663	0.174394	1.75531	9.32827	-1	-16.8363	0.614251	12.4181	0.894506	0.023773	0.020802	constant	TRUE
bleomycin	72	ENSG00000011426	poly2	10.6787	1.35888	4.79337	7.66748	28.8983	-1	-20.4492	0.783242	14.2246	0.962603	0.020451	0.017895	constant	FALSE
bleomycin	72	ENSG00000164742	poly2	11.4487	3.69032	11.4531	17.7654	18.2378	1	4.90227	0.005664	1.54887	0.648137	0.058812	0.05146	constant	FALSE
bleomycin	72	ENSG00000009950	poly2	11.3995	3.5998	11.2493	56.1259	17.7355	1	8.88223	0.01939	-0.441117	0.64356	0.06942	0.060742	constant	FALSE
bleomycin	72	ENSG00000106089	power	8.46843	0.008123	0.065705	1.24132	2.01852	1	-12.6695	0.189597	10.3347	0.852482	0.028281	0.024746	constant	TRUE
bleomycin	72	ENSG00000127948	hill	11.6245	1.56864	5.35933	11.2965	16.2027	1	-40.821	0.617756	25.4105	0.956111	0.008454	0.007045	constant	TRUE
bleomycin	72	ENSG00000075223	hill	7.52841	1.63545	6.22927	12.9171	16.496	1	-16.2395	0.116603	13.1197	0.926388	0.023544	0.01962	constant	TRUE
bleomycin	72	ENSG00000153993	power	8.96663	0.013402	0.084516	0.790858	7.3547	-1	-22.4348	0.744405	15.2174	0.918716	0.018827	0.016474	constant	TRUE
bleomycin	72	ENSG00000085563	power	8.82082	0.004153	0.034716	0.196582	0.16468	1	-28.9404	0.864828	18.4702	0.891985	0.014357	0.012562	constant	TRUE
bleomycin	72	ENSG00000002079	hill	6.72604	3.82172	11.3376	18.1257	15.4281	1	-16.8159	0.56038	13.4079	0.81021	0.022986	0.019155	constant	TRUE
bleomycin	72	ENSG00000146826	poly2	9.64692	3.2319	10.3183	73.9285	17.2548	1	-15.0413	0.160171	11.5207	0.668925	0.025619	0.022417	constant	FALSE
bleomycin	72	ENSG00000085514	hill	9.00119	3.48819	10.8583	17.3589	17.3718	1	-3.05968	0.939989	6.52984	0.822036	0.040774	0.033978	constant	TRUE
bleomycin	72	ENSG00000189056	power	6.32971	0.009789	0.068219	0.63104	4.49505	1	-35.4892	0.407231	21.7446	0.907888	0.010928	0.009562	constant	TRUE
bleomycin	72	ENSG00000005249	hill	9.81002	0.726611	3.93399	10.5849	15.6989	-1	-31.0047	0.193413	20.5023	0.946434	0.012726	0.010605	constant	TRUE
bleomycin	72	ENSG00000128573	hill	10.1608	0.366588	2.75224	8.08088	30.1475	-1	-30.5762	0.465055	20.2881	0.963452	0.012956	0.010796	constant	TRUE
bleomycin	72	ENSG00000105976	power	7.64787	0.037987	0.485083	2.54467	14.945	1	-1.31384	0.526542	4.65692	0.90738	0.045392	0.039718	constant	TRUE
bleomycin	72	ENSG00000155660	power	13.1312	0.006272	0.054772	1.13527	0.724265	-1	-20.0753	0.573682	14.0376	0.836433	0.020772	0.018175	constant	TRUE
bleomycin	72	ENSG00000038945	power	13.3838	0.004666	0.033494	0.08295	1.34577	1	-49.0018	0.68852	28.5009	0.94691	0.006224	0.005446	constant	TRUE
bleomycin	72	ENSG00000104760	power	8.75128	0.006499	0.046733	0.188973	2.47976	-1	-38.4508	0.783038	23.2254	0.928672	0.00966	0.008452	constant	TRUE
bleomycin	72	ENSG00000104635	hill	11.6288	0.547719	3.98034	11.3729	16.6946	-1	-24.8848	0.768806	17.4424	0.924922	0.016423	0.013686	constant	TRUE
bleomycin	72	ENSG00000184661	hill	9.89875	0.645484	2.84222	6.20434	30.4819	-1	-37.7147	0.752798	23.8574	0.984194	0.009622	0.008019	constant	TRUE
bleomycin	72	ENSG00000092964	poly2	11.8855	2.01334	6.86432	10.8276	19.0626	-1	-18.6464	0.501347	13.3232	0.839387	0.022046	0.01929	constant	FALSE
bleomycin	72	ENSG00000120885	hill	7.5918	0.47993	3.78756	10.6992	23.1162	1	-21.6842	0.851025	15.8421	0.933788	0.018766	0.015638	constant	TRUE
bleomycin	72	ENSG00000168081	hill	7.13169	0.1012	1.25151	6.2084	17.9447	1	-19.5625	0.39151	14.7813	0.973235	0.0205	0.017083	constant	TRUE
bleomycin	72	ENSG00000140396	hill	11.8133	0.840028	4.47492	11.2039	17.3213	-1	-24.1409	0.633813	17.0705	0.937179	0.01694	0.014116	constant	TRUE
bleomycin	72	ENSG00000121039	power	9.49808	0.028478	0.19396	0.649359	20.2261	1	-47.5576	0.419706	27.7788	0.978348	0.00661	0.005783	constant	TRUE
bleomycin	72	ENSG00000254615	power	8.48786	0.007938	0.057879	0.460043	3.04083	1	-29.8255	0.081162	18.9128	0.907529	0.013837	0.012107	constant	TRUE
bleomycin	72	ENSG00000187955	power	6.5772	0.010459	0.064748	0.278628	7.19685	1	-40.1736	0.977927	24.0868	0.949234	0.008991	0.007867	constant	TRUE
bleomycin	72	ENSG00000165071	power	8.21029	0.005631	0.043053	0.211192	1.28106	-1	-33.769	0.641346	20.8845	0.91335	0.01174	0.010273	constant	TRUE
bleomycin	72	ENSG00000169436	hill	8.1765	2.19292	6.5249	14.2018	13.4044	1	-32.6916	0.187767	21.3458	0.956777	0.011863	0.009885	constant	TRUE
bleomycin	72	ENSG00000180155	power	6.98508	0.023929	0.192992	1.19564	12.9424	1	-30.7484	0.389383	19.3742	0.933504	0.013315	0.011651	constant	TRUE
bleomycin	72	ENSG00000147872	hill	13.4043	0.20893	2.22636	8.85533	16.0617	1	-32.8612	0.908131	21.4306	0.951222	0.011779	0.009816	constant	TRUE
bleomycin	72	ENSG00000137077	power	8.22459	0.009587	0.081484	2.78469	2.22688	-1	-6.5407	0.521261	7.27035	0.799688	0.036509	0.031945	constant	TRUE
bleomycin	72	ENSG00000196781	poly2	8.86747	2.2726	7.61577	11.9321	19.419	-1	-20.2071	0.01042	14.1035	0.817855	0.020658	0.018076	constant	FALSE
bleomycin	72	ENSG00000178919	poly2	8.24928	2.97513	9.56864	14.8414	19.093	1	-21.3403	0.00202	14.6702	0.738344	0.019705	0.017242	constant	FALSE
bleomycin	72	ENSG00000095383	hill	9.51549	0.661641	3.10827	7.66263	21.0512	1	-48.438	0.85736	29.219	0.974518	0.006155	0.005129	constant	TRUE
bleomycin	72	ENSG00000148158	power	9.46624	0.010369	0.076518	1.22938	3.89654	1	-20.5511	0.645291	14.2756	0.872947	0.020364	0.017819	constant	TRUE
bleomycin	72	ENSG00000056558	power	9.05392	0.01351	0.088561	1.11202	6.60523	1	-22.0791	0.059381	15.0395	0.899368	0.019108	0.01672	constant	TRUE
bleomycin	72	ENSG00000204054	power	11.4059	0.00488	0.034871	0.085701	1.54675	1	-50.7705	0.651211	29.3852	0.946416	0.005781	0.005059	constant	TRUE
bleomycin	72	ENSG00000148357	hill	6.49367	3.71809	9.8158	16.2941	16.1663	1	-24.6901	0.342027	17.345	0.899897	0.016557	0.013797	constant	TRUE
bleomycin	72	ENSG00000130707	poly2	11.1133	3.25692	10.314	15.9683	18.9939	-1	-7.64032	0.010745	7.82016	0.708456	0.034874	0.030514	constant	FALSE
bleomycin	72	ENSG00000107147	poly2	6.63297	2.19651	7.41236	11.6527	18.5154	1	-29.1849	0.019978	18.5925	0.808924	0.014211	0.012435	constant	FALSE
bleomycin	72	ENSG00000186193	hill	10.3692	1.98702	5.58739	9.44084	24.6646	-1	-32.6549	0.699517	21.3274	0.976983	0.011881	0.009901	constant	TRUE
bleomycin	72	ENSG00000048740	poly2	12.1245	1.54493	5.43344	8.69529	18.9978	-1	-34.4332	0.002967	21.2166	0.889937	0.01142	0.009992	constant	FALSE
bleomycin	72	ENSG00000095794	hill	8.85743	1.49038	5.28595	11.1861	16.7375	1	-27.2148	0.480342	18.6074	0.954324	0.014903	0.012419	constant	TRUE
bleomycin	72	ENSG00000156110	power	9.77976	0.030286	0.278236	1.35647	15.3932	-1	-32.3753	0.663924	20.1876	0.940417	0.012442	0.010887	constant	TRUE
bleomycin	72	ENSG00000224596	hill	7.59257	4.7859	12.1088	17.9511	16.9787	1	-1.94258	0.761924	5.97129	0.840087	0.042717	0.035597	constant	TRUE
bleomycin	72	ENSG00000138135	hill	7.71713	1.9744	6.74201	14.6277	13.3239	-1	-31.5178	0.79999	20.7589	0.92955	0.012457	0.010381	constant	TRUE
bleomycin	72	ENSG00000119917	poly2	8.44369	51.046	62.4825	70.7188	75.7689	1	-4.44549	0.026829	6.22274	0.781601	0.039839	0.034859	constant	FALSE
bleomycin	72	ENSG00000138180	hill	9.16847	0.264754	2.11777	6.57145	36.1867	-1	-39.7658	0.482646	24.8829	0.973811	0.008834	0.007362	constant	TRUE
bleomycin	72	ENSG00000077150	power	9.94168	0.014228	0.089294	0.931655	7.59751	1	-24.9741	0.715568	16.487	0.913738	0.016937	0.01482	constant	TRUE
bleomycin	72	ENSG00000148773	poly2	11.1501	1.24052	4.41368	7.09582	29.7344	-1	-26.2412	0.589982	17.1206	0.96942	0.016066	0.014058	constant	TRUE
bleomycin	72	ENSG00000184545	power	8.56633	0.004583	0.035981	0.133218	0.546713	1	-16.3444	0.503302	12.1722	0.914695	0.024266	0.021232	constant	TRUE
bleomycin	72	ENSG00000244242	poly2	7.37557	2.41182	8.0186	12.5349	19.1386	1	-14.3644	0.109064	11.1822	0.797527	0.026352	0.023058	constant	FALSE
bleomycin	72	ENSG00000130592	hill	11.3786	1.2745	5.23801	12.79	13.1607	1	-23.7003	0.786076	16.8502	0.938402	0.017254	0.014378	constant	TRUE
bleomycin	72	ENSG00000283787	poly2	7.96566	2.51102	8.32054	13.0113	18.1988	1	-9.66882	0.0022	8.83441	0.766901	0.032047	0.028041	constant	FALSE
bleomycin	72	ENSG00000148926	poly2	8.7711	3.60214	11.2355	17.4327	18.1364	1	-14.5474	0.134613	11.2737	0.653477	0.026152	0.022883	constant	FALSE
bleomycin	72	ENSG00000070081	power	10.4876	0.021181	0.192555	1.74089	10.1361	-1	-16.4514	0.908291	12.2257	0.90014	0.024158	0.021138	constant	TRUE
bleomycin	72	ENSG00000129151	poly2	8.91524	2.66271	8.68265	13.4715	20.7847	-1	-2.61036	0.830959	5.30518	0.805522	0.043005	0.037629	constant	FALSE
bleomycin	72	ENSG00000121621	hill	8.33531	0.79352	4.8348	12.2687	16.9381	-1	-22.2367	0.652602	16.1183	0.915425	0.018339	0.015282	constant	TRUE
bleomycin	72	ENSG00000110422	poly2	12.3171	3.47806	10.8606	16.7709	19.5583	-1	-12.079	0.034897	10.0395	0.702952	0.028985	0.025362	constant	FALSE
bleomycin	72	ENSG00000110031	power	10.7767	0.03259	0.68736	5.42028	10.7229	1	-1.00882	0.963953	4.50441	0.817166	0.045972	0.040226	constant	TRUE
bleomycin	72	ENSG00000110077	power	9.16138	0.036242	0.364067	1.57671	16.9257	-1	-20.7167	0.915623	14.3583	0.941488	0.020224	0.017696	constant	TRUE
bleomycin	72	ENSG00000110079	poly2	8.60853	2.57001	8.47311	13.2214	18.717	-1	-25.6703	0.026577	16.8352	0.771575	0.016453	0.014396	constant	FALSE
bleomycin	72	ENSG00000006118	power	8.67649	0.007461	0.056726	0.551598	2.30262	1	-17.9963	0.945728	12.9981	0.893802	0.022652	0.01982	constant	TRUE
bleomycin	72	ENSG00000134824	power	10.1941	0.022937	0.19098	1.3328	11.9699	-1	-22.2317	0.127686	15.1158	0.923899	0.018987	0.016614	constant	TRUE
bleomycin	72	ENSG00000221968	hill	9.17219	4.5504	10.1064	16.4627	16.4713	1	-31.8262	0.784837	20.9131	0.944503	0.012298	0.010248	constant	TRUE
bleomycin	72	ENSG00000167995	poly2	9.64502	2.84079	9.2184	14.3323	18.7136	1	-13.2208	0.051162	10.6104	0.742833	0.027639	0.024184	constant	FALSE
bleomycin	72	ENSG00000085733	poly2	8.09908	0.922394	3.36669	5.50344	29.058	1	-38.4629	0.066159	23.2315	0.981093	0.009655	0.008448	constant	FALSE
bleomycin	72	ENSG00000186642	power	7.32047	0.016497	0.089826	0.471044	12.0199	1	-29.1574	0.642561	18.5787	0.958388	0.014228	0.012449	constant	TRUE
bleomycin	72	ENSG00000261594	power	7.60687	0.005211	0.048099	1.12123	0.209033	1	-20.2209	0.668942	14.1104	0.820753	0.020646	0.018066	constant	TRUE
bleomycin	72	ENSG00000062282	hill	9.43668	0.504597	2.81064	7.0827	32.2169	1	-30.7465	0.788547	20.3733	0.975686	0.012864	0.01072	constant	TRUE
bleomycin	72	ENSG00000149256	hill	7.11687	1.1978	5.06678	13.5835	11.5054	1	-37.421	0.809433	23.7105	0.941609	0.009741	0.008117	constant	TRUE
bleomycin	72	ENSG00000160683	hill	6.93209	3.40904	8.02354	12.7764	19.2937	1	-25.9497	0.283231	17.9749	0.957537	0.01571	0.013092	constant	TRUE
bleomycin	72	ENSG00000149428	power	13.6475	0.009246	0.077509	2.31406	2.19803	-1	-14.798	0.76874	11.399	0.814001	0.025881	0.022645	constant	TRUE
bleomycin	72	ENSG00000154146	poly2	13.8675	2.74877	8.86654	13.68	23.4289	-1	-3.44785	0.952515	5.72393	0.84036	0.04153	0.036339	constant	FALSE
bleomycin	72	ENSG00000019102	power	11.001	0.038136	0.620697	3.81173	13.2921	-1	-1.00335	0.693149	4.50167	0.868738	0.045983	0.040235	constant	TRUE
bleomycin	72	ENSG00000154133	poly2	9.41743	3.57178	11.1548	17.3021	18.2126	-1	-6.94203	0.228795	7.47102	0.658273	0.035903	0.031415	constant	FALSE
bleomycin	72	ENSG00000139044	hill	7.81476	0.403433	2.68223	9.1013	13.7592	1	-38.0315	0.645889	24.0158	0.960572	0.009496	0.007913	constant	TRUE
bleomycin	72	ENSG00000118308	power	9.58576	0.021151	0.17361	1.36904	10.9209	-1	-20.6744	0.74607	14.3372	0.916846	0.02026	0.017727	constant	TRUE
bleomycin	72	ENSG00000246695	power	7.99859	0.010315	0.069223	0.543131	5.33125	1	-37.8928	0.380252	22.9464	0.919293	0.009887	0.008651	constant	TRUE
bleomycin	72	ENSG00000167552	poly2	11.7268	1.90894	6.56627	10.4035	18.1173	-1	-26.5907	0.138604	17.2954	0.835514	0.015834	0.013854	constant	FALSE
bleomycin	72	ENSG00000135451	poly2	9.03837	1.18155	4.23307	6.83683	25.9365	-1	-20.4905	0.854791	14.2453	0.964227	0.020416	0.017864	constant	FALSE
bleomycin	72	ENSG00000139626	hill	12.2667	0.465344	3.10541	8.56006	27.7237	1	-35.7208	0.382019	22.8604	0.961269	0.010456	0.008713	constant	TRUE
bleomycin	72	ENSG00000123342	hill	8.77008	0.611525	3.20147	8.93999	16.2564	1	-26.0581	0.276662	18.0291	0.964463	0.015639	0.013033	constant	TRUE
bleomycin	72	ENSG00000166598	power	14.7033	0.003776	0.030441	0.095542	0.151769	-1	-34.528	0.996103	21.264	0.913338	0.011375	0.009953	constant	TRUE
bleomycin	72	ENSG00000111331	poly2	11.7362	60.0274	69.6117	76.8084	77.584	1	-5.65238	0.016618	6.82619	0.757633	0.037885	0.03315	constant	FALSE
bleomycin	72	ENSG00000111335	poly2	10.3569	70.7771	77.1959	82.8555	79.7601	1	12.468	0.000166	-2.23402	0.776471	0.080606	0.070531	constant	FALSE
bleomycin	72	ENSG00000135094	hill	8.68397	1.20041	4.09924	7.67009	27.6833	1	-23.213	0.946033	16.6065	0.981854	0.017608	0.014673	constant	TRUE
bleomycin	72	ENSG00000139410	power	8.98471	0.017183	0.097753	0.791633	10.3614	1	-21.6229	0.264944	14.8115	0.935636	0.019475	0.01704	constant	TRUE
bleomycin	72	ENSG00000089250	power	6.33582	0.01069	0.072806	0.697822	5.18874	1	-33.3736	0.81688	20.6868	0.909115	0.011935	0.010443	constant	TRUE
bleomycin	72	ENSG00000122025	power	9.98832	0.004682	0.036353	0.125534	0.658611	-1	-40.8249	0.729893	24.4125	0.918082	0.00875	0.007656	constant	TRUE
bleomycin	72	ENSG00000136108	hill	10.6735	0.65564	3.64166	9.53454	19.7533	-1	-26.2081	0.725501	18.1041	0.955461	0.015542	0.012951	constant	TRUE
bleomycin	72	ENSG00000136122	power	8.5533	0.008174	0.058266	0.410508	3.47215	-1	-39.2979	0.879973	23.649	0.914874	0.009325	0.008159	constant	TRUE
bleomycin	72	ENSG00000169508	power	10.0377	0.007181	0.060841	1.27934	1.26398	-1	-21.5021	0.299775	14.7511	0.839843	0.019573	0.017126	constant	TRUE
bleomycin	72	ENSG00000043355	power	10.581	0.006885	0.033697	0.79903	0.05005	-1	-24.0562	0.046353	16.0281	0.695418	0.017597	0.015397	constant	TRUE
bleomycin	72	ENSG00000125266	power	6.77456	0.015191	0.091403	0.824433	8.69845	1	-29.5119	0.655812	18.756	0.925156	0.014019	0.012267	constant	TRUE
bleomycin	72	ENSG00000187498	poly2	10.1383	2.63848	8.64826	13.4619	19.3341	1	-3.37593	3e-06	5.68796	0.777962	0.041655	0.036448	constant	FALSE
bleomycin	72	ENSG00000139832	hill	8.39316	1.21654	4.95877	12.176	13.4799	1	-25.536	0.97308	17.768	0.945617	0.015983	0.013319	constant	TRUE
bleomycin	72	ENSG00000153531	hill	7.5691	0.374888	2.66807	8.42718	18.7897	1	-9.1116	0.819786	9.5558	0.961413	0.031686	0.026405	constant	TRUE
bleomycin	72	ENSG00000251002	power	8.37744	0.015796	0.097356	1.14232	8.20434	-1	-19.2676	0.9549	13.6338	0.908771	0.021483	0.018798	constant	TRUE
bleomycin	72	ENSG00000259042	power	7.4099	0.009167	0.065977	0.670574	3.76622	-1	-32.9881	0.443825	20.4941	0.899723	0.012129	0.010613	constant	TRUE
bleomycin	72	ENSG00000092067	hill	8.27945	1.28102	5.42381	12.464	14.9653	1	-28.3508	0.949607	19.1754	0.931584	0.014214	0.011845	constant	TRUE
bleomycin	72	ENSG00000100526	power	8.84616	0.033754	0.283936	1.06014	18.696	-1	-31.6891	0.680448	19.8445	0.962393	0.012803	0.011203	constant	TRUE
bleomycin	72	ENSG00000126787	hill	9.76788	0.284423	1.87627	5.9056	22.1134	-1	-28.513	0.651013	19.2565	0.980318	0.014119	0.011765	constant	TRUE
bleomycin	72	ENSG00000119681	poly2	9.42733	3.497	10.8941	16.8023	19.9483	1	-10.9574	0.032703	9.47871	0.711476	0.030372	0.026575	constant	FALSE
bleomycin	72	ENSG00000176438	power	10.0068	0.006075	0.046691	0.296595	1.47646	-1	-35.6923	0.011814	21.8461	0.905812	0.010836	0.009482	constant	TRUE
bleomycin	72	ENSG00000198826	power	10.8054	0.025851	0.161824	0.499048	21.3123	-1	-46.7178	0.122871	27.3589	0.984875	0.006845	0.005989	constant	TRUE
bleomycin	72	ENSG00000156970	hill	10.1737	0.718308	3.6135	8.20059	40.9164	-1	-24.7959	0.910797	17.3979	0.972102	0.016484	0.013736	constant	TRUE
bleomycin	72	ENSG00000137812	poly2	9.94264	1.63844	5.66534	8.96559	27.6234	-1	-16.1357	0.836265	12.0678	0.945077	0.024478	0.021418	constant	FALSE
bleomycin	72	ENSG00000104140	hill	6.80381	0.895613	4.63349	11.2087	18.6193	1	-27.1257	0.68146	18.5628	0.93774	0.014959	0.012466	constant	TRUE
bleomycin	72	ENSG00000247982	poly2	8.54608	3.13593	10.0135	15.5353	18.5399	1	-11.322	0.300498	9.66101	0.708576	0.029914	0.026175	constant	FALSE
bleomycin	72	ENSG00000128918	power	7.85559	0.007097	0.045494	0.095251	5.07031	1	-29.4152	0.439028	18.7076	0.961544	0.014076	0.012316	constant	TRUE
bleomycin	72	ENSG00000103569	power	7.00952	0.059504	0.85486	3.55101	17.9509	1	-2.37737	0.371506	5.18869	0.903311	0.043424	0.037996	constant	TRUE
bleomycin	72	ENSG00000157456	hill	9.62317	2.4402	7.34366	13.4557	17.0948	-1	-26.2549	0.406871	18.1275	0.932762	0.015511	0.012926	constant	TRUE
bleomycin	72	ENSG00000140451	power	7.97123	0.004635	0.031795	0.073171	1.97788	-1	-34.9288	0.860349	21.4644	0.960598	0.011187	0.009788	constant	TRUE
bleomycin	72	ENSG00000137807	hill	9.92111	0.632451	2.7182	5.88035	28.816	-1	-45.241	0.37762	27.6205	0.985914	0.007032	0.00586	constant	TRUE
bleomycin	72	ENSG00000173546	poly2	10.5137	1.31487	4.67266	7.51195	23.5997	-1	-23.8979	0.81716	15.949	0.948022	0.017714	0.015499	constant	FALSE
bleomycin	72	ENSG00000140470	hill	9.63198	2.85881	8.73875	15.7557	15.32	-1	-19.612	0.297369	14.806	0.893979	0.020458	0.017048	constant	TRUE
bleomycin	72	ENSG00000162063	hill	10.0266	1.01349	3.79827	8.0697	21.0296	-1	-43.3672	0.14642	26.6836	0.9766	0.007603	0.006336	constant	TRUE
bleomycin	72	ENSG00000006327	hill	8.025	2.19081	7.2343	15.2172	13.4167	1	-6.5534	0.016075	8.2767	0.924155	0.03525	0.029375	constant	TRUE
bleomycin	72	ENSG00000188897	power	7.08318	0.004833	0.043956	0.801016	0.158251	1	-24.7473	0.30426	16.3736	0.836132	0.017098	0.01496	constant	TRUE
bleomycin	72	ENSG00000262097	power	8.01867	0.018653	0.140851	1.33855	9.57639	1	-17.99	0.760865	12.995	0.909958	0.022658	0.019825	constant	TRUE
bleomycin	72	ENSG00000103319	hill	11.0844	2.40835	7.51868	14.6729	14.712	-1	-41.4201	0.469218	25.71	0.92315	0.008246	0.006871	constant	TRUE
bleomycin	72	ENSG00000166851	hill	10.7175	0.467266	1.95001	4.39206	21.1603	-1	-35.9585	0.216321	22.9793	0.991904	0.010353	0.008627	constant	TRUE
bleomycin	72	ENSG00000166501	hill	11.3537	0.294554	2.93532	10.4179	15.2542	-1	-36.005	0.002829	23.0025	0.932223	0.010333	0.008611	constant	TRUE
bleomycin	72	ENSG00000099377	power	7.61077	0.017925	0.112239	0.990085	10.0953	1	-21.1377	0.791779	14.5688	0.925976	0.019873	0.017388	constant	TRUE
bleomycin	72	ENSG00000171241	poly2	10.7767	1.18295	4.22637	6.81174	30.3571	-1	-26.3522	0.529073	17.1761	0.972775	0.015992	0.013993	constant	TRUE
bleomycin	72	ENSG00000087253	hill	12.0033	2.49292	7.37818	14.0657	15.3448	-1	-35.2511	0.363737	22.6256	0.934611	0.010663	0.008885	constant	TRUE
bleomycin	72	ENSG00000198848	hill	10.289	1.25422	6.25651	14.5875	13.1988	-1	-11.5845	0.765165	10.7922	0.880696	0.028584	0.02382	constant	TRUE
bleomycin	72	ENSG00000169715	power	7.24422	0.002977	0.024208	0.077585	0.085056	-1	-34.4928	0.534203	21.2464	0.919607	0.011392	0.009968	constant	TRUE
bleomycin	72	ENSG00000182885	hill	6.66296	4.4075	11.1408	17.3498	16.5515	1	-6.89671	0.414551	8.44835	0.875297	0.03475	0.028958	constant	TRUE
bleomycin	72	ENSG00000102996	power	8.193	0.01052	0.077305	1.24287	4.00409	1	-24.169	0.204146	16.0845	0.873349	0.017515	0.015325	constant	TRUE
bleomycin	72	ENSG00000181019	power	12.1547	0.004047	0.032443	0.102136	0.242941	-1	-29.8764	0.574078	18.9382	0.912338	0.013808	0.012082	constant	TRUE
bleomycin	72	ENSG00000257017	poly2	7.73058	1.52743	5.33036	8.47827	26.3538	1	-9.09512	0.620978	8.54756	0.946685	0.032822	0.02872	constant	FALSE
bleomycin	72	ENSG00000050820	power	8.65165	0.022132	0.439193	5.43732	7.51186	1	-7.90142	0.725583	7.95071	0.790221	0.034496	0.030184	constant	TRUE
bleomycin	72	ENSG00000161921	power	8.89323	0.067288	0.860541	3.05979	20.2582	1	-15.2368	0.673161	11.6184	0.925402	0.025412	0.022235	constant	TRUE
bleomycin	72	ENSG00000072778	poly2	11.9064	2.52075	8.34921	13.0557	18.1493	1	-18.466	0.014323	13.233	0.764767	0.022213	0.019436	constant	FALSE
bleomycin	72	ENSG00000227300	poly2	7.00435	1.05482	3.82982	6.24194	21.3246	1	-22.4474	0.00378	15.2237	0.954804	0.018817	0.016465	constant	FALSE
bleomycin	72	ENSG00000214856	hill	6.76333	1.0225	4.0331	9.13325	18.2902	1	-29.0799	0.079793	19.54	0.968528	0.013789	0.011491	constant	TRUE
bleomycin	72	ENSG00000214822	poly2	6.63089	1.12853	4.07218	6.60973	22.058	1	-34.1101	0.227812	21.0551	0.953191	0.011575	0.010128	constant	FALSE
bleomycin	72	ENSG00000131242	power	8.97808	0.011127	0.063068	0.168777	10.4864	1	-58.7928	0.13635	33.3964	0.972753	0.004139	0.003621	constant	TRUE
bleomycin	72	ENSG00000278540	power	10.9122	0.01858	0.09847	0.563254	13.0073	-1	-44.1533	0.921357	26.0767	0.957935	0.007617	0.006665	constant	TRUE
bleomycin	72	ENSG00000131747	poly2	12.6369	1.16257	4.16088	6.71376	30.0578	-1	-12.4688	0.271005	10.2344	0.97314	0.028518	0.024953	constant	TRUE
bleomycin	72	ENSG00000173801	hill	9.12958	0.48034	4.39095	15.4413	8.18144	-1	-23.8774	0.382924	16.9387	0.849475	0.017127	0.014272	constant	TRUE
bleomycin	72	ENSG00000089558	power	7.65744	0.01339	0.089292	1.23657	6.27629	1	-22.0074	0.247486	15.0037	0.891921	0.019165	0.01677	constant	TRUE
bleomycin	72	ENSG00000186185	poly2	10.3106	0.867982	3.18299	5.22046	28.3694	-1	-42.6174	0.288733	25.3087	0.98234	0.00812	0.007105	constant	FALSE
bleomycin	72	ENSG00000267121	poly2	8.41268	2.69709	8.81799	13.7247	19.0024	1	-3.19646	0.003736	5.59823	0.764484	0.041967	0.036721	constant	FALSE
bleomycin	72	ENSG00000259207	hill	6.82232	0.480373	2.37943	5.63287	30.9301	1	-49.2878	0.316317	29.6439	0.985068	0.005941	0.004951	constant	TRUE
bleomycin	72	ENSG00000108821	hill	7.55751	1.67422	5.62088	10.8733	20.4386	1	-28.6304	0.733479	19.3152	0.957564	0.01405	0.011708	constant	TRUE
bleomycin	72	ENSG00000006283	hill	7.35881	3.45686	9.58785	15.6881	17.6681	1	-8.765	0.820976	9.3825	0.892327	0.032147	0.026789	constant	TRUE
bleomycin	72	ENSG00000136450	poly2	10.8241	1.31222	4.68796	7.56714	19.2469	-1	-39.7318	0.01047	23.8659	0.917164	0.009158	0.008013	constant	FALSE
bleomycin	72	ENSG00000068489	poly2	11.3843	0.769961	2.84718	4.69808	27.4666	-1	-31.175	0.507527	19.5875	0.984939	0.01308	0.011445	constant	FALSE
bleomycin	72	ENSG00000121068	poly2	8.38058	3.93855	12.0617	18.713	18.3967	1	-7.47489	0.155337	7.73745	0.630794	0.035115	0.030725	constant	FALSE
bleomycin	72	ENSG00000182481	hill	12.0905	1.76363	4.95123	10.9188	14.0104	-1	-48.1191	0.736895	29.0596	0.979472	0.006237	0.005198	constant	TRUE
bleomycin	72	ENSG00000089685	hill	11.1894	0.69843	2.48851	4.5971	26.1817	-1	-54.8966	0.270425	32.4483	0.99325	0.004703	0.003919	constant	TRUE
bleomycin	72	ENSG00000184557	hill	8.18019	2.73844	8.24391	15.1684	15.3351	1	-11.4836	0.243406	10.7418	0.911072	0.028704	0.02392	constant	TRUE
bleomycin	72	ENSG00000262580	power	7.85351	0.006873	0.046627	0.13075	3.65591	1	-27.8219	0.672735	17.911	0.945992	0.015042	0.013162	constant	TRUE
bleomycin	72	ENSG00000181523	hill	10.9287	4.05589	10.1394	16.8578	15.8732	1	-27.9717	0.57233	18.9858	0.912886	0.014441	0.012034	constant	TRUE
bleomycin	72	ENSG00000181045	poly2	9.27163	2.81671	9.14424	14.2098	19.023	1	13.33	0.007529	-2.665	0.752622	0.083554	0.07311	constant	FALSE
bleomycin	72	ENSG00000171246	power	11.121	0.001994	0.014818	0.039039	0.074816	1	-13.8529	0.036983	10.9265	0.960109	0.02692	0.023555	constant	TRUE
bleomycin	72	ENSG00000175866	power	9.86912	0.009678	0.067014	0.573206	4.55806	1	-32.779	0.692764	20.3895	0.91191	0.012235	0.010705	constant	TRUE
bleomycin	72	ENSG00000176845	poly2	10.9678	3.1457	10.0139	15.5018	19.2814	1	-19.7763	0.027604	13.8881	0.726414	0.021032	0.018403	constant	FALSE
bleomycin	72	ENSG00000080986	poly2	9.59405	1.14187	4.10117	6.63377	26.7509	-1	-26.728	0.035219	17.364	0.968185	0.015743	0.013775	constant	FALSE
bleomycin	72	ENSG00000134779	poly2	11.5942	1.413	4.99644	8.01268	21.5958	-1	-34.4921	0.412719	21.246	0.928649	0.011392	0.009968	constant	FALSE
bleomycin	72	ENSG00000101670	hill	8.64718	0.128084	1.27818	5.3594	22.242	1	-19.0752	0.223384	14.5376	0.979309	0.020921	0.017434	constant	TRUE
bleomycin	72	ENSG00000081923	hill	10.1922	0.95332	3.93513	10.3519	13.5825	-1	-46.4146	0.276351	28.2073	0.964735	0.006697	0.00558	constant	TRUE
bleomycin	72	ENSG00000198796	hill	6.32539	0.31738	2.78054	9.04086	21.857	1	-35.3451	0.476035	22.6725	0.951043	0.010621	0.008851	constant	TRUE
bleomycin	72	ENSG00000170677	power	10.8652	0.008718	0.059043	0.320407	4.56992	-1	-42.6163	0.428074	25.3081	0.930408	0.008121	0.007105	constant	TRUE
bleomycin	72	ENSG00000064687	poly2	10.5522	3.03759	9.75357	15.1436	18.5204	1	-4.42534	0.001746	6.21267	0.717963	0.039873	0.034888	constant	FALSE
bleomycin	72	ENSG00000099625	power	7.25802	0.008794	0.058269	0.270387	5.03465	1	-27.0633	0.955732	17.5317	0.938004	0.015525	0.013584	constant	TRUE
bleomycin	72	ENSG00000185761	power	7.74644	0.009255	0.065116	0.566124	4.13804	1	-34.0309	0.854873	21.0155	0.909185	0.011613	0.010161	constant	TRUE
bleomycin	72	ENSG00000105289	hill	7.0067	0.832477	3.91034	9.07712	23.7608	1	-40.1198	0.84546	25.0599	0.963895	0.008705	0.007254	constant	TRUE
bleomycin	72	ENSG00000007264	poly2	10.0977	3.2733	10.3378	15.9792	19.5269	1	-13.5238	0.000125	10.7619	0.720669	0.027292	0.02388	constant	FALSE
bleomycin	72	ENSG00000089847	power	8.15568	0.004756	0.040363	0.37514	0.289871	1	-32.9731	0.125137	20.4865	0.87586	0.012136	0.010619	constant	TRUE
bleomycin	72	ENSG00000171236	hill	9.30595	1.03401	3.78422	7.79987	22.1918	1	-36.5202	0.619075	23.2601	0.978747	0.010113	0.008428	constant	TRUE
bleomycin	72	ENSG00000167680	hill	7.93148	0.900841	3.85313	8.36663	27.0953	1	-10.5373	0.882868	10.2687	0.972071	0.029859	0.024882	constant	TRUE
bleomycin	72	ENSG00000125735	poly2	10.2445	2.87401	9.32626	14.5174	18.1392	1	-20.7532	0.013249	14.3766	0.725822	0.020194	0.017669	constant	FALSE
bleomycin	72	ENSG00000130164	power	9.8364	0.005266	0.027103	0.107352	0.05005	-1	-30.6796	0.1272	19.3398	0.782449	0.013353	0.011684	constant	TRUE
bleomycin	72	ENSG00000187266	power	7.92744	0.00807	0.060665	0.646242	2.72231	1	-30.5739	0.897947	19.287	0.891773	0.013412	0.011736	constant	TRUE
bleomycin	72	ENSG00000205517	poly2	7.72369	3.79403	11.75	62.8976	17.5501	1	-7.85543	0.013288	7.92772	0.62139	0.034562	0.030242	constant	FALSE
bleomycin	72	ENSG00000131355	hill	7.159	1.64546	5.24689	9.36422	29.4552	1	-16.1518	0.636933	13.0759	0.974808	0.023631	0.019692	constant	TRUE
bleomycin	72	ENSG00000130300	power	9.02492	0.005222	0.038287	0.098419	1.46238	-1	-12.0041	0.630969	10.002	0.934348	0.029076	0.025441	constant	TRUE
bleomycin	72	ENSG00000130475	poly2	10.4715	2.62156	8.60625	13.4058	19.1354	1	-23.4178	0.001159	15.7089	0.775332	0.018072	0.015813	constant	FALSE
bleomycin	72	ENSG00000275395	power	11.5462	0.016379	0.092896	0.653218	10.4571	-1	3.17663	0.63355	2.41169	0.942432	0.054731	0.04789	constant	TRUE
bleomycin	72	ENSG00000197019	hill	8.95892	0.518486	2.63072	8.75556	12.0893	1	-59.4245	0.048904	34.7123	0.974774	0.003894	0.003245	constant	TRUE
bleomycin	72	ENSG00000105767	poly2	7.76965	1.80504	6.24022	9.90334	18.8906	1	-14.6456	0.001542	11.3228	0.859732	0.026045	0.02279	constant	FALSE
bleomycin	72	ENSG00000187244	power	7.78766	0.004026	0.032621	0.119135	0.201002	1	-33.1906	0.796077	20.5953	0.908067	0.012027	0.010523	constant	TRUE
bleomycin	72	ENSG00000130203	poly2	15.1905	4.07026	12.4019	72.6357	18.0842	1	-10.6155	0.029286	9.30775	0.611141	0.030808	0.026957	constant	FALSE
bleomycin	72	ENSG00000104856	power	9.70213	0.008646	0.058789	0.322784	4.46485	1	-34.216	0.774801	21.108	0.929507	0.011524	0.010083	constant	TRUE
bleomycin	72	ENSG00000197405	power	12.2405	0.022872	0.227124	1.89542	10.6767	1	-8.69393	0.720057	8.34697	0.898852	0.033376	0.029204	constant	TRUE
bleomycin	72	ENSG00000134830	hill	11.0016	1.65855	5.693	11.8739	16.0738	1	-37.3639	0.605657	23.682	0.949381	0.009764	0.008137	constant	TRUE
bleomycin	72	ENSG00000105419	hill	7.10231	1.74036	6.08345	12.2082	17.4256	1	-10.0046	0.639937	10.0023	0.941055	0.030529	0.025441	constant	TRUE
bleomycin	72	ENSG00000024422	power	9.30243	0.011203	0.067944	0.297724	7.94341	1	-14.1386	0.049385	11.0693	0.951218	0.026602	0.023276	constant	TRUE
bleomycin	72	ENSG00000105499	power	9.66385	0.012593	0.071083	0.249386	10.6652	1	-47.1733	0.657504	27.5866	0.966671	0.006716	0.005877	constant	TRUE
bleomycin	72	ENSG00000104951	power	10.7852	0.037769	0.421685	1.96921	16.1644	1	-10.9825	0.850686	9.49126	0.927879	0.03034	0.026548	constant	TRUE
bleomycin	72	ENSG00000131401	power	8.43309	0.014053	0.538948	12.9494	2.74332	-1	5.83944	0.811783	1.08028	0.614216	0.061153	0.053509	constant	TRUE
bleomycin	72	ENSG00000171101	hill	7.72335	0.551215	3.95646	11.1188	18.1392	1	-25.243	0.927566	17.6215	0.929064	0.016179	0.013483	constant	TRUE
bleomycin	72	ENSG00000170909	power	8.90453	0.012173	0.09574	3.04321	3.79464	1	-6.80892	0.641185	7.40446	0.810918	0.036103	0.03159	constant	TRUE
bleomycin	72	ENSG00000104972	power	9.19217	0.005586	0.044187	0.298735	0.983835	1	-37.745	0.06125	22.8725	0.898788	0.009948	0.008704	constant	TRUE
bleomycin	72	ENSG00000186431	power	8.19606	0.28819	2.25719	5.56552	28.3534	1	-3.87607	0.88136	5.93804	0.92828	0.040796	0.035696	constant	TRUE
bleomycin	72	ENSG00000171873	power	6.81834	0.006912	0.051391	0.339246	2.27538	1	-40.2158	0.577776	24.1079	0.910516	0.008975	0.007853	constant	TRUE
bleomycin	72	ENSG00000101349	hill	7.70775	2.07509	7.38871	14.4707	15.5053	-1	-25.4482	0.902485	17.7241	0.903265	0.016042	0.013368	constant	TRUE
bleomycin	72	ENSG00000088325	hill	11.4162	0.925736	3.42385	6.53103	32.4976	-1	-43.717	0.681948	26.8585	0.986248	0.007493	0.006244	constant	TRUE
bleomycin	72	ENSG00000198959	hill	10.0934	0.335587	2.13048	6.06203	28.7348	1	-17.1743	0.563187	13.5871	0.979581	0.022645	0.018871	constant	TRUE
bleomycin	72	ENSG00000101447	hill	8.57747	0.963022	4.29429	10.562	15.8442	-1	-26.9338	0.437913	18.4669	0.953338	0.015079	0.012566	constant	TRUE
bleomycin	72	ENSG00000175063	hill	9.27176	1.79888	6.3474	12.0088	23.8865	-1	-15.8744	0.852523	12.9372	0.944931	0.023905	0.019921	constant	TRUE
bleomycin	72	ENSG00000149654	power	6.66662	0.010308	0.085238	2.77433	2.71084	1	-14.1611	0.531439	11.0805	0.806256	0.026577	0.023255	constant	TRUE
bleomycin	72	ENSG00000196562	hill	8.48243	4.94482	11.8282	17.2188	18.9059	1	-15.0617	0.216928	12.5309	0.86575	0.024729	0.020607	constant	TRUE
bleomycin	72	ENSG00000172216	power	11.2059	0.010822	0.069584	0.441653	6.35472	1	-7.57583	0.244022	7.78792	0.932417	0.034967	0.030596	constant	TRUE
bleomycin	72	ENSG00000224397	hill	7.44643	0.900553	5.06747	11.8484	23.4803	1	-15.2281	0.780146	12.614	0.928479	0.024558	0.020465	constant	TRUE
bleomycin	72	ENSG00000087586	hill	10.5829	0.711088	3.09302	9.48724	11.9808	-1	-49.493	0.057054	29.7465	0.975366	0.00589	0.004909	constant	TRUE
bleomycin	72	ENSG00000101197	power	6.75955	0.009264	0.06909	0.94393	3.33904	1	-25.3452	0.233856	16.6726	0.881038	0.016677	0.014592	constant	TRUE
bleomycin	72	ENSG00000101210	power	9.77507	0.004915	0.030918	0.063187	4.33389	1	-25.4	0.445464	16.7	0.978879	0.016639	0.014559	constant	TRUE
bleomycin	72	ENSG00000183486	poly2	10.1097	55.5333	66.0465	73.7004	76.7209	1	-10.8225	0.006836	9.41123	0.771168	0.030543	0.026725	constant	FALSE
bleomycin	72	ENSG00000157601	poly2	9.24312	58.6311	69.5717	77.5915	77.0269	1	22.8425	0.005144	-7.42126	0.719448	0.124194	0.10867	constant	FALSE
bleomycin	72	ENSG00000160233	power	8.72214	0.005146	0.044971	0.650263	0.323931	1	-30.9602	0.475877	19.4801	0.854106	0.013198	0.011548	constant	TRUE
bleomycin	72	ENSG00000142156	power	12.962	0.008482	0.072634	2.16097	1.73939	1	-4.66636	0.740083	6.33318	0.812668	0.039474	0.03454	constant	TRUE
bleomycin	72	ENSG00000099985	power	7.87121	0.00634	0.052012	0.665763	1.09709	1	-9.98673	0.442603	8.99337	0.870512	0.031625	0.027672	constant	TRUE
bleomycin	72	ENSG00000133466	poly2	8.11152	3.787	11.7053	18.1763	18.0427	1	-14.2422	0.005635	11.1211	0.634331	0.026487	0.023176	constant	FALSE
bleomycin	72	ENSG00000185022	hill	9.23866	4.51333	11.1453	17.7706	16.0648	1	-30.4454	0.302069	20.2227	0.893245	0.013026	0.010855	constant	TRUE
bleomycin	72	ENSG00000075218	poly2	10.2318	1.18582	4.24156	6.84244	27.9058	-1	-22.2863	0.437206	15.1432	0.968532	0.018944	0.016576	constant	FALSE
bleomycin	72	ENSG00000025708	poly2	9.84148	1.58304	5.51668	8.77286	23.6715	1	-20.7885	0.585805	14.3942	0.930151	0.020164	0.017643	constant	FALSE
bleomycin	72	ENSG00000196664	hill	9.13602	1.09986	4.87226	11.3398	16.741	-1	-25.1522	0.804587	17.5761	0.942575	0.016241	0.013534	constant	TRUE
bleomycin	72	ENSG00000147027	power	7.40591	0.059286	1.27329	6.52877	14.9466	1	-1.68207	0.412909	4.84104	0.828822	0.044701	0.039113	constant	TRUE
bleomycin	72	ENSG00000165168	hill	14.4157	0.33583	1.98774	5.9474	20.554	-1	-43.999	0.209166	26.9995	0.981571	0.007406	0.006171	constant	TRUE
bleomycin	72	ENSG00000102317	hill	12.5928	0.235959	2.07637	9.25685	10.5131	-1	-55.8467	0.31282	32.9233	0.960599	0.00452	0.003767	constant	TRUE
bleomycin	72	ENSG00000090889	hill	10.15	0.573914	3.34508	8.09834	50.2353	-1	-24.0609	0.544969	17.0304	0.97088	0.016996	0.014164	constant	TRUE
bleomycin	72	ENSG00000129675	hill	11.0908	0.195409	1.76226	6.77931	19.6636	-1	-50.844	0.232092	30.422	0.97159	0.005568	0.00464	constant	TRUE
