# Supplementary material for: BMDx2: A Tool for Integrating Toxicogenomics‐Based Dose‐Dependency Analysis and AOP‐Based Mechanistic Insights
Source: Small Methods. 2025 Nov 12;9(12):e01728. doi: 10.1002/smtd.202501728 (PMC12716184; doi:10.1002/smtd.202501728)
Supplement: Supplementary file 7 — Supplemental Table 9 [file SMTD-9-e01728-s009.xlsx]

## Sheet: Sheet1
query	significant	p_value	term_size	query_size	intersection_size	precision	recall	term_id	source	term_name	effective_domain_size	source_order	parents
All	TRUE	0.0373882	2	98	2	0.0204082	1	CORUM:2581	CORUM	RasGAP-AURKA-survivin complex	3383	1094
All	TRUE	9.10539e-08	2009	87	31	0.356322	0.0154306	GO:0008283	GO:BP	cell population proliferation	21017	3150
All	TRUE	9.10539e-08	1682	92	29	0.315217	0.0172414	GO:0042127	GO:BP	regulation of cell population proliferation	21017	9981
All	TRUE	1.56388e-06	1341	98	25	0.255102	0.0186428	GO:0006468	GO:BP	protein phosphorylation	21017	2207
All	TRUE	3.54315e-06	503	92	15	0.163043	0.0298211	GO:0019221	GO:BP	cytokine-mediated signaling pathway	21017	5598
All	TRUE	4.52247e-06	843	59	15	0.254237	0.0177936	GO:0071345	GO:BP	cellular response to cytokine stimulus	21017	16597
All	TRUE	9.06737e-06	319	63	10	0.15873	0.031348	GO:0060326	GO:BP	cell chemotaxis	21017	14538
All	TRUE	9.06737e-06	237	63	9	0.142857	0.0379747	GO:0030595	GO:BP	leukocyte chemotaxis	21017	6861
All	TRUE	9.06737e-06	5924	87	49	0.563218	0.00827144	GO:0048856	GO:BP	anatomical structure development	21017	13100
All	TRUE	9.06737e-06	2946	59	26	0.440678	0.00882553	GO:0035556	GO:BP	intracellular signal transduction	21017	9090
All	TRUE	9.06737e-06	950	59	15	0.254237	0.0157895	GO:1901652	GO:BP	response to peptide	21017	21619
All	TRUE	9.06737e-06	237	63	9	0.142857	0.0379747	GO:0097529	GO:BP	myeloid leukocyte migration	21017	18689
All	TRUE	9.06737e-06	1575	98	25	0.255102	0.015873	GO:0016310	GO:BP	phosphorylation	21017	5198
All	TRUE	9.06737e-06	937	59	15	0.254237	0.0160085	GO:0034097	GO:BP	response to cytokine	21017	8408
All	TRUE	1.2415e-05	7234	48	35	0.729167	0.00483826	GO:0032501	GO:BP	multicellular organismal process	21017	7611
All	TRUE	1.46476e-05	958	98	19	0.193878	0.019833	GO:0008284	GO:BP	positive regulation of cell population proliferation	21017	3151
All	TRUE	1.46476e-05	118	98	8	0.0816327	0.0677966	GO:0007088	GO:BP	regulation of mitotic nuclear division	21017	2673
All	TRUE	1.46476e-05	123	63	7	0.111111	0.0569106	GO:0002688	GO:BP	regulation of leukocyte chemotaxis	21017	1206
All	TRUE	1.62856e-05	3446	59	27	0.457627	0.00783517	GO:0023051	GO:BP	regulation of signaling	21017	6639
All	TRUE	1.62856e-05	3453	59	27	0.457627	0.00781929	GO:0010646	GO:BP	regulation of cell communication	21017	4292
All	TRUE	1.62856e-05	465	63	11	0.174603	0.0236559	GO:0042330	GO:BP	taxis	21017	10096
All	TRUE	1.62856e-05	901	96	18	0.1875	0.0199778	GO:0001932	GO:BP	regulation of protein phosphorylation	21017	546
All	TRUE	1.62856e-05	129	63	7	0.111111	0.0542636	GO:0071621	GO:BP	granulocyte chemotaxis	21017	16801
All	TRUE	1.62856e-05	463	63	11	0.174603	0.0237581	GO:0006935	GO:BP	chemotaxis	21017	2574
All	TRUE	2.31346e-05	1511	82	21	0.256098	0.0138981	GO:0007155	GO:BP	cell adhesion	21017	2719
All	TRUE	2.31346e-05	5646	100	51	0.51	0.00903294	GO:0048523	GO:BP	negative regulation of cellular process	21017	12806
All	TRUE	2.31346e-05	134	99	8	0.0808081	0.0597015	GO:0051225	GO:BP	spindle assembly	21017	13578
All	TRUE	2.31346e-05	134	99	8	0.0808081	0.0597015	GO:0007052	GO:BP	mitotic spindle organization	21017	2651
All	TRUE	2.31346e-05	6478	87	50	0.574713	0.00771843	GO:0032502	GO:BP	developmental process	21017	7612
All	TRUE	2.31346e-05	1166	96	20	0.208333	0.0171527	GO:0031399	GO:BP	regulation of protein modification process	21017	7155
All	TRUE	2.31346e-05	2398	46	19	0.413043	0.00792327	GO:0051128	GO:BP	regulation of cellular component organization	21017	13512
All	TRUE	2.31346e-05	1499	90	22	0.244444	0.0146765	GO:0016477	GO:BP	cell migration	21017	5229
All	TRUE	2.31346e-05	2367	64	23	0.359375	0.00971694	GO:0009605	GO:BP	response to external stimulus	21017	3533
All	TRUE	2.39018e-05	396	63	10	0.15873	0.0252525	GO:0050900	GO:BP	leukocyte migration	21017	13342
All	TRUE	2.40776e-05	954	96	18	0.1875	0.0188679	GO:0042325	GO:BP	regulation of phosphorylation	21017	10093
All	TRUE	2.42403e-05	12278	94	78	0.829787	0.00635283	GO:0050789	GO:BP	regulation of biological process	21017	13258
All	TRUE	2.42403e-05	5865	100	52	0.52	0.00886616	GO:0048519	GO:BP	negative regulation of biological process	21017	12802
All	TRUE	2.42403e-05	260	73	9	0.123288	0.0346154	GO:0071900	GO:BP	regulation of protein serine/threonine kinase activity	21017	16971
All	TRUE	2.42911e-05	1072	96	19	0.197917	0.0177239	GO:0051174	GO:BP	regulation of phosphorus metabolic process	21017	13554
All	TRUE	2.42911e-05	1071	96	19	0.197917	0.0177404	GO:0019220	GO:BP	regulation of phosphate metabolic process	21017	5597
All	TRUE	2.57456e-05	1895	63	20	0.31746	0.0105541	GO:0141124	GO:BP	intracellular signaling cassette	21017	20031
All	TRUE	2.58739e-05	225	63	8	0.126984	0.0355556	GO:0050920	GO:BP	regulation of chemotaxis	21017	13362
All	TRUE	2.63665e-05	153	63	7	0.111111	0.0457516	GO:0002687	GO:BP	positive regulation of leukocyte migration	21017	1205
All	TRUE	2.74607e-05	95	63	6	0.0952381	0.0631579	GO:0002690	GO:BP	positive regulation of leukocyte chemotaxis	21017	1208
All	TRUE	2.74607e-05	156	63	7	0.111111	0.0448718	GO:0097530	GO:BP	granulocyte migration	21017	18690
All	TRUE	2.74607e-05	2453	93	29	0.311828	0.0118223	GO:0050793	GO:BP	regulation of developmental process	21017	13261
All	TRUE	2.74607e-05	230	63	8	0.126984	0.0347826	GO:0002685	GO:BP	regulation of leukocyte migration	21017	1203
All	TRUE	2.77747e-05	147	98	8	0.0816327	0.0544218	GO:0051783	GO:BP	regulation of nuclear division	21017	13933
All	TRUE	2.85093e-05	12671	98	82	0.836735	0.00647147	GO:0065007	GO:BP	biological regulation	21017	15890
All	TRUE	3.24713e-05	205	99	9	0.0909091	0.0439024	GO:0007051	GO:BP	spindle organization	21017	2650
All	TRUE	3.24713e-05	11876	94	76	0.808511	0.00639946	GO:0050794	GO:BP	regulation of cellular process	21017	13262
All	TRUE	4.03978e-05	4658	93	42	0.451613	0.00901675	GO:0007275	GO:BP	multicellular organism development	21017	2802
All	TRUE	4.65905e-05	539	94	13	0.138298	0.0241187	GO:0051338	GO:BP	regulation of transferase activity	21017	13665
All	TRUE	4.78754e-05	281	99	10	0.10101	0.0355872	GO:0140014	GO:BP	mitotic nuclear division	21017	19633
All	TRUE	5.19319e-05	2947	28	15	0.535714	0.00508992	GO:0036211	GO:BP	protein modification process	21017	9496
All	TRUE	5.5646e-05	164	24	5	0.208333	0.0304878	GO:0050731	GO:BP	positive regulation of peptidyl-tyrosine phosphorylation	21017	13230
All	TRUE	5.62603e-05	1577	93	22	0.236559	0.0139505	GO:0045595	GO:BP	regulation of cell differentiation	21017	11446
All	TRUE	6.32203e-05	469	94	12	0.12766	0.0255864	GO:0043549	GO:BP	regulation of kinase activity	21017	10763
All	TRUE	7.00208e-05	169	99	8	0.0808081	0.0473373	GO:1902850	GO:BP	microtubule cytoskeleton organization involved in mitosis	21017	22560
All	TRUE	7.33941e-05	75	99	6	0.0606061	0.08	GO:0090307	GO:BP	mitotic spindle assembly	21017	18189
All	TRUE	7.57764e-05	751	96	15	0.15625	0.0199734	GO:0031401	GO:BP	positive regulation of protein modification process	21017	7157
All	TRUE	7.57764e-05	2796	83	28	0.337349	0.0100143	GO:0002376	GO:BP	immune system process	21017	906
All	TRUE	7.60868e-05	2803	92	30	0.326087	0.0107028	GO:0007166	GO:BP	cell surface receptor signaling pathway	21017	2730
All	TRUE	9.02729e-05	1042	63	14	0.222222	0.0134357	GO:0040012	GO:BP	regulation of locomotion	21017	9900
All	TRUE	9.5584e-05	3129	28	15	0.535714	0.00479386	GO:0043412	GO:BP	macromolecule modification	21017	10679
All	TRUE	9.6191e-05	3958	59	27	0.457627	0.00682163	GO:0048583	GO:BP	regulation of response to stimulus	21017	12854
All	TRUE	9.62759e-05	747	99	15	0.151515	0.0200803	GO:1903047	GO:BP	mitotic cell cycle process	21017	22727
All	TRUE	0.000101099	46	98	5	0.0510204	0.108696	GO:0071174	GO:BP	mitotic spindle checkpoint signaling	21017	16470
All	TRUE	0.000101099	46	98	5	0.0510204	0.108696	GO:0071173	GO:BP	spindle assembly checkpoint signaling	21017	16469
All	TRUE	0.000101099	1716	90	22	0.244444	0.0128205	GO:0048870	GO:BP	cell motility	21017	13113
All	TRUE	0.000101099	46	98	5	0.0510204	0.108696	GO:0007094	GO:BP	mitotic spindle assembly checkpoint signaling	21017	2677
All	TRUE	0.00010169	1238	63	15	0.238095	0.0121163	GO:0040011	GO:BP	locomotion	21017	9899
All	TRUE	0.00010169	1611	96	22	0.229167	0.0136561	GO:0065009	GO:BP	regulation of molecular function	21017	15892
All	TRUE	0.00010169	1071	63	14	0.222222	0.0130719	GO:0032101	GO:BP	regulation of response to external stimulus	21017	7365
All	TRUE	0.00010169	6235	48	30	0.625	0.00481155	GO:0048518	GO:BP	positive regulation of biological process	21017	12801
All	TRUE	0.00010169	724	46	10	0.217391	0.0138122	GO:0010564	GO:BP	regulation of cell cycle process	21017	4217
All	TRUE	0.00010169	3020	63	24	0.380952	0.00794702	GO:0009966	GO:BP	regulation of signal transduction	21017	3804
All	TRUE	0.00010169	185	98	8	0.0816327	0.0432432	GO:0051302	GO:BP	regulation of cell division	21017	13633
All	TRUE	0.00010169	48	98	5	0.0510204	0.104167	GO:2000816	GO:BP	negative regulation of mitotic sister chromatid separation	21017	26071
All	TRUE	0.00010169	438	73	10	0.136986	0.0228311	GO:0045859	GO:BP	regulation of protein kinase activity	21017	11671
All	TRUE	0.00010169	48	98	5	0.0510204	0.104167	GO:0033048	GO:BP	negative regulation of mitotic sister chromatid segregation	21017	8003
All	TRUE	0.00010169	48	98	5	0.0510204	0.104167	GO:0033046	GO:BP	negative regulation of sister chromatid segregation	21017	8001
All	TRUE	0.00010169	180	47	6	0.12766	0.0333333	GO:0051897	GO:BP	positive regulation of phosphatidylinositol 3-kinase/protein kinase B signal transduction	21017	13981
All	TRUE	0.00010169	320	99	10	0.10101	0.03125	GO:0098813	GO:BP	nuclear chromosome segregation	21017	18900
All	TRUE	0.00010169	48	98	5	0.0510204	0.104167	GO:0045841	GO:BP	negative regulation of mitotic metaphase/anaphase transition	21017	11657
All	TRUE	0.00010169	47	98	5	0.0510204	0.106383	GO:0031577	GO:BP	spindle checkpoint signaling	21017	7223
All	TRUE	0.00010169	719	46	10	0.217391	0.0139082	GO:0051129	GO:BP	negative regulation of cellular component organization	21017	13513
All	TRUE	0.000103534	99	48	5	0.104167	0.0505051	GO:1990869	GO:BP	cellular response to chemokine	21017	25324
All	TRUE	0.000103534	99	48	5	0.104167	0.0505051	GO:1990868	GO:BP	response to chemokine	21017	25323
All	TRUE	0.000103581	595	96	13	0.135417	0.0218487	GO:0001934	GO:BP	positive regulation of protein phosphorylation	21017	548
All	TRUE	0.000111304	191	99	8	0.0808081	0.0418848	GO:0000070	GO:BP	mitotic sister chromatid segregation	21017	24
All	TRUE	0.000111304	938	63	13	0.206349	0.0138593	GO:0030334	GO:BP	regulation of cell migration	21017	6780
All	TRUE	0.000111502	2928	96	31	0.322917	0.0105874	GO:0051239	GO:BP	regulation of multicellular organismal process	21017	13589
All	TRUE	0.00011204	50	98	5	0.0510204	0.1	GO:0051985	GO:BP	negative regulation of chromosome segregation	21017	14047
All	TRUE	0.00011204	50	98	5	0.0510204	0.1	GO:1905819	GO:BP	negative regulation of chromosome separation	21017	24929
All	TRUE	0.00011204	50	98	5	0.0510204	0.1	GO:1902100	GO:BP	negative regulation of metaphase/anaphase transition of cell cycle	21017	22014
All	TRUE	0.000126883	1152	96	18	0.1875	0.015625	GO:0051247	GO:BP	positive regulation of protein metabolic process	21017	13594
All	TRUE	0.000127948	951	83	15	0.180723	0.0157729	GO:0045321	GO:BP	leukocyte activation	21017	11356
All	TRUE	0.000130164	106	48	5	0.104167	0.0471698	GO:0071347	GO:BP	cellular response to interleukin-1	21017	16599
All	TRUE	0.00013077	220	24	5	0.208333	0.0227273	GO:0050730	GO:BP	regulation of peptidyl-tyrosine phosphorylation	21017	13229
All	TRUE	0.000139335	851	93	15	0.16129	0.0176263	GO:0060284	GO:BP	regulation of cell development	21017	14500
All	TRUE	0.000139987	145	63	6	0.0952381	0.0413793	GO:0050921	GO:BP	positive regulation of chemotaxis	21017	13363
All	TRUE	0.000139987	1331	93	19	0.204301	0.014275	GO:0051094	GO:BP	positive regulation of developmental process	21017	13489
All	TRUE	0.000139987	620	96	13	0.135417	0.0209677	GO:0042327	GO:BP	positive regulation of phosphorylation	21017	10095
All	TRUE	0.000141809	306	47	7	0.148936	0.0228758	GO:0007249	GO:BP	canonical NF-kappaB signal transduction	21017	2783
All	TRUE	0.000147263	355	96	10	0.104167	0.028169	GO:0002237	GO:BP	response to molecule of bacterial origin	21017	770
All	TRUE	0.000147687	54	98	5	0.0510204	0.0925926	GO:0033047	GO:BP	regulation of mitotic sister chromatid segregation	21017	8002
All	TRUE	0.000150887	749	81	13	0.160494	0.0173565	GO:0000165	GO:BP	MAPK cascade	21017	55
All	TRUE	0.000152332	146	98	7	0.0714286	0.0479452	GO:0007093	GO:BP	mitotic cell cycle checkpoint signaling	21017	2676
All	TRUE	0.000172201	56	98	5	0.0510204	0.0892857	GO:0045839	GO:BP	negative regulation of mitotic nuclear division	21017	11655
All	TRUE	0.00017304	645	81	12	0.148148	0.0186047	GO:0043408	GO:BP	regulation of MAPK cascade	21017	10676
All	TRUE	0.00017304	1975	96	24	0.25	0.0121519	GO:0051246	GO:BP	regulation of protein metabolic process	21017	13593
All	TRUE	0.0001749	779	57	11	0.192982	0.0141207	GO:0030155	GO:BP	regulation of cell adhesion	21017	6688
All	TRUE	0.00017546	847	63	12	0.190476	0.0141677	GO:0006954	GO:BP	inflammatory response	21017	2585
All	TRUE	0.00017546	1000	63	13	0.206349	0.013	GO:2000145	GO:BP	regulation of cell motility	21017	25493
All	TRUE	0.00017546	5886	100	49	0.49	0.00832484	GO:0048522	GO:BP	positive regulation of cellular process	21017	12805
All	TRUE	0.00017546	1413	90	19	0.211111	0.0134466	GO:2000026	GO:BP	regulation of multicellular organismal development	21017	25389
All	TRUE	0.000202936	959	57	12	0.210526	0.012513	GO:0044093	GO:BP	positive regulation of molecular function	21017	10915
All	TRUE	0.000202936	4382	96	39	0.40625	0.00890005	GO:0048869	GO:BP	cellular developmental process	21017	13112
All	TRUE	0.000202936	59	98	5	0.0510204	0.0847458	GO:0010965	GO:BP	regulation of mitotic sister chromatid separation	21017	4541
All	TRUE	0.000202936	4381	96	39	0.40625	0.00890208	GO:0030154	GO:BP	cell differentiation	21017	6687
All	TRUE	0.000208003	425	25	6	0.24	0.0141176	GO:0001558	GO:BP	regulation of cell growth	21017	348
All	TRUE	0.000209767	2266	40	15	0.375	0.00661959	GO:0003008	GO:BP	system process	21017	1459
All	TRUE	0.000214688	450	99	11	0.111111	0.0244444	GO:0000280	GO:BP	nuclear division	21017	78
All	TRUE	0.000214688	214	48	6	0.125	0.0280374	GO:0071222	GO:BP	cellular response to lipopolysaccharide	21017	16484
All	TRUE	0.00021926	3876	64	27	0.421875	0.00696594	GO:0006950	GO:BP	response to stress	21017	2582
All	TRUE	0.00022295	258	24	5	0.208333	0.0193798	GO:0018108	GO:BP	peptidyl-tyrosine phosphorylation	21017	5327
All	TRUE	0.000223051	2550	98	28	0.285714	0.0109804	GO:0006796	GO:BP	phosphate-containing compound metabolic process	21017	2482
All	TRUE	0.000224324	260	24	5	0.208333	0.0192308	GO:0018212	GO:BP	peptidyl-tyrosine modification	21017	5371
All	TRUE	0.000224324	285	37	6	0.162162	0.0210526	GO:0007162	GO:BP	negative regulation of cell adhesion	21017	2726
All	TRUE	0.000224324	2553	98	28	0.285714	0.0109675	GO:0006793	GO:BP	phosphorus metabolic process	21017	2479
All	TRUE	0.000228431	165	63	6	0.0952381	0.0363636	GO:0045766	GO:BP	positive regulation of angiogenesis	21017	11602
All	TRUE	0.0002307	62	46	4	0.0869565	0.0645161	GO:0051306	GO:BP	mitotic sister chromatid separation	21017	13637
All	TRUE	0.000235603	667	96	13	0.135417	0.0194903	GO:0045937	GO:BP	positive regulation of phosphate metabolic process	21017	11731
All	TRUE	0.000235603	667	96	13	0.135417	0.0194903	GO:0010562	GO:BP	positive regulation of phosphorus metabolic process	21017	4215
All	TRUE	0.000240101	497	46	8	0.173913	0.0160966	GO:0007346	GO:BP	regulation of mitotic cell cycle	21017	2855
All	TRUE	0.000240101	63	46	4	0.0869565	0.0634921	GO:0051784	GO:BP	negative regulation of nuclear division	21017	13934
All	TRUE	0.000242075	168	63	6	0.0952381	0.0357143	GO:1904018	GO:BP	positive regulation of vasculature development	21017	23459
All	TRUE	0.000250198	224	48	6	0.125	0.0267857	GO:0071219	GO:BP	cellular response to molecule of bacterial origin	21017	16481
All	TRUE	0.000263005	656	99	13	0.131313	0.0198171	GO:0051301	GO:BP	cell division	21017	13632
All	TRUE	0.000263005	1458	47	13	0.276596	0.00891632	GO:0042981	GO:BP	regulation of apoptotic process	21017	10465
All	TRUE	0.000263005	132	48	5	0.104167	0.0378788	GO:0070555	GO:BP	response to interleukin-1	21017	16175
All	TRUE	0.000263005	725	90	13	0.144444	0.017931	GO:0001568	GO:BP	blood vessel development	21017	353
All	TRUE	0.000263619	705	55	10	0.181818	0.0141844	GO:0008285	GO:BP	negative regulation of cell population proliferation	21017	3152
All	TRUE	0.000271796	229	48	6	0.125	0.0262009	GO:0071356	GO:BP	cellular response to tumor necrosis factor	21017	16608
All	TRUE	0.000272302	2186	63	19	0.301587	0.00869167	GO:0070887	GO:BP	cellular response to chemical stimulus	21017	16358
All	TRUE	0.000274466	1015	96	16	0.166667	0.0157635	GO:0050790	GO:BP	regulation of catalytic activity	21017	13259
All	TRUE	0.000274466	742	24	7	0.291667	0.00943396	GO:0018193	GO:BP	peptidyl-amino acid modification	21017	5353
All	TRUE	0.000274466	1593	70	17	0.242857	0.0106717	GO:0009607	GO:BP	response to biotic stimulus	21017	3535
All	TRUE	0.000274937	29	34	3	0.0882353	0.103448	GO:0070498	GO:BP	interleukin-1-mediated signaling pathway	21017	16156
All	TRUE	0.000280589	232	99	8	0.0808081	0.0344828	GO:0000819	GO:BP	sister chromatid segregation	21017	237
All	TRUE	0.000285968	323	94	9	0.0957447	0.0278638	GO:0051347	GO:BP	positive regulation of transferase activity	21017	13674
All	TRUE	0.000297784	8	16	2	0.125	0.25	GO:0038134	GO:BP	ERBB2-EGFR signaling pathway	21017	9721
All	TRUE	0.000298722	1228	64	14	0.21875	0.0114007	GO:0098542	GO:BP	defense response to other organism	21017	18794
All	TRUE	0.000311344	56	57	4	0.0701754	0.0714286	GO:0001954	GO:BP	positive regulation of cell-matrix adhesion	21017	563
All	TRUE	0.000312118	1497	47	13	0.276596	0.00868403	GO:0043067	GO:BP	regulation of programmed cell death	21017	10513
All	TRUE	0.000312118	106	63	5	0.0793651	0.0471698	GO:0030593	GO:BP	neutrophil chemotaxis	21017	6860
All	TRUE	0.000312118	51	63	4	0.0634921	0.0784314	GO:0071622	GO:BP	regulation of granulocyte chemotaxis	21017	16802
All	TRUE	0.000312118	37	87	4	0.045977	0.108108	GO:0002052	GO:BP	positive regulation of neuroblast proliferation	21017	651
All	TRUE	0.000322213	478	37	7	0.189189	0.0146444	GO:0022407	GO:BP	regulation of cell-cell adhesion	21017	6598
All	TRUE	0.00032369	6471	59	34	0.576271	0.00525421	GO:0023052	GO:BP	signaling	21017	6640
All	TRUE	0.000347968	6496	59	34	0.576271	0.00523399	GO:0007154	GO:BP	cell communication	21017	2718
All	TRUE	0.000347968	189	37	5	0.135135	0.026455	GO:0022408	GO:BP	negative regulation of cell-cell adhesion	21017	6599
All	TRUE	0.000347968	897	99	15	0.151515	0.0167224	GO:0000278	GO:BP	mitotic cell cycle	21017	76
All	TRUE	0.000347968	250	47	6	0.12766	0.024	GO:0051896	GO:BP	regulation of phosphatidylinositol 3-kinase/protein kinase B signal transduction	21017	13980
All	TRUE	0.000347968	755	90	13	0.144444	0.0172185	GO:0001944	GO:BP	vasculature development	21017	555
All	TRUE	0.000357143	1809	64	17	0.265625	0.00939746	GO:0006952	GO:BP	defense response	21017	2583
All	TRUE	0.000368978	74	46	4	0.0869565	0.0540541	GO:1905818	GO:BP	regulation of chromosome separation	21017	24928
All	TRUE	0.000374308	124	28	4	0.142857	0.0322581	GO:0043405	GO:BP	regulation of MAP kinase activity	21017	10673
All	TRUE	0.000374308	500	25	6	0.24	0.012	GO:0016049	GO:BP	cell growth	21017	5081
All	TRUE	0.000378057	250	48	6	0.125	0.024	GO:0034612	GO:BP	response to tumor necrosis factor	21017	8690
All	TRUE	0.000380657	41	28	3	0.107143	0.0731707	GO:1900744	GO:BP	regulation of p38MAPK cascade	21017	20916
All	TRUE	0.000382155	251	48	6	0.125	0.0239044	GO:0071216	GO:BP	cellular response to biotic stimulus	21017	16478
All	TRUE	0.000393265	498	99	11	0.111111	0.0220884	GO:0048285	GO:BP	organelle fission	21017	12627
All	TRUE	0.00039442	1098	83	15	0.180723	0.0136612	GO:0001775	GO:BP	cell activation	21017	440
All	TRUE	0.000395134	182	98	7	0.0714286	0.0384615	GO:1901991	GO:BP	negative regulation of mitotic cell cycle phase transition	21017	21924
All	TRUE	0.000407057	721	96	13	0.135417	0.0180305	GO:0009617	GO:BP	response to bacterium	21017	3543
All	TRUE	0.000434694	333	98	9	0.0918367	0.027027	GO:1901990	GO:BP	regulation of mitotic cell cycle phase transition	21017	21923
All	TRUE	0.000494986	81	46	4	0.0869565	0.0493827	GO:0051304	GO:BP	chromosome separation	21017	13635
All	TRUE	0.000539358	542	63	9	0.142857	0.0166052	GO:0030335	GO:BP	positive regulation of cell migration	21017	6781
All	TRUE	0.000556247	427	99	10	0.10101	0.0234192	GO:0007059	GO:BP	chromosome segregation	21017	2658
All	TRUE	0.000558756	432	98	10	0.102041	0.0231481	GO:0044772	GO:BP	mitotic cell cycle phase transition	21017	11148
All	TRUE	0.00058479	921	48	10	0.208333	0.0108578	GO:0033993	GO:BP	response to lipid	21017	8371
All	TRUE	0.000586379	280	47	6	0.12766	0.0214286	GO:0043122	GO:BP	regulation of canonical NF-kappaB signal transduction	21017	10541
All	TRUE	0.000603851	196	98	7	0.0714286	0.0357143	GO:0000075	GO:BP	cell cycle checkpoint signaling	21017	26
All	TRUE	0.000606809	1724	70	17	0.242857	0.00986079	GO:0044419	GO:BP	biological process involved in interspecies interaction between organisms	21017	10998
All	TRUE	0.000606809	1935	63	17	0.269841	0.00878553	GO:1902531	GO:BP	regulation of intracellular signal transduction	21017	22340
All	TRUE	0.000628323	628	99	12	0.121212	0.0191083	GO:0051276	GO:BP	chromosome organization	21017	13613
All	TRUE	0.000639599	1555	70	16	0.228571	0.0102894	GO:0051707	GO:BP	response to other organism	21017	13904
All	TRUE	0.000644621	16	90	3	0.0333333	0.1875	GO:0060841	GO:BP	venous blood vessel development	21017	14986
All	TRUE	0.000647798	1558	70	16	0.228571	0.0102696	GO:0043207	GO:BP	response to external biotic stimulus	21017	10576
All	TRUE	0.000665162	129	63	5	0.0793651	0.0387597	GO:1990266	GO:BP	neutrophil migration	21017	25128
All	TRUE	0.000694719	90	46	4	0.0869565	0.0444444	GO:0030071	GO:BP	regulation of mitotic metaphase/anaphase transition	21017	6671
All	TRUE	0.000721317	5	46	2	0.0434783	0.4	GO:1905784	GO:BP	regulation of anaphase-promoting complex-dependent catabolic process	21017	24894
All	TRUE	0.00072184	115	72	5	0.0694444	0.0434783	GO:0006334	GO:BP	nucleosome assembly	21017	2123
All	TRUE	0.000726607	301	46	6	0.130435	0.0199336	GO:0010948	GO:BP	negative regulation of cell cycle process	21017	4526
All	TRUE	0.00072839	570	63	9	0.142857	0.0157895	GO:2000147	GO:BP	positive regulation of cell motility	21017	25495
All	TRUE	0.000741506	1104	98	16	0.163265	0.0144928	GO:0051726	GO:BP	regulation of cell cycle	21017	13911
All	TRUE	0.000761987	3985	93	34	0.365591	0.00853199	GO:0048731	GO:BP	system development	21017	12988
All	TRUE	0.000762251	93	46	4	0.0869565	0.0430108	GO:1902099	GO:BP	regulation of metaphase/anaphase transition of cell cycle	21017	22013
All	TRUE	0.000775534	90	48	4	0.0833333	0.0444444	GO:0070098	GO:BP	chemokine-mediated signaling pathway	21017	15910
All	TRUE	0.000775534	94	46	4	0.0869565	0.0425532	GO:0007091	GO:BP	metaphase/anaphase transition of mitotic cell cycle	21017	2675
All	TRUE	0.000775534	55	28	3	0.107143	0.0545455	GO:0038066	GO:BP	p38MAPK cascade	21017	9683
All	TRUE	0.000775534	94	46	4	0.0869565	0.0425532	GO:2001251	GO:BP	negative regulation of chromosome organization	21017	26440
All	TRUE	0.000775534	300	47	6	0.12766	0.02	GO:0043491	GO:BP	phosphatidylinositol 3-kinase/protein kinase B signal transduction	21017	10736
All	TRUE	0.000813329	3867	59	24	0.40678	0.00620636	GO:0042221	GO:BP	response to chemical	21017	10049
All	TRUE	0.00081558	25	63	3	0.047619	0.12	GO:0090023	GO:BP	positive regulation of neutrophil chemotaxis	21017	17957
All	TRUE	0.000819955	9	27	2	0.0740741	0.222222	GO:0048845	GO:BP	venous blood vessel morphogenesis	21017	13089
All	TRUE	0.000837394	1919	98	22	0.22449	0.0114643	GO:0006915	GO:BP	apoptotic process	21017	2564
All	TRUE	0.000837394	585	63	9	0.142857	0.0153846	GO:0040017	GO:BP	positive regulation of locomotion	21017	9905
All	TRUE	0.000851723	97	46	4	0.0869565	0.0412371	GO:0044784	GO:BP	metaphase/anaphase transition of cell cycle	21017	11156
All	TRUE	0.00085715	5979	100	47	0.47	0.00786085	GO:0007165	GO:BP	signal transduction	21017	2729
All	TRUE	0.00085715	1784	98	21	0.214286	0.0117713	GO:0023056	GO:BP	positive regulation of signaling	21017	6641
All	TRUE	0.00085715	1783	98	21	0.214286	0.0117779	GO:0010647	GO:BP	positive regulation of cell communication	21017	4293
All	TRUE	0.00085715	346	82	8	0.097561	0.0231214	GO:0042063	GO:BP	gliogenesis	21017	9949
All	TRUE	0.000881181	26	63	3	0.047619	0.115385	GO:1905523	GO:BP	positive regulation of macrophage migration	21017	24699
All	TRUE	0.000881181	948	81	13	0.160494	0.0137131	GO:0098609	GO:BP	cell-cell adhesion	21017	18805
All	TRUE	0.000881181	4813	38	20	0.526316	0.00415541	GO:0019538	GO:BP	protein metabolic process	21017	5872
All	TRUE	0.000881181	609	48	8	0.166667	0.0131363	GO:0071396	GO:BP	cellular response to lipid	21017	16648
All	TRUE	0.000903714	1280	38	10	0.263158	0.0078125	GO:0022402	GO:BP	cell cycle process	21017	6593
All	TRUE	0.000903714	3648	48	20	0.416667	0.00548246	GO:0009893	GO:BP	positive regulation of metabolic process	21017	3753
All	TRUE	0.000908362	142	63	5	0.0793651	0.0352113	GO:0071675	GO:BP	regulation of mononuclear cell migration	21017	16848
All	TRUE	0.000918998	558	83	10	0.120482	0.0179211	GO:0042110	GO:BP	T cell activation	21017	9970
All	TRUE	0.000918998	53	87	4	0.045977	0.0754717	GO:1902692	GO:BP	regulation of neuroblast proliferation	21017	22446
All	TRUE	0.000935237	5486	63	31	0.492063	0.00565075	GO:0080090	GO:BP	regulation of primary metabolic process	21017	17800
All	TRUE	0.000943872	621	25	6	0.24	0.00966184	GO:0040008	GO:BP	regulation of growth	21017	9896
All	TRUE	0.000948507	2847	98	28	0.285714	0.00983491	GO:0065008	GO:BP	regulation of biological quality	21017	15891
All	TRUE	0.000948507	679	44	8	0.181818	0.011782	GO:0061061	GO:BP	muscle structure development	21017	15177
All	TRUE	0.000977713	1517	99	19	0.191919	0.0125247	GO:0007010	GO:BP	cytoskeleton organization	21017	2622
All	TRUE	0.00100511	1644	92	19	0.206522	0.0115572	GO:0051240	GO:BP	positive regulation of multicellular organismal process	21017	13590
All	TRUE	0.00102055	104	46	4	0.0869565	0.0384615	GO:0033045	GO:BP	regulation of sister chromatid segregation	21017	8000
All	TRUE	0.00102932	28	63	3	0.047619	0.107143	GO:0071624	GO:BP	positive regulation of granulocyte chemotaxis	21017	16804
All	TRUE	0.00103267	760	63	10	0.15873	0.0131579	GO:0034330	GO:BP	cell junction organization	21017	8572
All	TRUE	0.00103267	157	31	4	0.129032	0.0254777	GO:0031960	GO:BP	response to corticosteroid	21017	7304
All	TRUE	0.00103267	593	38	7	0.184211	0.0118044	GO:0003013	GO:BP	circulatory system process	21017	1464
All	TRUE	0.00103267	1526	83	17	0.204819	0.0111402	GO:0002682	GO:BP	regulation of immune system process	21017	1200
All	TRUE	0.00105438	941	25	7	0.28	0.00743889	GO:0040007	GO:BP	growth	21017	9895
All	TRUE	0.00107672	21	14	2	0.142857	0.0952381	GO:0060749	GO:BP	mammary gland alveolus development	21017	14917
All	TRUE	0.00107672	21	14	2	0.142857	0.0952381	GO:0061377	GO:BP	mammary gland lobule development	21017	15448
All	TRUE	0.00112459	619	63	9	0.142857	0.0145396	GO:0032103	GO:BP	positive regulation of response to external stimulus	21017	7367
All	TRUE	0.00112926	8993	59	40	0.677966	0.0044479	GO:0050896	GO:BP	response to stimulus	21017	13339
All	TRUE	0.00114311	478	81	9	0.111111	0.0188285	GO:0045785	GO:BP	positive regulation of cell adhesion	21017	11617
All	TRUE	0.00115126	1980	98	22	0.22449	0.0111111	GO:0012501	GO:BP	programmed cell death	21017	4572
All	TRUE	0.00116817	2	1	1	1	0.5	GO:0060168	GO:BP	positive regulation of adenosine receptor signaling pathway	21017	14406
All	TRUE	0.00117627	1984	98	22	0.22449	0.0110887	GO:0008219	GO:BP	cell death	21017	3146
All	TRUE	0.00120259	1566	98	19	0.193878	0.0121328	GO:0009967	GO:BP	positive regulation of signal transduction	21017	3805
All	TRUE	0.0012196	135	72	5	0.0694444	0.037037	GO:0034728	GO:BP	nucleosome organization	21017	8723
All	TRUE	0.00124547	7320	59	35	0.59322	0.00478142	GO:0051716	GO:BP	cellular response to stimulus	21017	13909
All	TRUE	0.00124547	210	47	5	0.106383	0.0238095	GO:0043123	GO:BP	positive regulation of canonical NF-kappaB signal transduction	21017	10542
All	TRUE	0.00126813	971	83	13	0.156627	0.0133883	GO:0030097	GO:BP	hemopoiesis	21017	6675
All	TRUE	0.00128918	380	81	8	0.0987654	0.0210526	GO:2001233	GO:BP	regulation of apoptotic signaling pathway	21017	26422
All	TRUE	0.00131369	866	93	13	0.139785	0.0150115	GO:0045597	GO:BP	positive regulation of cell differentiation	21017	11448
All	TRUE	0.00131369	233	98	7	0.0714286	0.0300429	GO:0045930	GO:BP	negative regulation of mitotic cell cycle	21017	11724
All	TRUE	0.00133346	337	48	6	0.125	0.0178042	GO:0032496	GO:BP	response to lipopolysaccharide	21017	7607
All	TRUE	0.0013813	1092	75	13	0.173333	0.0119048	GO:0035295	GO:BP	tube development	21017	8953
All	TRUE	0.0013955	65	31	3	0.0967742	0.0461538	GO:0071384	GO:BP	cellular response to corticosteroid stimulus	21017	16636
All	TRUE	0.00139787	83	64	4	0.0625	0.0481928	GO:0061844	GO:BP	antimicrobial humoral immune response mediated by antimicrobial peptide	21017	15685
All	TRUE	0.00140084	1589	53	13	0.245283	0.00818125	GO:0051049	GO:BP	regulation of transport	21017	13459
All	TRUE	0.00141683	21	98	3	0.0306122	0.142857	GO:1903504	GO:BP	regulation of mitotic spindle checkpoint	21017	23058
All	TRUE	0.00141683	21	98	3	0.0306122	0.142857	GO:0090266	GO:BP	regulation of mitotic cell cycle spindle assembly checkpoint	21017	18155
All	TRUE	0.00145837	77	70	4	0.0571429	0.0519481	GO:0043406	GO:BP	positive regulation of MAP kinase activity	21017	10674
All	TRUE	0.00147197	541	75	9	0.12	0.0166359	GO:0001525	GO:BP	angiogenesis	21017	330
All	TRUE	0.00147197	1125	64	12	0.1875	0.0106667	GO:0140546	GO:BP	defense response to symbiont	21017	19820
All	TRUE	0.00148969	33	63	3	0.047619	0.0909091	GO:0090022	GO:BP	regulation of neutrophil chemotaxis	21017	17956
All	TRUE	0.00149386	324	73	7	0.0958904	0.0216049	GO:0050890	GO:BP	cognition	21017	13334
All	TRUE	0.00153309	23	16	2	0.125	0.0869565	GO:0038128	GO:BP	ERBB2 signaling pathway	21017	9717
All	TRUE	0.0015475	619	28	6	0.214286	0.00969305	GO:0007169	GO:BP	cell surface receptor protein tyrosine kinase signaling pathway	21017	2733
All	TRUE	0.00157421	22	98	3	0.0306122	0.136364	GO:0051988	GO:BP	regulation of attachment of spindle microtubules to kinetochore	21017	14050
All	TRUE	0.00157421	8	48	2	0.0416667	0.25	GO:0060353	GO:BP	regulation of cell adhesion molecule production	21017	14564
All	TRUE	0.00157421	22	98	3	0.0306122	0.136364	GO:0090231	GO:BP	regulation of spindle checkpoint	21017	18126
All	TRUE	0.00157703	3	1	1	1	0.333333	GO:0060167	GO:BP	regulation of adenosine receptor signaling pathway	21017	14405
All	TRUE	0.00158501	64	87	4	0.045977	0.0625	GO:2000179	GO:BP	positive regulation of neural precursor cell proliferation	21017	25511
All	TRUE	0.00158522	329	73	7	0.0958904	0.0212766	GO:0010563	GO:BP	negative regulation of phosphorus metabolic process	21017	4216
All	TRUE	0.00158522	5	81	2	0.0246914	0.4	GO:0070487	GO:BP	monocyte aggregation	21017	16148
All	TRUE	0.00158522	329	73	7	0.0958904	0.0212766	GO:0045936	GO:BP	negative regulation of phosphate metabolic process	21017	11730
All	TRUE	0.00163189	7	57	2	0.0350877	0.285714	GO:1904141	GO:BP	positive regulation of microglial cell migration	21017	23563
All	TRUE	0.00166683	537	46	7	0.152174	0.0130354	GO:0044770	GO:BP	cell cycle phase transition	21017	11146
All	TRUE	0.00168947	35	63	3	0.047619	0.0857143	GO:1902624	GO:BP	positive regulation of neutrophil migration	21017	22395
All	TRUE	0.00175493	404	81	8	0.0987654	0.019802	GO:0007159	GO:BP	leukocyte cell-cell adhesion	21017	2723
All	TRUE	0.00175493	237	46	5	0.108696	0.021097	GO:0033044	GO:BP	regulation of chromosome organization	21017	7999
All	TRUE	0.00175493	463	90	9	0.1	0.0194384	GO:0051960	GO:BP	regulation of nervous system development	21017	14029
All	TRUE	0.00185809	2833	93	26	0.27957	0.00917755	GO:0048468	GO:BP	cell development	21017	12769
All	TRUE	0.00187293	452	93	9	0.0967742	0.0199115	GO:0010720	GO:BP	positive regulation of cell development	21017	4346
All	TRUE	0.00190156	129	46	4	0.0869565	0.0310078	GO:0051983	GO:BP	regulation of chromosome segregation	21017	14045
All	TRUE	0.00190156	209	53	5	0.0943396	0.0239234	GO:0051091	GO:BP	positive regulation of DNA-binding transcription factor activity	21017	13486
All	TRUE	0.00190557	81	73	4	0.0547945	0.0493827	GO:0071901	GO:BP	negative regulation of protein serine/threonine kinase activity	21017	16972
All	TRUE	0.00197129	4	1	1	1	0.25	GO:0006772	GO:BP	thiamine metabolic process	21017	2460
All	TRUE	0.00197129	1066	70	12	0.171429	0.011257	GO:0002684	GO:BP	positive regulation of immune system process	21017	1202
All	TRUE	0.00197129	95	63	4	0.0634921	0.0421053	GO:0071677	GO:BP	positive regulation of mononuclear cell migration	21017	16850
All	TRUE	0.00197299	388	46	6	0.130435	0.0154639	GO:0045786	GO:BP	negative regulation of cell cycle	21017	11618
All	TRUE	0.00197392	433	98	9	0.0918367	0.0207852	GO:1901987	GO:BP	regulation of cell cycle phase transition	21017	21920
All	TRUE	0.00204561	8	57	2	0.0350877	0.25	GO:1904124	GO:BP	microglial cell migration	21017	23546
All	TRUE	0.00204561	8	57	2	0.0350877	0.25	GO:1904139	GO:BP	regulation of microglial cell migration	21017	23561
All	TRUE	0.00209053	959	28	7	0.25	0.00729927	GO:0007167	GO:BP	enzyme-linked receptor protein signaling pathway	21017	2731
All	TRUE	0.00211601	10	46	2	0.0434783	0.2	GO:1904668	GO:BP	positive regulation of ubiquitin protein ligase activity	21017	24008
All	TRUE	0.00212782	292	87	7	0.0804598	0.0239726	GO:0051962	GO:BP	positive regulation of nervous system development	21017	14031
All	TRUE	0.00213778	259	98	7	0.0714286	0.027027	GO:1901988	GO:BP	negative regulation of cell cycle phase transition	21017	21921
All	TRUE	0.00219031	2541	93	24	0.258065	0.0094451	GO:0007399	GO:BP	nervous system development	21017	2898
All	TRUE	0.00221	346	34	5	0.147059	0.0144509	GO:0051090	GO:BP	regulation of DNA-binding transcription factor activity	21017	13485
All	TRUE	0.00225422	289	63	6	0.0952381	0.0207612	GO:0045765	GO:BP	regulation of angiogenesis	21017	11601
All	TRUE	0.00226349	50	50	3	0.06	0.06	GO:0010043	GO:BP	response to zinc ion	21017	3852
All	TRUE	0.00226349	137	46	4	0.0869565	0.0291971	GO:0000086	GO:BP	G2/M transition of mitotic cell cycle	21017	34
All	TRUE	0.00226349	17	28	2	0.0714286	0.117647	GO:1903140	GO:BP	regulation of establishment of endothelial barrier	21017	22793
All	TRUE	0.00226349	17	28	2	0.0714286	0.117647	GO:1901550	GO:BP	regulation of endothelial cell development	21017	21558
All	TRUE	0.0022855	155	75	5	0.0666667	0.0322581	GO:2001236	GO:BP	regulation of extrinsic apoptotic signaling pathway	21017	26425
All	TRUE	0.0024143	2008	70	17	0.242857	0.00846614	GO:0006955	GO:BP	immune response	21017	2586
All	TRUE	0.00242975	872	63	10	0.15873	0.0114679	GO:0035239	GO:BP	tube morphogenesis	21017	8921
All	TRUE	0.00244598	1093	51	10	0.196078	0.00914913	GO:0051130	GO:BP	positive regulation of cellular component organization	21017	13514
All	TRUE	0.00244598	295	63	6	0.0952381	0.020339	GO:1901342	GO:BP	regulation of vasculature development	21017	21401
All	TRUE	0.00248832	279	94	7	0.0744681	0.0250896	GO:0033674	GO:BP	positive regulation of kinase activity	21017	8346
All	TRUE	0.00250235	388	90	8	0.0888889	0.0206186	GO:0050767	GO:BP	regulation of neurogenesis	21017	13241
All	TRUE	0.00250235	94	28	3	0.107143	0.0319149	GO:0051781	GO:BP	positive regulation of cell division	21017	13931
All	TRUE	0.00250235	787	83	11	0.13253	0.0139771	GO:0046649	GO:BP	lymphocyte activation	21017	12286
All	TRUE	0.00254554	357	98	8	0.0816327	0.022409	GO:0010639	GO:BP	negative regulation of organelle organization	21017	4285
All	TRUE	0.00258754	508	53	7	0.132075	0.0137795	GO:0008015	GO:BP	blood circulation	21017	3096
All	TRUE	0.00262554	11	48	2	0.0416667	0.181818	GO:0060352	GO:BP	cell adhesion molecule production	21017	14563
All	TRUE	0.00272366	542	36	6	0.166667	0.0110701	GO:0044057	GO:BP	regulation of system process	21017	10893
All	TRUE	0.00275824	257	48	5	0.104167	0.0194553	GO:0006898	GO:BP	receptor-mediated endocytosis	21017	2552
All	TRUE	0.002783	58	47	3	0.0638298	0.0517241	GO:0045428	GO:BP	regulation of nitric oxide biosynthetic process	21017	11372
All	TRUE	0.00280192	502	90	9	0.1	0.0179283	GO:0002009	GO:BP	morphogenesis of an epithelium	21017	612
All	TRUE	0.00282228	34	81	3	0.037037	0.0882353	GO:0030212	GO:BP	hyaluronan metabolic process	21017	6721
All	TRUE	0.00288002	835	93	12	0.129032	0.0143713	GO:0022603	GO:BP	regulation of anatomical structure morphogenesis	21017	6611
All	TRUE	0.00288495	44	63	3	0.047619	0.0681818	GO:1905521	GO:BP	regulation of macrophage migration	21017	24697
All	TRUE	0.00292976	1134	90	14	0.155556	0.0123457	GO:0072359	GO:BP	circulatory system development	21017	17370
All	TRUE	0.00297544	37	76	3	0.0394737	0.0810811	GO:0045652	GO:BP	regulation of megakaryocyte differentiation	21017	11503
All	TRUE	0.00299405	121	57	4	0.0701754	0.0330579	GO:0001952	GO:BP	regulation of cell-matrix adhesion	21017	561
All	TRUE	0.00300125	60	47	3	0.0638298	0.05	GO:0080164	GO:BP	regulation of nitric oxide metabolic process	21017	17838
All	TRUE	0.00301985	72	96	4	0.0416667	0.0555556	GO:0006809	GO:BP	nitric oxide biosynthetic process	21017	2489
All	TRUE	0.00301985	2005	53	14	0.264151	0.00698254	GO:0032879	GO:BP	regulation of localization	21017	7876
All	TRUE	0.00301985	7	1	1	1	0.142857	GO:0042723	GO:BP	thiamine-containing compound metabolic process	21017	10324
All	TRUE	0.00317501	1139	51	10	0.196078	0.00877963	GO:0033043	GO:BP	regulation of organelle organization	21017	7998
All	TRUE	0.00319921	154	46	4	0.0869565	0.025974	GO:0044839	GO:BP	cell cycle G2/M phase transition	21017	11188
All	TRUE	0.00319921	46	63	3	0.047619	0.0652174	GO:1902622	GO:BP	regulation of neutrophil migration	21017	22393
All	TRUE	0.00330682	125	57	4	0.0701754	0.032	GO:0010811	GO:BP	positive regulation of cell-substrate adhesion	21017	4423
All	TRUE	0.00334542	82	87	4	0.045977	0.0487805	GO:0007405	GO:BP	neuroblast proliferation	21017	2902
All	TRUE	0.00334684	40	74	3	0.0405405	0.075	GO:0086091	GO:BP	regulation of heart rate by cardiac conduction	21017	17929
All	TRUE	0.00334684	207	96	6	0.0625	0.0289855	GO:0018105	GO:BP	peptidyl-serine phosphorylation	21017	5324
All	TRUE	0.00343901	628	75	9	0.12	0.0143312	GO:0048514	GO:BP	blood vessel morphogenesis	21017	12799
All	TRUE	0.00345319	11	57	2	0.0350877	0.181818	GO:1903977	GO:BP	positive regulation of glial cell migration	21017	23434
All	TRUE	0.00345902	280	47	5	0.106383	0.0178571	GO:0007611	GO:BP	learning or memory	21017	3068
All	TRUE	0.0034762	8108	47	30	0.638298	0.00370005	GO:0016043	GO:BP	cellular component organization	21017	5077
All	TRUE	0.00354466	12	53	2	0.0377358	0.166667	GO:0098911	GO:BP	regulation of ventricular cardiac muscle cell action potential	21017	18944
All	TRUE	0.00369306	465	81	8	0.0987654	0.0172043	GO:0043410	GO:BP	positive regulation of MAPK cascade	21017	10678
All	TRUE	0.00373584	366	37	5	0.135135	0.0136612	GO:1903037	GO:BP	regulation of leukocyte cell-cell adhesion	21017	22717
All	TRUE	0.00393631	1407	59	12	0.20339	0.00852878	GO:0023057	GO:BP	negative regulation of signaling	21017	6642
All	TRUE	0.00393631	1407	59	12	0.20339	0.00852878	GO:0010648	GO:BP	negative regulation of cell communication	21017	4294
All	TRUE	0.00393631	294	98	7	0.0714286	0.0238095	GO:0051321	GO:BP	meiotic cell cycle	21017	13648
All	TRUE	0.00407802	68	47	3	0.0638298	0.0441176	GO:0002548	GO:BP	monocyte chemotaxis	21017	1069
All	TRUE	0.00407853	10	1	1	1	0.1	GO:0046085	GO:BP	adenosine metabolic process	21017	11861
All	TRUE	0.00421377	120	64	4	0.0625	0.0333333	GO:0050830	GO:BP	defense response to Gram-positive bacterium	21017	13288
All	TRUE	0.00422475	288	73	6	0.0821918	0.0208333	GO:0042326	GO:BP	negative regulation of phosphorylation	21017	10094
All	TRUE	0.00424363	8	90	2	0.0222222	0.25	GO:0060600	GO:BP	dichotomous subdivision of an epithelial terminal unit	21017	14778
All	TRUE	0.00427119	3349	63	21	0.333333	0.00627053	GO:0010604	GO:BP	positive regulation of macromolecule metabolic process	21017	4251
All	TRUE	0.00429258	219	96	6	0.0625	0.0273973	GO:0018209	GO:BP	peptidyl-serine modification	21017	5368
All	TRUE	0.00437865	81	96	4	0.0416667	0.0493827	GO:0046209	GO:BP	nitric oxide metabolic process	21017	11975
All	TRUE	0.0043847	15	48	2	0.0416667	0.133333	GO:0050930	GO:BP	induction of positive chemotaxis	21017	13372
All	TRUE	0.0043847	11	1	1	1	0.0909091	GO:0001973	GO:BP	G protein-coupled adenosine receptor signaling pathway	21017	578
All	TRUE	0.0043847	11	1	1	1	0.0909091	GO:0035588	GO:BP	G protein-coupled purinergic receptor signaling pathway	21017	9105
All	TRUE	0.0043847	58	57	3	0.0526316	0.0517241	GO:0014009	GO:BP	glial cell proliferation	21017	4582
All	TRUE	0.00440899	244	87	6	0.0689655	0.0245902	GO:0050769	GO:BP	positive regulation of neurogenesis	21017	13243
All	TRUE	0.00442454	606	81	9	0.111111	0.0148515	GO:0097190	GO:BP	apoptotic signaling pathway	21017	18534
All	TRUE	0.00449826	82	96	4	0.0416667	0.0487805	GO:2001057	GO:BP	reactive nitrogen species metabolic process	21017	26299
All	TRUE	0.00450392	266	53	5	0.0943396	0.018797	GO:0032386	GO:BP	regulation of intracellular transport	21017	7540
All	TRUE	0.00450445	48	70	3	0.0428571	0.0625	GO:0031295	GO:BP	T cell costimulation	21017	7117
All	TRUE	0.00450445	109	31	3	0.0967742	0.0275229	GO:0002526	GO:BP	acute inflammatory response	21017	1048
All	TRUE	0.00455819	3047	93	26	0.27957	0.00853298	GO:0048513	GO:BP	animal organ development	21017	12798
All	TRUE	0.00462824	1	12	1	0.0833333	1	GO:0009850	GO:BP	auxin metabolic process	21017	3722
All	TRUE	0.00462824	1	12	1	0.0833333	1	GO:0009683	GO:BP	indoleacetic acid metabolic process	21017	3586
All	TRUE	0.00462824	1	12	1	0.0833333	1	GO:0019440	GO:BP	tryptophan catabolic process to indole-3-acetate	21017	5789
All	TRUE	0.00464076	1746	93	18	0.193548	0.0103093	GO:0022008	GO:BP	neurogenesis	21017	6562
All	TRUE	0.00473725	27	28	2	0.0714286	0.0740741	GO:0002675	GO:BP	positive regulation of acute inflammatory response	21017	1193
All	TRUE	0.00473725	844	37	7	0.189189	0.00829384	GO:0051050	GO:BP	positive regulation of transport	21017	13460
All	TRUE	0.00482392	55	63	3	0.047619	0.0545455	GO:0061900	GO:BP	glial cell activation	21017	15715
All	TRUE	0.00482392	529	28	5	0.178571	0.0094518	GO:1903131	GO:BP	mononuclear cell differentiation	21017	22787
All	TRUE	0.00493122	50	70	3	0.0428571	0.06	GO:0031294	GO:BP	lymphocyte costimulation	21017	7116
All	TRUE	0.00493122	1	13	1	0.0769231	1	GO:0060598	GO:BP	dichotomous subdivision of terminal units involved in mammary gland duct morphogenesis	21017	14776
All	TRUE	0.00497343	402	99	8	0.0808081	0.0199005	GO:0140694	GO:BP	membraneless organelle assembly	21017	19860
All	TRUE	0.00497343	271	81	6	0.0740741	0.0221402	GO:1903039	GO:BP	positive regulation of leukocyte cell-cell adhesion	21017	22719
All	TRUE	0.00498422	75	47	3	0.0638298	0.04	GO:0045123	GO:BP	cellular extravasation	21017	11289
All	TRUE	0.00498422	28	28	2	0.0714286	0.0714286	GO:1900745	GO:BP	positive regulation of p38MAPK cascade	21017	20917
All	TRUE	0.00506346	8323	28	20	0.714286	0.00240298	GO:0071840	GO:BP	cellular component organization or biogenesis	21017	16940
All	TRUE	0.00521538	1	14	1	0.0714286	1	GO:0002575	GO:BP	basophil chemotaxis	21017	1096
All	TRUE	0.00528027	30	27	2	0.0740741	0.0666667	GO:0001945	GO:BP	lymph vessel development	21017	556
All	TRUE	0.00534158	131	64	4	0.0625	0.0305344	GO:0019730	GO:BP	antimicrobial humoral response	21017	6021
All	TRUE	0.00539526	235	63	5	0.0793651	0.0212766	GO:0071674	GO:BP	mononuclear cell migration	21017	16847
All	TRUE	0.00552908	7076	63	34	0.539683	0.00480497	GO:0019222	GO:BP	regulation of metabolic process	21017	5599
All	TRUE	0.00562088	50	74	3	0.0405405	0.06	GO:0086002	GO:BP	cardiac muscle cell action potential involved in contraction	21017	17879
All	TRUE	0.00562088	9	96	2	0.0208333	0.222222	GO:0051589	GO:BP	negative regulation of neurotransmitter transport	21017	13806
All	TRUE	0.00563743	65	57	3	0.0526316	0.0461538	GO:0002931	GO:BP	response to ischemia	21017	1439
All	TRUE	0.00579317	8	2	1	0.5	0.125	GO:2001137	GO:BP	positive regulation of endocytic recycling	21017	26357
All	TRUE	0.00579317	1	16	1	0.0625	1	GO:0051543	GO:BP	regulation of elastin biosynthetic process	21017	13774
All	TRUE	0.00579317	1	16	1	0.0625	1	GO:0051545	GO:BP	negative regulation of elastin biosynthetic process	21017	13776
All	TRUE	0.00579317	2	8	1	0.125	0.5	GO:0099040	GO:BP	ceramide translocation	21017	19014
All	TRUE	0.00590261	60	63	3	0.047619	0.05	GO:1905517	GO:BP	macrophage migration	21017	24693
All	TRUE	0.00622889	248	93	6	0.0645161	0.0241935	GO:0060560	GO:BP	developmental growth involved in morphogenesis	21017	14744
All	TRUE	0.0063831	2692	96	24	0.25	0.0089153	GO:0009653	GO:BP	anatomical structure morphogenesis	21017	3571
All	TRUE	0.00652469	90	99	4	0.040404	0.0444444	GO:0000281	GO:BP	mitotic cytokinesis	21017	79
All	TRUE	0.00652469	20	46	2	0.0434783	0.1	GO:1904666	GO:BP	regulation of ubiquitin protein ligase activity	21017	24006
All	TRUE	0.00652657	902	37	7	0.189189	0.00776053	GO:0009725	GO:BP	response to hormone	21017	3623
All	TRUE	0.00652657	955	5	3	0.6	0.00314136	GO:0007600	GO:BP	sensory perception	21017	3059
All	TRUE	0.00671579	92	98	4	0.0408163	0.0434783	GO:0032465	GO:BP	regulation of cytokinesis	21017	7580
All	TRUE	0.00671579	19	1	1	1	0.0526316	GO:0051930	GO:BP	regulation of sensory perception of pain	21017	14000
All	TRUE	0.00671579	19	1	1	1	0.0526316	GO:0051931	GO:BP	regulation of sensory perception	21017	14001
All	TRUE	0.00671579	16	59	2	0.0338983	0.125	GO:0097398	GO:BP	cellular response to interleukin-17	21017	18645
All	TRUE	0.00676823	248	37	4	0.108108	0.016129	GO:0050870	GO:BP	positive regulation of T cell activation	21017	13318
All	TRUE	0.00676823	1316	50	10	0.2	0.00759878	GO:0007267	GO:BP	cell-cell signaling	21017	2795
All	TRUE	0.00676823	104	87	4	0.045977	0.0384615	GO:2000177	GO:BP	regulation of neural precursor cell proliferation	21017	25509
All	TRUE	0.00677216	145	28	3	0.107143	0.0206897	GO:0071902	GO:BP	positive regulation of protein serine/threonine kinase activity	21017	16973
All	TRUE	0.00677216	109	37	3	0.0810811	0.0275229	GO:0048259	GO:BP	regulation of receptor-mediated endocytosis	21017	12611
All	TRUE	0.00677216	19	50	2	0.04	0.105263	GO:0097501	GO:BP	stress response to metal ion	21017	18683
All	TRUE	0.00680732	95	96	4	0.0416667	0.0421053	GO:0006942	GO:BP	regulation of striated muscle contraction	21017	2580
All	TRUE	0.00680732	131	31	3	0.0967742	0.0229008	GO:0046683	GO:BP	response to organophosphorus	21017	12314
All	TRUE	0.00680732	1632	63	13	0.206349	0.00796569	GO:1901700	GO:BP	response to oxygen-containing compound	21017	21653
All	TRUE	0.00680732	5	4	1	0.25	0.2	GO:0048496	GO:BP	maintenance of animal organ identity	21017	12785
All	TRUE	0.00680732	1	20	1	0.05	1	GO:1903126	GO:BP	negative regulation of centriole-centriole cohesion	21017	22785
All	TRUE	0.00680732	20	1	1	1	0.05	GO:0006144	GO:BP	purine nucleobase metabolic process	21017	1988
All	TRUE	0.00680732	158	58	4	0.0689655	0.0253165	GO:0043409	GO:BP	negative regulation of MAPK cascade	21017	10677
All	TRUE	0.00680732	95	96	4	0.0416667	0.0421053	GO:0033138	GO:BP	positive regulation of peptidyl-serine phosphorylation	21017	8053
All	TRUE	0.00697009	295	81	6	0.0740741	0.020339	GO:0070372	GO:BP	regulation of ERK1 and ERK2 cascade	21017	16083
All	TRUE	0.00699892	343	47	5	0.106383	0.0145773	GO:0021700	GO:BP	developmental maturation	21017	6283
All	TRUE	0.00703897	35	28	2	0.0714286	0.0571429	GO:0045601	GO:BP	regulation of endothelial cell differentiation	21017	11452
All	TRUE	0.00707978	21	1	1	1	0.047619	GO:0046128	GO:BP	purine ribonucleoside metabolic process	21017	11904
All	TRUE	0.00721458	135	31	3	0.0967742	0.0222222	GO:0051384	GO:BP	response to glucocorticoid	21017	13688
All	TRUE	0.00721458	704	48	7	0.145833	0.00994318	GO:0006897	GO:BP	endocytosis	21017	2551
All	TRUE	0.00721458	17	59	2	0.0338983	0.117647	GO:0097396	GO:BP	response to interleukin-17	21017	18643
All	TRUE	0.00722922	1108	70	11	0.157143	0.0099278	GO:1902533	GO:BP	positive regulation of intracellular signal transduction	21017	22342
All	TRUE	0.007267	490	50	6	0.12	0.0122449	GO:0050804	GO:BP	modulation of chemical synaptic transmission	21017	13270
All	TRUE	0.00726777	45	93	3	0.0322581	0.0666667	GO:0045840	GO:BP	positive regulation of mitotic nuclear division	21017	11656
All	TRUE	0.00728062	124	34	3	0.0882353	0.0241935	GO:0051092	GO:BP	positive regulation of NF-kappaB transcription factor activity	21017	13487
All	TRUE	0.00728062	481	51	6	0.117647	0.012474	GO:0010638	GO:BP	positive regulation of organelle organization	21017	4284
All	TRUE	0.00728062	491	50	6	0.12	0.01222	GO:0099177	GO:BP	regulation of trans-synaptic signaling	21017	19085
All	TRUE	0.00728654	22	46	2	0.0434783	0.0909091	GO:0051443	GO:BP	positive regulation of ubiquitin-protein transferase activity	21017	13706
All	TRUE	0.00729378	219	5	2	0.4	0.00913242	GO:0007601	GO:BP	visual perception	21017	3060
All	TRUE	0.00729378	254	64	5	0.078125	0.019685	GO:0006959	GO:BP	humoral immune response	21017	2590
All	TRUE	0.00747603	222	5	2	0.4	0.00900901	GO:0050953	GO:BP	sensory perception of light stimulus	21017	13395
All	TRUE	0.00750449	1	23	1	0.0434783	1	GO:0072303	GO:BP	positive regulation of glomerular metanephric mesangial cell proliferation	21017	17333
All	TRUE	0.00753465	60	71	3	0.0422535	0.05	GO:0071168	GO:BP	protein localization to chromatin	21017	16465
All	TRUE	0.00759889	13	81	2	0.0246914	0.153846	GO:0070486	GO:BP	leukocyte aggregation	21017	16147
All	TRUE	0.00763601	412	60	6	0.1	0.0145631	GO:0001701	GO:BP	in utero embryonic development	21017	393
All	TRUE	0.00767003	2	12	1	0.0833333	0.5	GO:0002841	GO:BP	negative regulation of T cell mediated immune response to tumor cell	21017	1351
All	TRUE	0.00767003	3	8	1	0.125	0.333333	GO:1901529	GO:BP	positive regulation of anion channel activity	21017	21543
All	TRUE	0.00767003	663	99	10	0.10101	0.015083	GO:0000226	GO:BP	microtubule cytoskeleton organization	21017	61
All	TRUE	0.00767003	3	8	1	0.125	0.333333	GO:1903793	GO:BP	positive regulation of monoatomic anion transport	21017	23284
All	TRUE	0.00767003	21	50	2	0.04	0.0952381	GO:0061687	GO:BP	detoxification of inorganic compound	21017	15616
All	TRUE	0.00767003	3	8	1	0.125	0.333333	GO:1903961	GO:BP	positive regulation of anion transmembrane transport	21017	23419
All	TRUE	0.00772019	11	98	2	0.0204082	0.181818	GO:0051987	GO:BP	positive regulation of attachment of spindle microtubules to kinetochore	21017	14049
All	TRUE	0.00772434	262	94	6	0.0638298	0.0229008	GO:0045860	GO:BP	positive regulation of protein kinase activity	21017	11672
All	TRUE	0.00776215	1824	38	10	0.263158	0.00548246	GO:0007049	GO:BP	cell cycle	21017	2649
All	TRUE	0.00776245	13	83	2	0.0240964	0.153846	GO:0033084	GO:BP	regulation of immature T cell proliferation in thymus	21017	8032
All	TRUE	0.00776245	13	83	2	0.0240964	0.153846	GO:0033083	GO:BP	regulation of immature T cell proliferation	21017	8031
All	TRUE	0.00778959	11	99	2	0.020202	0.181818	GO:0051256	GO:BP	mitotic spindle midzone assembly	21017	13603
All	TRUE	0.00779516	104	93	4	0.0430108	0.0384615	GO:0010389	GO:BP	regulation of G2/M transition of mitotic cell cycle	21017	4098
All	TRUE	0.00780325	74	59	3	0.0508475	0.0405405	GO:0042509	GO:BP	regulation of tyrosine phosphorylation of STAT protein	21017	10226
All	TRUE	0.0078891	19	57	2	0.0350877	0.105263	GO:1903975	GO:BP	regulation of glial cell migration	21017	23432
All	TRUE	0.0078891	45	24	2	0.0833333	0.0444444	GO:0038084	GO:BP	vascular endothelial growth factor signaling pathway	21017	9685
All	TRUE	0.00789196	186	24	3	0.125	0.016129	GO:0046777	GO:BP	protein autophosphorylation	21017	12365
All	TRUE	0.0079174	45	98	3	0.0306122	0.0666667	GO:1901976	GO:BP	regulation of cell cycle checkpoint	21017	21911
All	TRUE	0.00792131	321	31	4	0.129032	0.0124611	GO:0001822	GO:BP	kidney development	21017	479
All	TRUE	0.00794732	214	46	4	0.0869565	0.0186916	GO:0045732	GO:BP	positive regulation of protein catabolic process	21017	11573
All	TRUE	0.00803976	26	1	1	1	0.0384615	GO:0042278	GO:BP	purine nucleoside metabolic process	21017	10074
All	TRUE	0.00804408	613	90	9	0.1	0.0146819	GO:0048729	GO:BP	tissue morphogenesis	21017	12986
All	TRUE	0.00804408	12	93	2	0.0215054	0.166667	GO:0090306	GO:BP	meiotic spindle assembly	21017	18188
All	TRUE	0.00804408	206	22	3	0.136364	0.0145631	GO:2000241	GO:BP	regulation of reproductive process	21017	25569
All	TRUE	0.00822463	1153	59	10	0.169492	0.00867303	GO:1901701	GO:BP	cellular response to oxygen-containing compound	21017	21654
All	TRUE	0.00822463	76	59	3	0.0508475	0.0394737	GO:0007260	GO:BP	tyrosine phosphorylation of STAT protein	21017	2790
All	TRUE	0.00831072	14	81	2	0.0246914	0.142857	GO:0034116	GO:BP	positive regulation of heterotypic cell-cell adhesion	21017	8424
All	TRUE	0.00835584	147	31	3	0.0967742	0.0204082	GO:0014074	GO:BP	response to purine-containing compound	21017	4639
All	TRUE	0.00836397	2	14	1	0.0714286	0.5	GO:0003169	GO:BP	coronary vein morphogenesis	21017	1599
All	TRUE	0.00836397	229	44	4	0.0909091	0.0174672	GO:0097191	GO:BP	extrinsic apoptotic signaling pathway	21017	18535
All	TRUE	0.00836397	189	90	5	0.0555556	0.026455	GO:0061138	GO:BP	morphogenesis of a branching epithelium	21017	15245
All	TRUE	0.00836397	2	14	1	0.0714286	0.5	GO:1901551	GO:BP	negative regulation of endothelial cell development	21017	21559
All	TRUE	0.00836397	2	14	1	0.0714286	0.5	GO:0097532	GO:BP	stress response to acid chemical	21017	18692
All	TRUE	0.00836397	2	14	1	0.0714286	0.5	GO:1903141	GO:BP	negative regulation of establishment of endothelial barrier	21017	22794
All	TRUE	0.00836397	2	14	1	0.0714286	0.5	GO:0097533	GO:BP	cellular stress response to acid chemical	21017	18693
All	TRUE	0.00836397	18	63	2	0.031746	0.111111	GO:0010759	GO:BP	positive regulation of macrophage chemotaxis	21017	4380
All	TRUE	0.00836397	2	14	1	0.0714286	0.5	GO:0038190	GO:BP	VEGF-activated neuropilin signaling pathway	21017	9760
All	TRUE	0.00839533	632	28	5	0.178571	0.00791139	GO:0002521	GO:BP	leukocyte differentiation	21017	1043
All	TRUE	0.00843085	238	72	5	0.0694444	0.0210084	GO:0065004	GO:BP	protein-DNA complex assembly	21017	15888
All	TRUE	0.00844962	14	83	2	0.0240964	0.142857	GO:0033079	GO:BP	immature T cell proliferation	21017	8027
All	TRUE	0.00844962	14	83	2	0.0240964	0.142857	GO:0033080	GO:BP	immature T cell proliferation in thymus	21017	8028
All	TRUE	0.00844962	331	31	4	0.129032	0.0120846	GO:0072001	GO:BP	renal system development	21017	17037
All	TRUE	0.00855606	921	50	8	0.16	0.00868621	GO:0098657	GO:BP	import into cell	21017	18813
All	TRUE	0.00861775	77	60	3	0.05	0.038961	GO:0035914	GO:BP	skeletal muscle cell differentiation	21017	9337
All	TRUE	0.00868215	12	99	2	0.020202	0.166667	GO:0000022	GO:BP	mitotic spindle elongation	21017	8
All	TRUE	0.00884062	318	81	6	0.0740741	0.0188679	GO:0070371	GO:BP	ERK1 and ERK2 cascade	21017	16082
All	TRUE	0.00890647	809	57	8	0.140351	0.00988875	GO:0048871	GO:BP	multicellular organismal-level homeostasis	21017	13114
All	TRUE	0.00892745	181	96	5	0.0520833	0.0276243	GO:0006941	GO:BP	striated muscle contraction	21017	2579
All	TRUE	0.00892745	319	81	6	0.0740741	0.0188088	GO:0022409	GO:BP	positive regulation of cell-cell adhesion	21017	6600
All	TRUE	0.00899778	26	46	2	0.0434783	0.0769231	GO:0031145	GO:BP	anaphase-promoting complex-dependent catabolic process	21017	7063
All	TRUE	0.00899778	1	31	1	0.0322581	1	GO:0000053	GO:BP	argininosuccinate metabolic process	21017	20
All	TRUE	0.00900298	282	37	4	0.108108	0.0141844	GO:0030100	GO:BP	regulation of endocytosis	21017	6678
All	TRUE	0.00901197	339	31	4	0.129032	0.0117994	GO:0048545	GO:BP	response to steroid hormone	21017	12826
All	TRUE	0.0090595	43	28	2	0.0714286	0.0465116	GO:0043407	GO:BP	negative regulation of MAP kinase activity	21017	10675
All	TRUE	0.0091019	2	16	1	0.0625	0.5	GO:0051542	GO:BP	elastin biosynthetic process	21017	13773
All	TRUE	0.0091019	39	31	2	0.0645161	0.0512821	GO:0045429	GO:BP	positive regulation of nitric oxide biosynthetic process	21017	11373
All	TRUE	0.0091019	32	1	1	1	0.03125	GO:0035590	GO:BP	purinergic nucleotide receptor signaling pathway	21017	9107
All	TRUE	0.0091019	16	2	1	0.5	0.0625	GO:1901741	GO:BP	positive regulation of myoblast fusion	21017	21685
All	TRUE	0.0091019	4	8	1	0.125	0.25	GO:0099039	GO:BP	sphingolipid translocation	21017	19013
All	TRUE	0.0091019	61	20	2	0.1	0.0327869	GO:2000573	GO:BP	positive regulation of DNA biosynthetic process	21017	25874
All	TRUE	0.0091019	45	27	2	0.0740741	0.0444444	GO:0010837	GO:BP	regulation of keratinocyte proliferation	21017	4446
All	TRUE	0.00925115	315	83	6	0.0722892	0.0190476	GO:0032943	GO:BP	mononuclear cell proliferation	21017	7928
All	TRUE	0.00942509	214	23	3	0.130435	0.0140187	GO:0007626	GO:BP	locomotory behavior	21017	3083
All	TRUE	0.00942509	40	31	2	0.0645161	0.05	GO:1904407	GO:BP	positive regulation of nitric oxide metabolic process	21017	23791
All	TRUE	0.00947029	77	63	3	0.047619	0.038961	GO:0150076	GO:BP	neuroinflammatory response	21017	20128
All	TRUE	0.00947029	1478	48	10	0.208333	0.0067659	GO:0009719	GO:BP	response to endogenous stimulus	21017	3617
All	TRUE	0.00947029	26	48	2	0.0416667	0.0769231	GO:0050927	GO:BP	positive regulation of positive chemotaxis	21017	13369
All	TRUE	0.00947616	398	90	7	0.0777778	0.0175879	GO:0014706	GO:BP	striated muscle tissue development	21017	4643
All	TRUE	0.00951817	34	1	1	1	0.0294118	GO:0045745	GO:BP	positive regulation of G protein-coupled receptor signaling pathway	21017	11585
All	TRUE	0.00972142	35	1	1	1	0.0285714	GO:0009112	GO:BP	nucleobase metabolic process	21017	3281
All	TRUE	0.00972142	27	47	2	0.0425532	0.0740741	GO:0090025	GO:BP	regulation of monocyte chemotaxis	21017	17959
All	TRUE	0.00972142	18	71	2	0.028169	0.111111	GO:0061644	GO:BP	protein localization to CENP-A containing chromatin	21017	15602
All	TRUE	0.00972142	35	1	1	1	0.0285714	GO:0009119	GO:BP	ribonucleoside metabolic process	21017	3288
All	TRUE	0.00980725	1	36	1	0.0277778	1	GO:1903946	GO:BP	negative regulation of ventricular cardiac muscle cell action potential	21017	23409
All	TRUE	0.00980725	2	18	1	0.0555556	0.5	GO:0048692	GO:BP	negative regulation of axon extension involved in regeneration	21017	12949
All	TRUE	0.00980725	1	36	1	0.0277778	1	GO:1902960	GO:BP	negative regulation of aspartic-type endopeptidase activity involved in amyloid precursor protein catabolic process	21017	22648
All	TRUE	0.00980725	2	18	1	0.0555556	0.5	GO:0048690	GO:BP	regulation of axon extension involved in regeneration	21017	12947
All	TRUE	0.00980725	2	18	1	0.0555556	0.5	GO:0048688	GO:BP	negative regulation of sprouting of injured axon	21017	12945
All	TRUE	0.00980725	1	36	1	0.0277778	1	GO:1905246	GO:BP	negative regulation of aspartic-type peptidase activity	21017	24474
All	TRUE	0.00980725	14	93	2	0.0215054	0.142857	GO:0007100	GO:BP	mitotic centrosome separation	21017	2683
All	TRUE	0.00980725	65	76	3	0.0394737	0.0461538	GO:0030219	GO:BP	megakaryocyte differentiation	21017	6727
All	TRUE	0.00980725	61	81	3	0.037037	0.0491803	GO:0034113	GO:BP	heterotypic cell-cell adhesion	21017	8421
All	TRUE	0.00980725	16	81	2	0.0246914	0.125	GO:0030214	GO:BP	hyaluronan catabolic process	21017	6723
All	TRUE	0.00987827	27	48	2	0.0416667	0.0740741	GO:0050926	GO:BP	regulation of positive chemotaxis	21017	13368
All	TRUE	0.00993481	112	96	4	0.0416667	0.0357143	GO:0034763	GO:BP	negative regulation of transmembrane transport	21017	8732
All	TRUE	0.00993946	136	37	3	0.0810811	0.0220588	GO:1903038	GO:BP	negative regulation of leukocyte cell-cell adhesion	21017	22718
All	TRUE	0.00993946	23	57	2	0.0350877	0.0869565	GO:0060444	GO:BP	branching involved in mammary gland duct morphogenesis	21017	14642
All	TRUE	0.00993946	1	37	1	0.027027	1	GO:2000527	GO:BP	regulation of myeloid dendritic cell chemotaxis	21017	25830
All	TRUE	0.00993946	61	82	3	0.0365854	0.0491803	GO:0008347	GO:BP	glial cell migration	21017	3172
All	TRUE	0.00993946	1	37	1	0.027027	1	GO:2000529	GO:BP	positive regulation of myeloid dendritic cell chemotaxis	21017	25832
All	TRUE	0.00993946	1	37	1	0.027027	1	GO:2000548	GO:BP	negative regulation of dendritic cell dendrite assembly	21017	25849
All	TRUE	0.0100346	47	28	2	0.0714286	0.0425532	GO:0002673	GO:BP	regulation of acute inflammatory response	21017	1191
All	TRUE	0.0100563	618	94	9	0.0957447	0.0145631	GO:0043085	GO:BP	positive regulation of catalytic activity	21017	10518
All	TRUE	0.0100726	323	57	5	0.0877193	0.0154799	GO:0048872	GO:BP	homeostasis of number of cells	21017	13115
All	TRUE	0.0100726	19	2	1	0.5	0.0526316	GO:0097320	GO:BP	plasma membrane tubulation	21017	18595
All	TRUE	0.0100726	2293	98	21	0.214286	0.00915831	GO:0048584	GO:BP	positive regulation of response to stimulus	21017	12855
All	TRUE	0.0100726	149	73	4	0.0547945	0.0268456	GO:0006469	GO:BP	negative regulation of protein kinase activity	21017	2208
All	TRUE	0.0100726	2	19	1	0.0526316	0.5	GO:1990949	GO:BP	metaphase/anaphase transition of meiosis I	21017	25349
All	TRUE	0.0101019	117	93	4	0.0430108	0.034188	GO:1902749	GO:BP	regulation of cell cycle G2/M phase transition	21017	22475
All	TRUE	0.0101019	959	99	12	0.121212	0.012513	GO:0007017	GO:BP	microtubule-based process	21017	2625
All	TRUE	0.0101317	156	70	4	0.0571429	0.025641	GO:0030856	GO:BP	regulation of epithelial cell differentiation	21017	6939
All	TRUE	0.0101394	234	47	4	0.0851064	0.017094	GO:2001234	GO:BP	negative regulation of apoptotic signaling pathway	21017	26423
All	TRUE	0.0102028	680	28	5	0.178571	0.00735294	GO:0045596	GO:BP	negative regulation of cell differentiation	21017	11447
All	TRUE	0.0102032	19	71	2	0.028169	0.105263	GO:0045653	GO:BP	negative regulation of megakaryocyte differentiation	21017	11504
All	TRUE	0.0102701	185	28	3	0.107143	0.0162162	GO:0001659	GO:BP	temperature homeostasis	21017	373
All	TRUE	0.0102722	909	31	6	0.193548	0.00660066	GO:0014070	GO:BP	response to organic cyclic compound	21017	4635
All	TRUE	0.0103534	5	8	1	0.125	0.2	GO:0010359	GO:BP	regulation of anion channel activity	21017	4077
All	TRUE	0.0103534	5	8	1	0.125	0.2	GO:0046865	GO:BP	terpenoid transport	21017	12408
All	TRUE	0.0103534	5	8	1	0.125	0.2	GO:0046864	GO:BP	isoprenoid transport	21017	12407
All	TRUE	0.0103534	4	10	1	0.1	0.25	GO:0038165	GO:BP	oncostatin-M-mediated signaling pathway	21017	9743
All	TRUE	0.0104461	14	99	2	0.020202	0.142857	GO:0051231	GO:BP	spindle elongation	21017	13582
All	TRUE	0.0104461	206	90	5	0.0555556	0.0242718	GO:0001763	GO:BP	morphogenesis of a branching structure	21017	429
All	TRUE	0.0104461	14	99	2	0.020202	0.142857	GO:0051255	GO:BP	spindle midzone assembly	21017	13602
All	TRUE	0.0104642	49	28	2	0.0714286	0.0408163	GO:0061028	GO:BP	establishment of endothelial barrier	21017	15145
All	TRUE	0.0104916	53	98	3	0.0306122	0.0566038	GO:0008608	GO:BP	attachment of spindle microtubules to kinetochore	21017	3205
All	TRUE	0.0105085	259	72	5	0.0694444	0.019305	GO:0071824	GO:BP	protein-DNA complex organization	21017	16927
All	TRUE	0.0105085	3	14	1	0.0714286	0.333333	GO:1905604	GO:BP	negative regulation of blood-brain barrier permeability	21017	24762
All	TRUE	0.0105085	21	2	1	0.5	0.047619	GO:2001135	GO:BP	regulation of endocytic recycling	21017	26355
All	TRUE	0.0105085	21	2	1	0.5	0.047619	GO:1901739	GO:BP	regulation of myoblast fusion	21017	21683
All	TRUE	0.0105085	3	14	1	0.0714286	0.333333	GO:0060948	GO:BP	cardiac vascular smooth muscle cell development	21017	15078
All	TRUE	0.0105085	6535	63	31	0.492063	0.00474369	GO:0060255	GO:BP	regulation of macromolecule metabolic process	21017	14472
All	TRUE	0.0105085	15	93	2	0.0215054	0.133333	GO:0051299	GO:BP	centrosome separation	21017	13630
All	TRUE	0.0105085	3	14	1	0.0714286	0.333333	GO:1900086	GO:BP	positive regulation of peptidyl-tyrosine autophosphorylation	21017	20382
All	TRUE	0.0105085	1663	59	12	0.20339	0.00721587	GO:0048585	GO:BP	negative regulation of response to stimulus	21017	12856
All	TRUE	0.0105085	3	14	1	0.0714286	0.333333	GO:0038086	GO:BP	VEGF-activated platelet-derived growth factor receptor signaling pathway	21017	9686
All	TRUE	0.0105085	3	14	1	0.0714286	0.333333	GO:0038091	GO:BP	positive regulation of cell proliferation by VEGF-activated platelet derived growth factor receptor signaling pathway	21017	9691
All	TRUE	0.0105085	3	14	1	0.0714286	0.333333	GO:1903392	GO:BP	negative regulation of adherens junction organization	21017	22971
All	TRUE	0.0105085	2012	90	18	0.2	0.00894632	GO:0009888	GO:BP	tissue development	21017	3748
All	TRUE	0.0105085	186	60	4	0.0666667	0.0215054	GO:0060538	GO:BP	skeletal muscle organ development	21017	14727
All	TRUE	0.0105926	71	74	3	0.0405405	0.0422535	GO:0086003	GO:BP	cardiac muscle cell contraction	21017	17880
All	TRUE	0.0106885	1	43	1	0.0232558	1	GO:1902838	GO:BP	regulation of nuclear migration along microtubule	21017	22549
All	TRUE	0.0106885	1	43	1	0.0232558	1	GO:0061931	GO:BP	positive regulation of erythrocyte enucleation	21017	15729
All	TRUE	0.0106885	1	43	1	0.0232558	1	GO:0061930	GO:BP	regulation of erythrocyte enucleation	21017	15728
All	TRUE	0.0107573	190	99	5	0.0505051	0.0263158	GO:0000910	GO:BP	cytokinesis	21017	243
All	TRUE	0.0108226	521	37	5	0.135135	0.00959693	GO:0060627	GO:BP	regulation of vesicle-mediated transport	21017	14803
All	TRUE	0.0108799	1	44	1	0.0227273	1	GO:1903984	GO:BP	positive regulation of TRAIL-activated apoptotic signaling pathway	21017	23440
All	TRUE	0.0108912	72	74	3	0.0405405	0.0416667	GO:0086001	GO:BP	cardiac muscle cell action potential	21017	17878
All	TRUE	0.0110631	156	73	4	0.0547945	0.025641	GO:0007612	GO:BP	learning	21017	3069
All	TRUE	0.0110776	216	53	4	0.0754717	0.0185185	GO:0045216	GO:BP	cell-cell junction organization	21017	11328
All	TRUE	0.011152	1229	90	13	0.144444	0.0105777	GO:0060429	GO:BP	epithelium development	21017	14627
All	TRUE	0.0112315	2	23	1	0.0434783	0.5	GO:0072301	GO:BP	regulation of metanephric glomerular mesangial cell proliferation	21017	17331
All	TRUE	0.0112315	2	23	1	0.0434783	0.5	GO:0071505	GO:BP	response to mycophenolic acid	21017	16738
All	TRUE	0.0112315	2	23	1	0.0434783	0.5	GO:0071506	GO:BP	cellular response to mycophenolic acid	21017	16739
All	TRUE	0.0112374	236	81	5	0.0617284	0.0211864	GO:0007160	GO:BP	cell-matrix adhesion	21017	2724
All	TRUE	0.0112592	86	63	3	0.047619	0.0348837	GO:0048708	GO:BP	astrocyte differentiation	21017	12965
All	TRUE	0.0112759	421	90	7	0.0777778	0.0166271	GO:0060537	GO:BP	muscle tissue development	21017	14726
All	TRUE	0.0113503	1	47	1	0.0212766	1	GO:0150090	GO:BP	multiple spine synapse organization, single dendrite	21017	20133
All	TRUE	0.0113503	158	73	4	0.0547945	0.0253165	GO:0033673	GO:BP	negative regulation of kinase activity	21017	8345
All	TRUE	0.0113503	1	47	1	0.0212766	1	GO:1904150	GO:BP	negative regulation of microglial cell mediated cytotoxicity	21017	23571
All	TRUE	0.0113503	1	47	1	0.0212766	1	GO:0150089	GO:BP	multiple spine synapse organization	21017	20132
All	TRUE	0.0114086	200	96	5	0.0520833	0.025	GO:0008016	GO:BP	regulation of heart contraction	21017	3097
All	TRUE	0.0114229	55	27	2	0.0740741	0.0363636	GO:0002042	GO:BP	cell migration involved in sprouting angiogenesis	21017	642
All	TRUE	0.0114229	28	53	2	0.0377358	0.0714286	GO:0098901	GO:BP	regulation of cardiac muscle cell action potential	21017	18934
All	TRUE	0.011463	24	2	1	0.5	0.0416667	GO:0060143	GO:BP	positive regulation of syncytium formation by plasma membrane fusion	21017	14387
All	TRUE	0.011463	6	8	1	0.125	0.166667	GO:1903959	GO:BP	regulation of monoatomic anion transmembrane transport	21017	23417
All	TRUE	0.011463	6	8	1	0.125	0.166667	GO:1990962	GO:BP	xenobiotic transport across blood-brain barrier	21017	25356
All	TRUE	0.0115926	50	30	2	0.0666667	0.04	GO:0043114	GO:BP	regulation of vascular permeability	21017	10538
All	TRUE	0.0116656	35	43	2	0.0465116	0.0571429	GO:0051647	GO:BP	nucleus localization	21017	13860
All	TRUE	0.0116683	24	63	2	0.031746	0.0833333	GO:0048143	GO:BP	astrocyte activation	21017	12544
All	TRUE	0.0116683	63	24	2	0.0833333	0.031746	GO:0042531	GO:BP	positive regulation of tyrosine phosphorylation of STAT protein	21017	10227
All	TRUE	0.0116721	1	50	1	0.02	1	GO:0071583	GO:BP	negative regulation of zinc ion transmembrane transport	21017	16774
All	TRUE	0.0116721	49	31	2	0.0645161	0.0408163	GO:0006953	GO:BP	acute-phase response	21017	2584
All	TRUE	0.0116721	41	37	2	0.0540541	0.0487805	GO:0002691	GO:BP	regulation of cellular extravasation	21017	1209
All	TRUE	0.0116721	16	96	2	0.0208333	0.125	GO:1902514	GO:BP	regulation of calcium ion transmembrane transport via high voltage-gated calcium channel	21017	22326
All	TRUE	0.0116721	1	50	1	0.02	1	GO:0071580	GO:BP	regulation of zinc ion transmembrane transport	21017	16771
All	TRUE	0.0116721	1	50	1	0.02	1	GO:0071584	GO:BP	negative regulation of zinc ion transmembrane import	21017	16775
All	TRUE	0.0116721	198	98	5	0.0510204	0.0252525	GO:0140013	GO:BP	meiotic nuclear division	21017	19632
All	TRUE	0.0116721	1	50	1	0.02	1	GO:0071582	GO:BP	negative regulation of zinc ion transport	21017	16773
All	TRUE	0.0116721	69	22	2	0.0909091	0.0289855	GO:0051445	GO:BP	regulation of meiotic cell cycle	21017	13708
All	TRUE	0.0116721	1	50	1	0.02	1	GO:0071581	GO:BP	regulation of zinc ion transmembrane import	21017	16772
All	TRUE	0.0117871	152	37	3	0.0810811	0.0197368	GO:0045807	GO:BP	positive regulation of endocytosis	21017	11631
All	TRUE	0.0117995	64	24	2	0.0833333	0.03125	GO:0035924	GO:BP	cellular response to vascular endothelial growth factor stimulus	21017	9346
All	TRUE	0.0118174	57	27	2	0.0740741	0.0350877	GO:0034332	GO:BP	adherens junction organization	21017	8574
All	TRUE	0.0118174	57	27	2	0.0740741	0.0350877	GO:0043616	GO:BP	keratinocyte proliferation	21017	10807
All	TRUE	0.0118174	1	51	1	0.0196078	1	GO:1905355	GO:BP	spine apparatus assembly	21017	24567
All	TRUE	0.011821	55	28	2	0.0714286	0.0363636	GO:0050805	GO:BP	negative regulation of synaptic transmission	21017	13271
All	TRUE	0.0118926	324	37	4	0.108108	0.0123457	GO:0051251	GO:BP	positive regulation of lymphocyte activation	21017	13598
All	TRUE	0.0118934	806	76	9	0.118421	0.0111663	GO:0030029	GO:BP	actin filament-based process	21017	6653
All	TRUE	0.0118938	872	98	11	0.112245	0.0126147	GO:0043066	GO:BP	negative regulation of apoptotic process	21017	10512
All	TRUE	0.0119323	4	13	1	0.0769231	0.25	GO:0060750	GO:BP	epithelial cell proliferation involved in mammary gland duct elongation	21017	14918
All	TRUE	0.0119632	270	73	5	0.0684932	0.0185185	GO:0001933	GO:BP	negative regulation of protein phosphorylation	21017	547
All	TRUE	0.0119632	42	37	2	0.0540541	0.047619	GO:0010559	GO:BP	regulation of glycoprotein biosynthetic process	21017	4212
All	TRUE	0.0120389	120	99	4	0.040404	0.0333333	GO:0061640	GO:BP	cytoskeleton-dependent cytokinesis	21017	15599
All	TRUE	0.0121775	3	18	1	0.0555556	0.333333	GO:0048686	GO:BP	regulation of sprouting of injured axon	21017	12943
All	TRUE	0.0121775	438	28	4	0.142857	0.00913242	GO:0030098	GO:BP	lymphocyte differentiation	21017	6676
All	TRUE	0.0121775	2	27	1	0.037037	0.5	GO:1903847	GO:BP	regulation of aorta morphogenesis	21017	23326
All	TRUE	0.0121775	2	27	1	0.037037	0.5	GO:1903849	GO:BP	positive regulation of aorta morphogenesis	21017	23328
All	TRUE	0.0121775	6	9	1	0.111111	0.166667	GO:0019511	GO:BP	peptidyl-proline hydroxylation	21017	5850
All	TRUE	0.0121775	3	18	1	0.0555556	0.333333	GO:0048677	GO:BP	axon extension involved in regeneration	21017	12934
All	TRUE	0.0121775	45	35	2	0.0571429	0.0444444	GO:0009066	GO:BP	aspartate family amino acid metabolic process	21017	3242
All	TRUE	0.0121775	1181	63	10	0.15873	0.0084674	GO:0048646	GO:BP	anatomical structure formation involved in morphogenesis	21017	12904
All	TRUE	0.0123189	57	28	2	0.0714286	0.0350877	GO:0048010	GO:BP	vascular endothelial growth factor receptor signaling pathway	21017	12466
All	TRUE	0.0123189	240	83	5	0.060241	0.0208333	GO:0032944	GO:BP	regulation of mononuclear cell proliferation	21017	7929
All	TRUE	0.0123189	242	50	4	0.08	0.0165289	GO:0009636	GO:BP	response to toxic substance	21017	3554
All	TRUE	0.0123189	62	93	3	0.0322581	0.0483871	GO:0051785	GO:BP	positive regulation of nuclear division	21017	13935
All	TRUE	0.0123189	34	47	2	0.0425532	0.0588235	GO:0060074	GO:BP	synapse maturation	21017	14335
All	TRUE	0.0123189	57	28	2	0.0714286	0.0350877	GO:0007566	GO:BP	embryo implantation	21017	3044
All	TRUE	0.0123189	34	47	2	0.0425532	0.0588235	GO:0050901	GO:BP	leukocyte tethering or rolling	21017	13343
All	TRUE	0.0123522	2	28	1	0.0357143	0.5	GO:0060355	GO:BP	positive regulation of cell adhesion molecule production	21017	14566
All	TRUE	0.0123522	4	14	1	0.0714286	0.25	GO:1900084	GO:BP	regulation of peptidyl-tyrosine autophosphorylation	21017	20380
All	TRUE	0.0123522	351	83	6	0.0722892	0.017094	GO:0070661	GO:BP	leukocyte proliferation	21017	16242
All	TRUE	0.0123522	2	28	1	0.0357143	0.5	GO:1903597	GO:BP	negative regulation of gap junction assembly	21017	23136
All	TRUE	0.0123522	2	28	1	0.0357143	0.5	GO:0035505	GO:BP	positive regulation of myosin light chain kinase activity	21017	9071
All	TRUE	0.0123522	4	14	1	0.0714286	0.25	GO:0038189	GO:BP	neuropilin signaling pathway	21017	9759
All	TRUE	0.0123522	2	28	1	0.0357143	0.5	GO:0035504	GO:BP	regulation of myosin light chain kinase activity	21017	9070
All	TRUE	0.0123522	7	8	1	0.125	0.142857	GO:2001225	GO:BP	regulation of chloride transport	21017	26415
All	TRUE	0.0123679	126	96	4	0.0416667	0.031746	GO:0033135	GO:BP	regulation of peptidyl-serine phosphorylation	21017	8051
All	TRUE	0.0124082	977	64	9	0.140625	0.00921187	GO:0045087	GO:BP	innate immune response	21017	11270
All	TRUE	0.0124082	3570	46	16	0.347826	0.00448179	GO:0006996	GO:BP	organelle organization	21017	2611
All	TRUE	0.0124082	1	57	1	0.0175439	1	GO:1902228	GO:BP	positive regulation of macrophage colony-stimulating factor signaling pathway	21017	22127
All	TRUE	0.0124082	57	1	1	1	0.0175439	GO:0009116	GO:BP	nucleoside metabolic process	21017	3285
All	TRUE	0.0124082	1	57	1	0.0175439	1	GO:0060611	GO:BP	mammary gland fat development	21017	14789
All	TRUE	0.0124082	3	19	1	0.0526316	0.333333	GO:1905786	GO:BP	positive regulation of anaphase-promoting complex-dependent catabolic process	21017	24896
All	TRUE	0.0124082	1489	21	6	0.285714	0.00402955	GO:0050877	GO:BP	nervous system process	21017	13322
All	TRUE	0.0125342	61	96	3	0.03125	0.0491803	GO:0051926	GO:BP	negative regulation of calcium ion transport	21017	13998
All	TRUE	0.0125586	215	57	4	0.0701754	0.0186047	GO:0010810	GO:BP	regulation of cell-substrate adhesion	21017	4422
All	TRUE	0.0125597	29	2	1	0.5	0.0344828	GO:0060142	GO:BP	regulation of syncytium formation by plasma membrane fusion	21017	14386
All	TRUE	0.012648	104	16	2	0.125	0.0192308	GO:0007173	GO:BP	epidermal growth factor receptor signaling pathway	21017	2736
All	TRUE	0.0129109	3	20	1	0.05	0.333333	GO:0030997	GO:BP	regulation of centriole-centriole cohesion	21017	6989
All	TRUE	0.0129109	5	12	1	0.0833333	0.2	GO:0002838	GO:BP	negative regulation of immune response to tumor cell	21017	1348
All	TRUE	0.0129109	5	12	1	0.0833333	0.2	GO:0002835	GO:BP	negative regulation of response to tumor cell	21017	1345
All	TRUE	0.0129534	62	27	2	0.0740741	0.0322581	GO:0002090	GO:BP	regulation of receptor internalization	21017	676
All	TRUE	0.0129875	127	47	3	0.0638298	0.023622	GO:0007613	GO:BP	memory	21017	3070
All	TRUE	0.0133948	37	46	2	0.0434783	0.0540541	GO:0007095	GO:BP	mitotic G2 DNA damage checkpoint signaling	21017	2678
All	TRUE	0.0133995	55	31	2	0.0645161	0.0363636	GO:0071385	GO:BP	cellular response to glucocorticoid stimulus	21017	16637
All	TRUE	0.0134665	63	1	1	1	0.015873	GO:0006767	GO:BP	water-soluble vitamin metabolic process	21017	2456
All	TRUE	0.013491	18	96	2	0.0208333	0.111111	GO:0061577	GO:BP	calcium ion transmembrane transport via high voltage-gated calcium channel	21017	15567
All	TRUE	0.013491	96	18	2	0.111111	0.0208333	GO:0030516	GO:BP	regulation of axon extension	21017	6831
All	TRUE	0.0137019	115	53	3	0.0566038	0.026087	GO:0046822	GO:BP	regulation of nucleocytoplasmic transport	21017	12379
All	TRUE	0.0137334	5	13	1	0.0769231	0.2	GO:0060744	GO:BP	mammary gland branching involved in thelarche	21017	14912
All	TRUE	0.0137334	5	13	1	0.0769231	0.2	GO:0060751	GO:BP	branch elongation involved in mammary gland duct branching	21017	14919
All	TRUE	0.0137334	5	13	1	0.0769231	0.2	GO:0042695	GO:BP	thelarche	21017	10305
All	TRUE	0.0137334	898	98	11	0.112245	0.0122494	GO:0043069	GO:BP	negative regulation of programmed cell death	21017	10515
All	TRUE	0.0137463	47	37	2	0.0540541	0.0425532	GO:1903018	GO:BP	regulation of glycoprotein metabolic process	21017	22701
All	TRUE	0.0137463	1300	59	10	0.169492	0.00769231	GO:0009968	GO:BP	negative regulation of signal transduction	21017	3806
All	TRUE	0.0137559	76	23	2	0.0869565	0.0263158	GO:1902893	GO:BP	regulation of miRNA transcription	21017	22593
All	TRUE	0.0138074	128	48	3	0.0625	0.0234375	GO:0031623	GO:BP	receptor internalization	21017	7240
All	TRUE	0.0138074	33	53	2	0.0377358	0.0606061	GO:0086005	GO:BP	ventricular cardiac muscle cell action potential	21017	17882
All	TRUE	0.0138074	33	53	2	0.0377358	0.0606061	GO:0086004	GO:BP	regulation of cardiac muscle cell contraction	21017	17881
All	TRUE	0.0138269	326	64	5	0.078125	0.0153374	GO:0042742	GO:BP	defense response to bacterium	21017	10335
All	TRUE	0.0138336	134	46	3	0.0652174	0.0223881	GO:1901875	GO:BP	positive regulation of post-translational protein modification	21017	21819
All	TRUE	0.0138357	19	93	2	0.0215054	0.105263	GO:0000212	GO:BP	meiotic spindle organization	21017	60
All	TRUE	0.013925	28	63	2	0.031746	0.0714286	GO:0010758	GO:BP	regulation of macrophage chemotaxis	21017	4379
All	TRUE	0.0139478	77	23	2	0.0869565	0.025974	GO:0061614	GO:BP	miRNA transcription	21017	15585
All	TRUE	0.013974	1976	53	12	0.226415	0.00607287	GO:0051649	GO:BP	establishment of localization in cell	21017	13862
All	TRUE	0.0141528	3	23	1	0.0434783	0.333333	GO:0072262	GO:BP	metanephric glomerular mesangial cell proliferation involved in metanephros development	21017	17292
All	TRUE	0.0141528	118	53	3	0.0566038	0.0254237	GO:0043534	GO:BP	blood vessel endothelial cell migration	21017	10755
All	TRUE	0.0141528	274	47	4	0.0851064	0.0145985	GO:0071695	GO:BP	anatomical structure maturation	21017	16863
All	TRUE	0.0141528	28	64	2	0.03125	0.0714286	GO:0002227	GO:BP	innate immune response in mucosa	21017	760
All	TRUE	0.0141528	5	14	1	0.0714286	0.2	GO:0060319	GO:BP	primitive erythrocyte differentiation	21017	14531
All	TRUE	0.0141528	3	23	1	0.0434783	0.333333	GO:0098759	GO:BP	cellular response to interleukin-8	21017	18878
All	TRUE	0.0141528	1	70	1	0.0142857	1	GO:0033606	GO:BP	chemokine receptor transport within lipid bilayer	21017	8312
All	TRUE	0.0141528	1	70	1	0.0142857	1	GO:0032595	GO:BP	B cell receptor transport within lipid bilayer	21017	7643
All	TRUE	0.0141528	1	70	1	0.0142857	1	GO:0032597	GO:BP	B cell receptor transport into membrane raft	21017	7645
All	TRUE	0.0141528	1	70	1	0.0142857	1	GO:0032599	GO:BP	protein transport out of membrane raft	21017	7647
All	TRUE	0.0141528	1	70	1	0.0142857	1	GO:0032600	GO:BP	chemokine receptor transport out of membrane raft	21017	7648
All	TRUE	0.0141528	5	14	1	0.0714286	0.2	GO:1903391	GO:BP	regulation of adherens junction organization	21017	22970
All	TRUE	0.0141528	3	23	1	0.0434783	0.333333	GO:0098758	GO:BP	response to interleukin-8	21017	18877
All	TRUE	0.0141528	3	23	1	0.0434783	0.333333	GO:2000182	GO:BP	regulation of progesterone biosynthetic process	21017	25514
All	TRUE	0.0141528	1	70	1	0.0142857	1	GO:0032913	GO:BP	negative regulation of transforming growth factor beta3 production	21017	7905
All	TRUE	0.0141528	3	23	1	0.0434783	0.333333	GO:0060086	GO:BP	circadian temperature homeostasis	21017	14345
All	TRUE	0.0141528	485	63	6	0.0952381	0.0123711	GO:0050808	GO:BP	synapse organization	21017	13274
All	TRUE	0.0141528	36	50	2	0.04	0.0555556	GO:0006882	GO:BP	intracellular zinc ion homeostasis	21017	2538
All	TRUE	0.0141528	5	14	1	0.0714286	0.2	GO:0038033	GO:BP	positive regulation of endothelial cell chemotaxis by VEGF-activated vascular endothelial growth factor receptor signaling pathway	21017	9673
All	TRUE	0.0141598	134	96	4	0.0416667	0.0298507	GO:0060048	GO:BP	cardiac muscle contraction	21017	14311
All	TRUE	0.0141598	434	94	7	0.0744681	0.016129	GO:0022411	GO:BP	cellular component disassembly	21017	6602
All	TRUE	0.014244	49	37	2	0.0540541	0.0408163	GO:0002686	GO:BP	negative regulation of leukocyte migration	21017	1204
All	TRUE	0.0142818	65	28	2	0.0714286	0.0307692	GO:0001885	GO:BP	endothelial cell development	21017	512
All	TRUE	0.0143662	355	37	4	0.108108	0.0112676	GO:0002696	GO:BP	positive regulation of leukocyte activation	21017	1214
All	TRUE	0.0143812	6	12	1	0.0833333	0.166667	GO:0006572	GO:BP	tyrosine catabolic process	21017	2291
All	TRUE	0.0143812	2	36	1	0.0277778	0.5	GO:0106135	GO:BP	negative regulation of cardiac muscle cell contraction	21017	19274
All	TRUE	0.0143812	4	18	1	0.0555556	0.25	GO:0048682	GO:BP	sprouting of injured axon	21017	12939
All	TRUE	0.014464	319	96	6	0.0625	0.0188088	GO:0043086	GO:BP	negative regulation of catalytic activity	21017	10519
All	TRUE	0.0145253	40	46	2	0.0434783	0.05	GO:0051438	GO:BP	regulation of ubiquitin-protein transferase activity	21017	13705
All	TRUE	0.0145317	1	73	1	0.0136986	1	GO:0097332	GO:BP	response to antipsychotic drug	21017	18606
All	TRUE	0.0145802	665	47	6	0.12766	0.00902256	GO:0007610	GO:BP	behavior	21017	3067
All	TRUE	0.0145802	19	98	2	0.0204082	0.105263	GO:1901970	GO:BP	positive regulation of mitotic sister chromatid separation	21017	21909
All	TRUE	0.0145906	23	81	2	0.0246914	0.0869565	GO:0034114	GO:BP	regulation of heterotypic cell-cell adhesion	21017	8422
All	TRUE	0.0145906	184	35	3	0.0857143	0.0163043	GO:0170039	GO:BP	proteinogenic amino acid metabolic process	21017	20287
All	TRUE	0.0145906	260	82	5	0.0609756	0.0192308	GO:0010001	GO:BP	glial cell differentiation	21017	3822
All	TRUE	0.0145906	1	74	1	0.0135135	1	GO:0010045	GO:BP	response to nickel cation	21017	3854
All	TRUE	0.0145906	2	37	1	0.027027	0.5	GO:0035759	GO:BP	mesangial cell-matrix adhesion	21017	9219
All	TRUE	0.0146149	89	21	2	0.0952381	0.0224719	GO:0032411	GO:BP	positive regulation of transporter activity	21017	7549
All	TRUE	0.0146149	358	60	5	0.0833333	0.0139665	GO:0007517	GO:BP	muscle organ development	21017	2999
All	TRUE	0.0147346	1556	28	7	0.25	0.00449871	GO:0022414	GO:BP	reproductive process	21017	6605
All	TRUE	0.0147346	180	73	4	0.0547945	0.0222222	GO:0051348	GO:BP	negative regulation of transferase activity	21017	13675
All	TRUE	0.0148746	33	57	2	0.0350877	0.0606061	GO:0060603	GO:BP	mammary gland duct morphogenesis	21017	14781
All	TRUE	0.0149103	434	31	4	0.129032	0.00921659	GO:0043434	GO:BP	response to peptide hormone	21017	10691
All	TRUE	0.015144	375	83	6	0.0722892	0.016	GO:0050863	GO:BP	regulation of T cell activation	21017	13311
All	TRUE	0.0151556	138	14	2	0.142857	0.0144928	GO:0030879	GO:BP	mammary gland development	21017	6949
All	TRUE	0.0151738	220	98	5	0.0510204	0.0227273	GO:1903046	GO:BP	meiotic cell cycle process	21017	22726
All	TRUE	0.0151943	20	96	2	0.0208333	0.1	GO:0006525	GO:BP	arginine metabolic process	21017	2246
All	TRUE	0.0152579	175	76	4	0.0526316	0.0228571	GO:1902905	GO:BP	positive regulation of supramolecular fiber organization	21017	22604
All	TRUE	0.0154173	52	37	2	0.0540541	0.0384615	GO:0030838	GO:BP	positive regulation of actin filament polymerization	21017	6923
All	TRUE	0.0154547	247	27	3	0.111111	0.0121457	GO:0097485	GO:BP	neuron projection guidance	21017	18673
All	TRUE	0.0154547	5	16	1	0.0625	0.2	GO:0038135	GO:BP	ERBB2-ERBB4 signaling pathway	21017	9722
All	TRUE	0.0154547	247	27	3	0.111111	0.0121457	GO:0007411	GO:BP	axon guidance	21017	2906
All	TRUE	0.015556	215	31	3	0.0967742	0.0139535	GO:0071383	GO:BP	cellular response to steroid hormone stimulus	21017	16635
All	TRUE	0.015556	72	27	2	0.0740741	0.0277778	GO:0048844	GO:BP	artery morphogenesis	21017	13088
All	TRUE	0.015578	81	1	1	1	0.0123457	GO:1901657	GO:BP	glycosyl compound metabolic process	21017	21624
All	TRUE	0.0156945	31	63	2	0.031746	0.0645161	GO:0010575	GO:BP	positive regulation of vascular endothelial growth factor production	21017	4228
All	TRUE	0.0157065	82	1	1	1	0.0121951	GO:0019233	GO:BP	sensory perception of pain	21017	5607
All	TRUE	0.0157065	82	1	1	1	0.0121951	GO:0072527	GO:BP	pyrimidine-containing compound metabolic process	21017	17429
All	TRUE	0.0157885	53	37	2	0.0540541	0.0377358	GO:0048260	GO:BP	positive regulation of receptor-mediated endocytosis	21017	12612
All	TRUE	0.0159234	42	2	1	0.5	0.0238095	GO:0030866	GO:BP	cortical actin cytoskeleton organization	21017	6947
All	TRUE	0.0159234	6	14	1	0.0714286	0.166667	GO:0036324	GO:BP	vascular endothelial growth factor receptor-2 signaling pathway	21017	9565
All	TRUE	0.0159234	125	16	2	0.125	0.016	GO:0038127	GO:BP	ERBB signaling pathway	21017	9716
All	TRUE	0.0159234	682	96	9	0.09375	0.0131965	GO:0071363	GO:BP	cellular response to growth factor stimulus	21017	16615
All	TRUE	0.0159234	3	28	1	0.0357143	0.333333	GO:0060559	GO:BP	positive regulation of calcidiol 1-monooxygenase activity	21017	14743
All	TRUE	0.0159234	6	14	1	0.0714286	0.166667	GO:0060754	GO:BP	positive regulation of mast cell chemotaxis	21017	14922
All	TRUE	0.0159515	265	83	5	0.060241	0.0188679	GO:0070663	GO:BP	regulation of leukocyte proliferation	21017	16244
All	TRUE	0.0159556	372	37	4	0.108108	0.0107527	GO:0050867	GO:BP	positive regulation of cell activation	21017	13315
All	TRUE	0.0159556	71	28	2	0.0714286	0.028169	GO:0046888	GO:BP	negative regulation of hormone secretion	21017	12423
All	TRUE	0.0159556	193	35	3	0.0857143	0.015544	GO:0170033	GO:BP	L-amino acid metabolic process	21017	20281
All	TRUE	0.0160829	35	57	2	0.0350877	0.0571429	GO:0030224	GO:BP	monocyte differentiation	21017	6732
All	TRUE	0.0162451	101	20	2	0.1	0.019802	GO:2000278	GO:BP	regulation of DNA biosynthetic process	21017	25603
All	TRUE	0.0163085	72	28	2	0.0714286	0.0277778	GO:0032722	GO:BP	positive regulation of chemokine production	21017	7767
All	TRUE	0.0163085	375	37	4	0.108108	0.0106667	GO:0032535	GO:BP	regulation of cellular component size	21017	7629
All	TRUE	0.0163085	1	87	1	0.0114943	1	GO:0045769	GO:BP	negative regulation of asymmetric cell division	21017	11603
All	TRUE	0.0163085	113	18	2	0.111111	0.0176991	GO:0061387	GO:BP	regulation of extent of cell growth	21017	15458
All	TRUE	0.0164175	11	8	1	0.125	0.0909091	GO:1990961	GO:BP	xenobiotic detoxification by transmembrane export across the plasma membrane	21017	25355
All	TRUE	0.0164175	2	44	1	0.0227273	0.5	GO:1903121	GO:BP	regulation of TRAIL-activated apoptotic signaling pathway	21017	22781
All	TRUE	0.0168099	115	18	2	0.111111	0.0173913	GO:0031644	GO:BP	regulation of nervous system process	21017	7254
All	TRUE	0.0168634	141	98	4	0.0408163	0.0283688	GO:0061982	GO:BP	meiosis I cell cycle process	21017	15766
All	TRUE	0.0168988	7	13	1	0.0769231	0.142857	GO:0046543	GO:BP	development of secondary female sexual characteristics	21017	12228
All	TRUE	0.0170022	39	53	2	0.0377358	0.0512821	GO:1903115	GO:BP	regulation of actin filament-based movement	21017	22777
All	TRUE	0.0170022	193	72	4	0.0555556	0.0207254	GO:0032200	GO:BP	telomere organization	21017	7392
All	TRUE	0.0170285	2	46	1	0.0217391	0.5	GO:0070194	GO:BP	synaptonemal complex disassembly	21017	15978
All	TRUE	0.017056	72	96	3	0.03125	0.0416667	GO:0170040	GO:BP	proteinogenic amino acid catabolic process	21017	20288
All	TRUE	0.017085	3	31	1	0.0322581	0.333333	GO:0071400	GO:BP	cellular response to oleic acid	21017	16652
All	TRUE	0.017085	3	31	1	0.0322581	0.333333	GO:0071418	GO:BP	cellular response to amine stimulus	21017	16669
All	TRUE	0.017085	91	23	2	0.0869565	0.021978	GO:2000628	GO:BP	regulation of miRNA metabolic process	21017	25910
All	TRUE	0.017085	234	96	5	0.0520833	0.0213675	GO:0060047	GO:BP	heart contraction	21017	14310
All	TRUE	0.017085	3	31	1	0.0322581	0.333333	GO:0010046	GO:BP	response to mycotoxin	21017	3855
All	TRUE	0.0172391	184	76	4	0.0526316	0.0217391	GO:0051495	GO:BP	positive regulation of cytoskeleton organization	21017	13750
All	TRUE	0.0173849	140	50	3	0.06	0.0214286	GO:0098754	GO:BP	detoxification	21017	18873
All	TRUE	0.0174815	8	12	1	0.0833333	0.125	GO:0002840	GO:BP	regulation of T cell mediated immune response to tumor cell	21017	1350
All	TRUE	0.0174815	8	12	1	0.0833333	0.125	GO:0006559	GO:BP	L-phenylalanine catabolic process	21017	2278
All	TRUE	0.0174815	8	12	1	0.0833333	0.125	GO:1902222	GO:BP	erythrose 4-phosphate/phosphoenolpyruvate family amino acid catabolic process	21017	22121
All	TRUE	0.0174815	8	12	1	0.0833333	0.125	GO:0006558	GO:BP	L-phenylalanine metabolic process	21017	2277
All	TRUE	0.0175467	397	36	4	0.111111	0.0100756	GO:0042692	GO:BP	muscle cell differentiation	21017	10302
All	TRUE	0.0175884	95	74	3	0.0405405	0.0315789	GO:0061337	GO:BP	cardiac conduction	21017	15419
All	TRUE	0.0176195	23	93	2	0.0215054	0.0869565	GO:1903429	GO:BP	regulation of cell maturation	21017	23000
All	TRUE	0.0176988	7	14	1	0.0714286	0.142857	GO:0031077	GO:BP	post-embryonic camera-type eye development	21017	7021
All	TRUE	0.0176988	7	14	1	0.0714286	0.142857	GO:1901165	GO:BP	positive regulation of trophoblast cell migration	21017	21269
All	TRUE	0.0176988	49	2	1	0.5	0.0204082	GO:0007520	GO:BP	myoblast fusion	21017	3002
All	TRUE	0.0176988	7	14	1	0.0714286	0.142857	GO:0048842	GO:BP	positive regulation of axon extension involved in axon guidance	21017	13086
All	TRUE	0.0177	34	63	2	0.031746	0.0588235	GO:0010574	GO:BP	regulation of vascular endothelial growth factor production	21017	4227
All	TRUE	0.0179397	2	50	1	0.02	0.5	GO:0071579	GO:BP	regulation of zinc ion transport	21017	16770
All	TRUE	0.0179397	2	50	1	0.02	0.5	GO:1990359	GO:BP	stress response to zinc ion	21017	25140
All	TRUE	0.0179397	157	14	2	0.142857	0.0127389	GO:0048754	GO:BP	branching morphogenesis of an epithelial tube	21017	13005
All	TRUE	0.0179397	74	96	3	0.03125	0.0405405	GO:0055117	GO:BP	regulation of cardiac muscle contraction	21017	14257
All	TRUE	0.0179397	2	50	1	0.02	0.5	GO:0010312	GO:BP	detoxification of zinc ion	21017	4055
All	TRUE	0.0181	101	1	1	1	0.00990099	GO:0034308	GO:BP	primary alcohol metabolic process	21017	8562
All	TRUE	0.0181886	51	2	1	0.5	0.0196078	GO:0030865	GO:BP	cortical cytoskeleton organization	21017	6946
All	TRUE	0.0181886	2	51	1	0.0196078	0.5	GO:0098886	GO:BP	modification of dendritic spine	21017	18931
All	TRUE	0.0181886	37	59	2	0.0338983	0.0540541	GO:0046627	GO:BP	negative regulation of insulin receptor signaling pathway	21017	12264
All	TRUE	0.0183684	753	74	8	0.108108	0.0106242	GO:0098916	GO:BP	anterograde trans-synaptic signaling	21017	18949
All	TRUE	0.0183684	753	74	8	0.108108	0.0106242	GO:0007268	GO:BP	chemical synaptic transmission	21017	2796
All	TRUE	0.018373	196	37	3	0.0810811	0.0153061	GO:0031345	GO:BP	negative regulation of cell projection organization	21017	7136
All	TRUE	0.0185417	124	18	2	0.111111	0.016129	GO:0048675	GO:BP	axon extension	21017	12933
All	TRUE	0.0185985	3	35	1	0.0285714	0.333333	GO:0009097	GO:BP	isoleucine biosynthetic process	21017	3269
All	TRUE	0.0189162	3	36	1	0.0277778	0.333333	GO:0060988	GO:BP	lipid tube assembly	21017	15114
All	TRUE	0.0189162	76	96	3	0.03125	0.0394737	GO:0170035	GO:BP	L-amino acid catabolic process	21017	20283
All	TRUE	0.0189162	199	37	3	0.0810811	0.0150754	GO:0031334	GO:BP	positive regulation of protein-containing complex assembly	21017	7125
All	TRUE	0.0189162	9	12	1	0.0833333	0.111111	GO:0002424	GO:BP	T cell mediated immune response to tumor cell	21017	947
All	TRUE	0.0189162	439	76	6	0.0789474	0.0136674	GO:0030099	GO:BP	myeloid cell differentiation	21017	6677
All	TRUE	0.0189162	9	12	1	0.0833333	0.111111	GO:0042436	GO:BP	indole-containing compound catabolic process	21017	10176
All	TRUE	0.0189162	38	59	2	0.0338983	0.0526316	GO:1900077	GO:BP	negative regulation of cellular response to insulin stimulus	21017	20374
All	TRUE	0.0189162	76	96	3	0.03125	0.0394737	GO:1904063	GO:BP	negative regulation of cation transmembrane transport	21017	23502
All	TRUE	0.0189162	9	12	1	0.0833333	0.111111	GO:0006569	GO:BP	tryptophan catabolic process	21017	2288
All	TRUE	0.0189438	759	74	8	0.108108	0.0105402	GO:0099537	GO:BP	trans-synaptic signaling	21017	19116
All	TRUE	0.0190208	48	47	2	0.0425532	0.0416667	GO:0061756	GO:BP	leukocyte adhesion to vascular endothelial cell	21017	15650
All	TRUE	0.0190901	28	81	2	0.0246914	0.0714286	GO:0006027	GO:BP	glycosaminoglycan catabolic process	21017	1900
All	TRUE	0.0191848	111	1	1	1	0.00900901	GO:0007040	GO:BP	lysosome organization	21017	2644
All	TRUE	0.0191848	100	74	3	0.0405405	0.03	GO:0002027	GO:BP	regulation of heart rate	21017	629
All	TRUE	0.0191848	8	14	1	0.0714286	0.125	GO:0060947	GO:BP	cardiac vascular smooth muscle cell differentiation	21017	15077
All	TRUE	0.0191848	140	53	3	0.0566038	0.0214286	GO:0032388	GO:BP	positive regulation of intracellular transport	21017	7542
All	TRUE	0.0191848	111	1	1	1	0.00900901	GO:0080171	GO:BP	lytic vacuole organization	21017	17845
All	TRUE	0.0191848	8	14	1	0.0714286	0.125	GO:0060753	GO:BP	regulation of mast cell chemotaxis	21017	14921
All	TRUE	0.0191848	14	8	1	0.125	0.0714286	GO:0046618	GO:BP	xenobiotic export from cell	21017	12258
All	TRUE	0.0191848	713	96	9	0.09375	0.0126227	GO:0070848	GO:BP	response to growth factor	21017	16340
All	TRUE	0.0191848	3	37	1	0.027027	0.333333	GO:0097026	GO:BP	dendritic cell dendrite assembly	21017	18450
All	TRUE	0.0191848	4	28	1	0.0357143	0.25	GO:0070164	GO:BP	negative regulation of adiponectin secretion	21017	15957
All	TRUE	0.0191848	8	14	1	0.0714286	0.125	GO:0045602	GO:BP	negative regulation of endothelial cell differentiation	21017	11453
All	TRUE	0.0191848	148	50	3	0.06	0.0202703	GO:1903531	GO:BP	negative regulation of secretion by cell	21017	23081
All	TRUE	0.0191848	8	14	1	0.0714286	0.125	GO:0038089	GO:BP	positive regulation of cell migration by vascular endothelial growth factor signaling pathway	21017	9689
All	TRUE	0.0191848	3	37	1	0.027027	0.333333	GO:2000547	GO:BP	regulation of dendritic cell dendrite assembly	21017	25848
All	TRUE	0.0191848	4	28	1	0.0357143	0.25	GO:0014805	GO:BP	smooth muscle adaptation	21017	4685
All	TRUE	0.0192535	245	96	5	0.0520833	0.0204082	GO:0003015	GO:BP	heart process	21017	1466
All	TRUE	0.0194779	92	81	3	0.037037	0.0326087	GO:1903510	GO:BP	mucopolysaccharide metabolic process	21017	23060
All	TRUE	0.0195771	5	23	1	0.0434783	0.2	GO:0072223	GO:BP	metanephric glomerular mesangium development	21017	17253
All	TRUE	0.0195771	101	74	3	0.0405405	0.029703	GO:0070252	GO:BP	actin-mediated cell contraction	21017	16020
All	TRUE	0.0195771	5	23	1	0.0434783	0.2	GO:0071504	GO:BP	cellular response to heparin	21017	16737
All	TRUE	0.0195946	115	1	1	1	0.00869565	GO:0006766	GO:BP	vitamin metabolic process	21017	2455
All	TRUE	0.0196197	311	48	4	0.0833333	0.0128617	GO:0044403	GO:BP	biological process involved in symbiotic interaction	21017	10991
All	TRUE	0.0196782	4	29	1	0.0344828	0.25	GO:0045329	GO:BP	carnitine biosynthetic process	21017	11358
All	TRUE	0.0198964	171	87	4	0.045977	0.0233918	GO:0061351	GO:BP	neural precursor cell proliferation	21017	15426
All	TRUE	0.0201449	180	83	4	0.0481928	0.0222222	GO:0042129	GO:BP	regulation of T cell proliferation	21017	9983
All	TRUE	0.0201536	1711	57	11	0.192982	0.00642899	GO:0042592	GO:BP	homeostatic process	21017	10252
All	TRUE	0.0202048	548	28	4	0.142857	0.00729927	GO:0010817	GO:BP	regulation of hormone levels	21017	4429
All	TRUE	0.0202048	15	8	1	0.125	0.0666667	GO:0044070	GO:BP	regulation of monoatomic anion transport	21017	10901
All	TRUE	0.0202048	15	8	1	0.125	0.0666667	GO:0035627	GO:BP	ceramide transport	21017	9126
All	TRUE	0.0202762	592	96	8	0.0833333	0.0135135	GO:0044092	GO:BP	negative regulation of molecular function	21017	10914
All	TRUE	0.0204731	220	35	3	0.0857143	0.0136364	GO:1901605	GO:BP	alpha-amino acid metabolic process	21017	21589
All	TRUE	0.0204976	38	63	2	0.031746	0.0526316	GO:0010573	GO:BP	vascular endothelial growth factor production	21017	4226
All	TRUE	0.0205674	240	63	4	0.0634921	0.0166667	GO:0002274	GO:BP	myeloid leukocyte activation	21017	806
All	TRUE	0.0205674	1215	48	8	0.166667	0.00658436	GO:0071495	GO:BP	cellular response to endogenous stimulus	21017	16728
All	TRUE	0.0206972	9	14	1	0.0714286	0.111111	GO:1905603	GO:BP	regulation of blood-brain barrier permeability	21017	24761
All	TRUE	0.0206972	4	31	1	0.0322581	0.25	GO:0034201	GO:BP	response to oleic acid	21017	8501
All	TRUE	0.0206972	9	14	1	0.0714286	0.111111	GO:1900748	GO:BP	positive regulation of vascular endothelial growth factor signaling pathway	21017	20920
All	TRUE	0.0206972	9	14	1	0.0714286	0.111111	GO:1905278	GO:BP	positive regulation of epithelial tube formation	21017	24496
All	TRUE	0.0206972	7	18	1	0.0555556	0.142857	GO:0051971	GO:BP	positive regulation of transmission of nerve impulse	21017	14040
All	TRUE	0.0206972	9	14	1	0.0714286	0.111111	GO:0090037	GO:BP	positive regulation of protein kinase C signaling	21017	17971
All	TRUE	0.0206972	62	2	1	0.5	0.016129	GO:0000768	GO:BP	syncytium formation by plasma membrane fusion	21017	234
All	TRUE	0.0206972	288	53	4	0.0754717	0.0138889	GO:0030336	GO:BP	negative regulation of cell migration	21017	6782
All	TRUE	0.0206972	9	14	1	0.0714286	0.111111	GO:1905276	GO:BP	regulation of epithelial tube formation	21017	24494
All	TRUE	0.0206972	279	28	3	0.107143	0.0107527	GO:0010721	GO:BP	negative regulation of cell development	21017	4347
All	TRUE	0.0206972	9	14	1	0.0714286	0.111111	GO:0060215	GO:BP	primitive hemopoiesis	21017	14439
All	TRUE	0.0206972	6	21	1	0.047619	0.166667	GO:0060453	GO:BP	regulation of gastric acid secretion	21017	14651
All	TRUE	0.0206972	62	2	1	0.5	0.016129	GO:0140253	GO:BP	cell-cell fusion	21017	19722
All	TRUE	0.0206972	9	14	1	0.0714286	0.111111	GO:1903589	GO:BP	positive regulation of blood vessel endothelial cell proliferation involved in sprouting angiogenesis	21017	23129
All	TRUE	0.0206972	7	18	1	0.0555556	0.142857	GO:0097402	GO:BP	neuroblast migration	21017	18649
All	TRUE	0.0206972	9	14	1	0.0714286	0.111111	GO:0060982	GO:BP	coronary artery morphogenesis	21017	15109
All	TRUE	0.0207885	53	46	2	0.0434783	0.0377358	GO:0044818	GO:BP	mitotic G2/M transition checkpoint	21017	11174
All	TRUE	0.0207885	87	89	3	0.0337079	0.0344828	GO:0044773	GO:BP	mitotic DNA damage checkpoint signaling	21017	11149
All	TRUE	0.0208759	70	35	2	0.0571429	0.0285714	GO:1901607	GO:BP	alpha-amino acid biosynthetic process	21017	21591
All	TRUE	0.0208759	107	23	2	0.0869565	0.0186916	GO:0010586	GO:BP	miRNA metabolic process	21017	4234
All	TRUE	0.020878	16	8	1	0.125	0.0625	GO:0047484	GO:BP	regulation of response to osmotic stress	21017	12457
All	TRUE	0.020878	8	16	1	0.0625	0.125	GO:0051541	GO:BP	elastin metabolic process	21017	13772
All	TRUE	0.0209666	253	96	5	0.0520833	0.0197628	GO:1903522	GO:BP	regulation of blood circulation	21017	23072
All	TRUE	0.0210333	163	48	3	0.0625	0.0184049	GO:0044409	GO:BP	symbiont entry into host	21017	10994
All	TRUE	0.0210982	294	27	3	0.111111	0.0102041	GO:0051146	GO:BP	striated muscle cell differentiation	21017	13529
All	TRUE	0.0210982	537	46	5	0.108696	0.00931099	GO:0009896	GO:BP	positive regulation of catabolic process	21017	3756
All	TRUE	0.0210982	10	13	1	0.0769231	0.1	GO:0045136	GO:BP	development of secondary sexual characteristics	21017	11293
All	TRUE	0.0210982	783	74	8	0.108108	0.0102171	GO:0099536	GO:BP	synaptic signaling	21017	19115
All	TRUE	0.0213297	4	33	1	0.030303	0.25	GO:1905448	GO:BP	positive regulation of mitochondrial ATP synthesis coupled electron transport	21017	24642
All	TRUE	0.0213297	6	22	1	0.0454545	0.166667	GO:0090027	GO:BP	negative regulation of monocyte chemotaxis	21017	17961
All	TRUE	0.0213297	66	2	1	0.5	0.0151515	GO:0006949	GO:BP	syncytium formation	21017	2581
All	TRUE	0.0213728	39	64	2	0.03125	0.0512821	GO:0002385	GO:BP	mucosal immune response	21017	912
All	TRUE	0.0214205	7	19	1	0.0526316	0.142857	GO:0044785	GO:BP	metaphase/anaphase transition of meiotic cell cycle	21017	11157
All	TRUE	0.0216136	85	93	3	0.0322581	0.0352941	GO:0032436	GO:BP	positive regulation of proteasomal ubiquitin-dependent protein catabolic process	21017	7565
All	TRUE	0.0216175	161	96	4	0.0416667	0.0248447	GO:0006937	GO:BP	regulation of muscle contraction	21017	2576
All	TRUE	0.0222604	71	36	2	0.0555556	0.028169	GO:0014015	GO:BP	positive regulation of gliogenesis	21017	4588
All	TRUE	0.0222608	10	14	1	0.0714286	0.1	GO:1902966	GO:BP	positive regulation of protein localization to early endosome	21017	22652
All	TRUE	0.0222608	4	35	1	0.0285714	0.25	GO:0042866	GO:BP	pyruvate biosynthetic process	21017	10419
All	TRUE	0.0222608	10	14	1	0.0714286	0.1	GO:2000048	GO:BP	negative regulation of cell-cell adhesion mediated by cadherin	21017	25408
All	TRUE	0.0222608	5	28	1	0.0357143	0.2	GO:0045917	GO:BP	positive regulation of complement activation	21017	11711
All	TRUE	0.0222608	4	35	1	0.0285714	0.25	GO:0006567	GO:BP	threonine catabolic process	21017	2286
All	TRUE	0.0222608	2	70	1	0.0142857	0.5	GO:0032907	GO:BP	transforming growth factor beta3 production	21017	7899
All	TRUE	0.0222608	10	14	1	0.0714286	0.1	GO:0010749	GO:BP	regulation of nitric oxide mediated signal transduction	21017	4370
All	TRUE	0.0222608	2	70	1	0.0142857	0.5	GO:0032910	GO:BP	regulation of transforming growth factor beta3 production	21017	7902
All	TRUE	0.0222608	10	14	1	0.0714286	0.1	GO:1902965	GO:BP	regulation of protein localization to early endosome	21017	22651
All	TRUE	0.0222608	253	98	5	0.0510204	0.0197628	GO:0090068	GO:BP	positive regulation of cell cycle process	21017	17994
All	TRUE	0.0223993	1517	93	14	0.150538	0.00922874	GO:0048699	GO:BP	generation of neurons	21017	12956
All	TRUE	0.0223993	41	63	2	0.031746	0.0487805	GO:0048246	GO:BP	macrophage chemotaxis	21017	12604
All	TRUE	0.0223993	27	96	2	0.0208333	0.0740741	GO:0007263	GO:BP	nitric oxide mediated signal transduction	21017	2791
All	TRUE	0.0223993	272	30	3	0.1	0.0110294	GO:0003018	GO:BP	vascular process in circulatory system	21017	1469
All	TRUE	0.0224018	84	96	3	0.03125	0.0357143	GO:0034766	GO:BP	negative regulation of monoatomic ion transmembrane transport	21017	8735
All	TRUE	0.0224526	164	16	2	0.125	0.0121951	GO:0030307	GO:BP	positive regulation of cell growth	21017	6762
All	TRUE	0.0226232	91	89	3	0.0337079	0.032967	GO:0044774	GO:BP	mitotic DNA integrity checkpoint signaling	21017	11150
All	TRUE	0.0226526	4	36	1	0.0277778	0.25	GO:1904878	GO:BP	negative regulation of calcium ion transmembrane transport via high voltage-gated calcium channel	21017	24185
All	TRUE	0.0226761	221	37	3	0.0810811	0.0135747	GO:1901654	GO:BP	response to ketone	21017	21621
All	TRUE	0.0229135	57	46	2	0.0434783	0.0350877	GO:0007062	GO:BP	sister chromatid cohesion	21017	2660
All	TRUE	0.0229935	497	51	5	0.0980392	0.0100604	GO:0044089	GO:BP	positive regulation of cellular component biogenesis	21017	10911
All	TRUE	0.023082	4	37	1	0.027027	0.25	GO:0038116	GO:BP	chemokine (C-C motif) ligand 21 signaling pathway	21017	9710
All	TRUE	0.023082	4	37	1	0.027027	0.25	GO:0002408	GO:BP	myeloid dendritic cell chemotaxis	21017	932
All	TRUE	0.023082	4	37	1	0.027027	0.25	GO:1903237	GO:BP	negative regulation of leukocyte tethering or rolling	21017	22849
All	TRUE	0.023082	102	26	2	0.0769231	0.0196078	GO:0032963	GO:BP	collagen metabolic process	21017	7947
All	TRUE	0.023082	928	28	5	0.178571	0.00538793	GO:0051093	GO:BP	negative regulation of developmental process	21017	13488
All	TRUE	0.0231309	42	63	2	0.031746	0.047619	GO:0014002	GO:BP	astrocyte development	21017	4575
All	TRUE	0.0232066	95	28	2	0.0714286	0.0210526	GO:0002709	GO:BP	regulation of T cell mediated immunity	21017	1227
All	TRUE	0.0235256	151	1	1	1	0.00662252	GO:0008277	GO:BP	regulation of G protein-coupled receptor signaling pathway	21017	3149
All	TRUE	0.0235516	304	53	4	0.0754717	0.0131579	GO:2000146	GO:BP	negative regulation of cell motility	21017	25494
All	TRUE	0.0235516	96	28	2	0.0714286	0.0208333	GO:0032642	GO:BP	regulation of chemokine production	21017	7689
All	TRUE	0.0235516	96	28	2	0.0714286	0.0208333	GO:0032602	GO:BP	chemokine production	21017	7650
All	TRUE	0.0235516	47	57	2	0.0350877	0.0425532	GO:0060443	GO:BP	mammary gland morphogenesis	21017	14641
All	TRUE	0.0236036	44	61	2	0.0327869	0.0454545	GO:0030261	GO:BP	chromosome condensation	21017	6749
All	TRUE	0.0236065	177	47	3	0.0638298	0.0169492	GO:0050806	GO:BP	positive regulation of synaptic transmission	21017	13272
All	TRUE	0.0236755	87	31	2	0.0645161	0.0229885	GO:0051591	GO:BP	response to cAMP	21017	13808
All	TRUE	0.0236872	7	22	1	0.0454545	0.142857	GO:0070262	GO:BP	peptidyl-serine dephosphorylation	21017	16026
All	TRUE	0.0236872	7	22	1	0.0454545	0.142857	GO:1903753	GO:BP	negative regulation of p38MAPK cascade	21017	23254
All	TRUE	0.0238185	5	31	1	0.0322581	0.2	GO:0071242	GO:BP	cellular response to ammonium ion	21017	16503
All	TRUE	0.0239394	13	12	1	0.0833333	0.0769231	GO:0006586	GO:BP	indolalkylamine metabolic process	21017	2305
All	TRUE	0.0241351	168	50	3	0.06	0.0178571	GO:0051048	GO:BP	negative regulation of secretion	21017	13458
All	TRUE	0.0241847	308	83	5	0.060241	0.0162338	GO:0046651	GO:BP	lymphocyte proliferation	21017	12287
All	TRUE	0.0241853	211	40	3	0.075	0.014218	GO:1901888	GO:BP	regulation of cell junction assembly	21017	21832
All	TRUE	0.0241888	28	98	2	0.0204082	0.0714286	GO:0051984	GO:BP	positive regulation of chromosome segregation	21017	14046
All	TRUE	0.0241888	57	48	2	0.0416667	0.0350877	GO:0052372	GO:BP	modulation by symbiont of entry into host	21017	14118
All	TRUE	0.0241888	98	28	2	0.0714286	0.0204082	GO:2001237	GO:BP	negative regulation of extrinsic apoptotic signaling pathway	21017	26426
All	TRUE	0.0242564	169	96	4	0.0416667	0.0236686	GO:0007204	GO:BP	positive regulation of cytosolic calcium ion concentration	21017	2759
All	TRUE	0.0242911	7	23	1	0.0434783	0.142857	GO:0072126	GO:BP	positive regulation of glomerular mesangial cell proliferation	21017	17157
All	TRUE	0.0242911	7	23	1	0.0434783	0.142857	GO:0071503	GO:BP	response to heparin	21017	16736
All	TRUE	0.0242911	536	31	4	0.129032	0.00746269	GO:0071407	GO:BP	cellular response to organic cyclic compound	21017	16659
All	TRUE	0.0242911	43	64	2	0.03125	0.0465116	GO:0002251	GO:BP	organ or tissue specific immune response	21017	783
All	TRUE	0.0242911	10	16	1	0.0625	0.1	GO:0038130	GO:BP	ERBB4 signaling pathway	21017	9719
All	TRUE	0.0242911	7	23	1	0.0434783	0.142857	GO:0006701	GO:BP	progesterone biosynthetic process	21017	2408
All	TRUE	0.0242911	719	51	6	0.117647	0.00834492	GO:0030036	GO:BP	actin cytoskeleton organization	21017	6660
All	TRUE	0.0242911	7	23	1	0.0434783	0.142857	GO:0044029	GO:BP	positive regulation of gene expression via chromosomal CpG island demethylation	21017	10888
All	TRUE	0.0242911	34	81	2	0.0246914	0.0588235	GO:0006026	GO:BP	aminoglycan catabolic process	21017	1899
All	TRUE	0.0243337	79	35	2	0.0571429	0.0253165	GO:0008652	GO:BP	amino acid biosynthetic process	21017	3223
All	TRUE	0.0243817	18	9	1	0.111111	0.0555556	GO:0018126	GO:BP	protein hydroxylation	21017	5332
All	TRUE	0.0243951	215	76	4	0.0526316	0.0186047	GO:0045637	GO:BP	regulation of myeloid cell differentiation	21017	11488
All	TRUE	0.0244985	29	96	2	0.0208333	0.0689655	GO:0043267	GO:BP	negative regulation of potassium ion transport	21017	10591
All	TRUE	0.0247092	595	44	5	0.113636	0.00840336	GO:0044283	GO:BP	small molecule biosynthetic process	21017	10950
All	TRUE	0.0248146	104	27	2	0.0740741	0.0192308	GO:0060840	GO:BP	artery development	21017	14985
All	TRUE	0.0249286	312	83	5	0.060241	0.0160256	GO:0030217	GO:BP	T cell differentiation	21017	6725
All	TRUE	0.0249655	158	18	2	0.111111	0.0126582	GO:0050770	GO:BP	regulation of axonogenesis	21017	13244
All	TRUE	0.0249655	12	14	1	0.0714286	0.0833333	GO:0002551	GO:BP	mast cell chemotaxis	21017	1072
All	TRUE	0.0249655	6	28	1	0.0357143	0.166667	GO:0033091	GO:BP	positive regulation of immature T cell proliferation	21017	8039
All	TRUE	0.0249655	6	28	1	0.0357143	0.166667	GO:0033092	GO:BP	positive regulation of immature T cell proliferation in thymus	21017	8040
All	TRUE	0.0249655	12	14	1	0.0714286	0.0833333	GO:1902946	GO:BP	protein localization to early endosome	21017	22634
All	TRUE	0.0249655	205	14	2	0.142857	0.0097561	GO:0050679	GO:BP	positive regulation of epithelial cell proliferation	21017	13213
All	TRUE	0.0249655	8	21	1	0.047619	0.125	GO:1904045	GO:BP	cellular response to aldosterone	21017	23485
All	TRUE	0.0249655	12	14	1	0.0714286	0.0833333	GO:0097084	GO:BP	vascular associated smooth muscle cell development	21017	18481
All	TRUE	0.0252055	17	10	1	0.1	0.0588235	GO:1902036	GO:BP	regulation of hematopoietic stem cell differentiation	21017	21959
All	TRUE	0.0252071	2	85	1	0.0117647	0.5	GO:0071335	GO:BP	hair follicle cell proliferation	21017	16591
All	TRUE	0.0252071	40	71	2	0.028169	0.05	GO:0071459	GO:BP	protein localization to chromosome, centromeric region	21017	16692
All	TRUE	0.0252145	3	57	1	0.0175439	0.333333	GO:0061519	GO:BP	macrophage homeostasis	21017	15520
All	TRUE	0.0252145	3	57	1	0.0175439	0.333333	GO:0042488	GO:BP	positive regulation of odontogenesis of dentin-containing tooth	21017	10217
All	TRUE	0.0252145	3	57	1	0.0175439	0.333333	GO:0035702	GO:BP	monocyte homeostasis	21017	9176
All	TRUE	0.0252145	9	19	1	0.0526316	0.111111	GO:0090129	GO:BP	positive regulation of synapse maturation	21017	18042
All	TRUE	0.0253262	93	93	3	0.0322581	0.0322581	GO:0045132	GO:BP	meiotic chromosome segregation	21017	11292
All	TRUE	0.0253262	86	2	1	0.5	0.0116279	GO:0032456	GO:BP	endocytic recycling	21017	7571
All	TRUE	0.0255283	992	38	6	0.157895	0.00604839	GO:1901135	GO:BP	carbohydrate derivative metabolic process	21017	21243
All	TRUE	0.0255334	6	29	1	0.0344828	0.166667	GO:0006578	GO:BP	amino-acid betaine biosynthetic process	21017	2297
All	TRUE	0.0256029	5	35	1	0.0285714	0.2	GO:0006565	GO:BP	L-serine catabolic process	21017	2284
All	TRUE	0.0256029	5	35	1	0.0285714	0.2	GO:0009082	GO:BP	branched-chain amino acid biosynthetic process	21017	3255
All	TRUE	0.0256029	5	35	1	0.0285714	0.2	GO:0006566	GO:BP	threonine metabolic process	21017	2285
All	TRUE	0.025725	965	51	7	0.137255	0.00725389	GO:0044087	GO:BP	regulation of cellular component biogenesis	21017	10909
All	TRUE	0.025725	44	4	1	0.25	0.0227273	GO:0045494	GO:BP	photoreceptor cell maintenance	21017	11413
All	TRUE	0.0258694	88	33	2	0.0606061	0.0227273	GO:1901992	GO:BP	positive regulation of mitotic cell cycle phase transition	21017	21925
All	TRUE	0.0261344	55	53	2	0.0377358	0.0363636	GO:0098900	GO:BP	regulation of action potential	21017	18933
All	TRUE	0.0261475	2	90	1	0.0111111	0.5	GO:0140074	GO:BP	cardiac endothelial to mesenchymal transition	21017	19661
All	TRUE	0.0261475	1434	27	6	0.222222	0.0041841	GO:0030182	GO:BP	neuron differentiation	21017	6699
All	TRUE	0.0261475	2	90	1	0.0111111	0.5	GO:0003350	GO:BP	pulmonary myocardium development	21017	1770
All	TRUE	0.0261475	9	20	1	0.05	0.111111	GO:0046602	GO:BP	regulation of mitotic centrosome separation	21017	12252
All	TRUE	0.0261956	181	93	4	0.0430108	0.0220994	GO:1990138	GO:BP	neuron projection extension	21017	25092
All	TRUE	0.0262549	30	98	2	0.0204082	0.0666667	GO:1905820	GO:BP	positive regulation of chromosome separation	21017	24930
All	TRUE	0.0262613	13	14	1	0.0714286	0.0769231	GO:0071679	GO:BP	commissural neuron axon guidance	21017	16852
All	TRUE	0.0262613	1014	27	5	0.185185	0.00493097	GO:0031175	GO:BP	neuron projection development	21017	7086
All	TRUE	0.0262613	14	13	1	0.0769231	0.0714286	GO:0010838	GO:BP	positive regulation of keratinocyte proliferation	21017	4447
All	TRUE	0.0263778	822	46	6	0.130435	0.00729927	GO:0061024	GO:BP	membrane organization	21017	15141
All	TRUE	0.0264411	59	50	2	0.04	0.0338983	GO:0046686	GO:BP	response to cadmium ion	21017	12317
All	TRUE	0.0265053	182	93	4	0.0430108	0.021978	GO:0072331	GO:BP	signal transduction by p53 class mediator	21017	17354
All	TRUE	0.0265555	5	37	1	0.027027	0.2	GO:1904995	GO:BP	negative regulation of leukocyte adhesion to vascular endothelial cell	21017	24280
All	TRUE	0.0265555	372	46	4	0.0869565	0.0107527	GO:0042176	GO:BP	regulation of protein catabolic process	21017	10004
All	TRUE	0.0265555	47	63	2	0.031746	0.0425532	GO:0001774	GO:BP	microglial cell activation	21017	439
All	TRUE	0.0265712	96	31	2	0.0645161	0.0208333	GO:0071229	GO:BP	cellular response to acid chemical	21017	16491
All	TRUE	0.0265712	6	31	1	0.0322581	0.166667	GO:0006526	GO:BP	L-arginine biosynthetic process	21017	2247
All	TRUE	0.0265712	208	43	3	0.0697674	0.0144231	GO:0048469	GO:BP	cell maturation	21017	12770
All	TRUE	0.0265712	6	31	1	0.0322581	0.166667	GO:0060359	GO:BP	response to ammonium ion	21017	14567
All	TRUE	0.0266174	335	27	3	0.111111	0.00895522	GO:0060562	GO:BP	epithelial tube morphogenesis	21017	14746
All	TRUE	0.0266217	210	81	4	0.0493827	0.0190476	GO:0070374	GO:BP	positive regulation of ERK1 and ERK2 cascade	21017	16085
All	TRUE	0.0267834	4	47	1	0.0212766	0.25	GO:0110091	GO:BP	negative regulation of hippocampal neuron apoptotic process	21017	19406
All	TRUE	0.0268267	7	27	1	0.037037	0.142857	GO:1905653	GO:BP	positive regulation of artery morphogenesis	21017	24804
All	TRUE	0.0268267	3	63	1	0.015873	0.333333	GO:0038178	GO:BP	complement component C5a signaling pathway	21017	9752
All	TRUE	0.0268267	126	71	3	0.0422535	0.0238095	GO:0034502	GO:BP	protein localization to chromosome	21017	8668
All	TRUE	0.0268267	7	27	1	0.037037	0.142857	GO:1905651	GO:BP	regulation of artery morphogenesis	21017	24802
All	TRUE	0.0270119	169	18	2	0.111111	0.0118343	GO:1903034	GO:BP	regulation of response to wounding	21017	22714
All	TRUE	0.0271082	4002	62	20	0.322581	0.0049975	GO:0019219	GO:BP	regulation of nucleobase-containing compound metabolic process	21017	5596
All	TRUE	0.0271082	12	16	1	0.0625	0.0833333	GO:0051549	GO:BP	positive regulation of keratinocyte migration	21017	13780
All	TRUE	0.0271082	2	96	1	0.0104167	0.5	GO:0098923	GO:BP	retrograde trans-synaptic signaling by soluble gas	21017	18953
All	TRUE	0.0271082	12	16	1	0.0625	0.0833333	GO:0010561	GO:BP	negative regulation of glycoprotein biosynthetic process	21017	4214
All	TRUE	0.0271082	2	96	1	0.0104167	0.5	GO:0098924	GO:BP	retrograde trans-synaptic signaling by nitric oxide	21017	18954
All	TRUE	0.0272247	3454	62	18	0.290323	0.00521135	GO:2001141	GO:BP	regulation of RNA biosynthetic process	21017	26361
All	TRUE	0.0272723	122	25	2	0.08	0.0163934	GO:0072089	GO:BP	stem cell proliferation	21017	17122
All	TRUE	0.0273528	7	28	1	0.0357143	0.142857	GO:0031622	GO:BP	positive regulation of fever generation	21017	7239
All	TRUE	0.0273528	112	81	3	0.037037	0.0267857	GO:0030203	GO:BP	glycosaminoglycan metabolic process	21017	6712
All	TRUE	0.0273528	7	28	1	0.0357143	0.142857	GO:0031394	GO:BP	positive regulation of prostaglandin biosynthetic process	21017	7151
All	TRUE	0.0273528	14	14	1	0.0714286	0.0714286	GO:0097475	GO:BP	motor neuron migration	21017	18667
All	TRUE	0.0273528	7	28	1	0.0357143	0.142857	GO:0070163	GO:BP	regulation of adiponectin secretion	21017	15956
All	TRUE	0.0273528	14	14	1	0.0714286	0.0714286	GO:1905668	GO:BP	positive regulation of protein localization to endosome	21017	24813
All	TRUE	0.0273528	34	90	2	0.0222222	0.0588235	GO:0048841	GO:BP	regulation of axon extension involved in axon guidance	21017	13085
All	TRUE	0.0273528	654	27	4	0.148148	0.00611621	GO:0048812	GO:BP	neuron projection morphogenesis	21017	13058
All	TRUE	0.0273528	7	28	1	0.0357143	0.142857	GO:0070162	GO:BP	adiponectin secretion	21017	15955
All	TRUE	0.0273528	7	28	1	0.0357143	0.142857	GO:0060558	GO:BP	regulation of calcidiol 1-monooxygenase activity	21017	14742
All	TRUE	0.0274402	33	93	2	0.0215054	0.0606061	GO:0051642	GO:BP	centrosome localization	21017	13855
All	TRUE	0.0274402	33	93	2	0.0215054	0.0606061	GO:0061842	GO:BP	microtubule organizing center localization	21017	15683
All	TRUE	0.0275009	6	33	1	0.030303	0.166667	GO:1905446	GO:BP	regulation of mitochondrial ATP synthesis coupled electron transport	21017	24640
All	TRUE	0.0275451	64	48	2	0.0416667	0.03125	GO:0043903	GO:BP	regulation of biological process involved in symbiotic interaction	21017	10855
All	TRUE	0.0276244	4	50	1	0.02	0.25	GO:0071585	GO:BP	detoxification of cadmium ion	21017	16776
All	TRUE	0.0276244	4	50	1	0.02	0.25	GO:0140882	GO:BP	zinc export across plasma membrane	21017	19917
All	TRUE	0.0276244	50	4	1	0.25	0.02	GO:0042491	GO:BP	inner ear auditory receptor cell differentiation	21017	10220
All	TRUE	0.0276244	4	50	1	0.02	0.25	GO:1990170	GO:BP	stress response to cadmium ion	21017	25104
All	TRUE	0.0276244	67	46	2	0.0434783	0.0298507	GO:0010972	GO:BP	negative regulation of G2/M transition of mitotic cell cycle	21017	4548
All	TRUE	0.0278975	66	47	2	0.0425532	0.030303	GO:0002704	GO:BP	negative regulation of leukocyte mediated immunity	21017	1222
All	TRUE	0.0279146	373	73	5	0.0684932	0.0134048	GO:0031400	GO:BP	negative regulation of protein modification process	21017	7156
All	TRUE	0.0279146	518	96	7	0.0729167	0.0135135	GO:0090066	GO:BP	regulation of anatomical structure size	21017	17992
All	TRUE	0.0280285	196	89	4	0.0449438	0.0204082	GO:0042770	GO:BP	signal transduction in response to DNA damage	21017	10355
All	TRUE	0.0280285	116	27	2	0.0740741	0.0172414	GO:0055007	GO:BP	cardiac muscle cell differentiation	21017	14196
All	TRUE	0.0280285	17	12	1	0.0833333	0.0588235	GO:0006570	GO:BP	tyrosine metabolic process	21017	2289
All	TRUE	0.0280285	670	93	8	0.0860215	0.0119403	GO:0120039	GO:BP	plasma membrane bounded cell projection morphogenesis	21017	19473
All	TRUE	0.0282953	9	23	1	0.0434783	0.111111	GO:0046886	GO:BP	positive regulation of hormone biosynthetic process	21017	12421
All	TRUE	0.0282953	9	23	1	0.0434783	0.111111	GO:0072239	GO:BP	metanephric glomerulus vasculature development	21017	17269
All	TRUE	0.0282953	9	23	1	0.0434783	0.111111	GO:1901724	GO:BP	positive regulation of cell proliferation involved in kidney development	21017	21671
All	TRUE	0.0283505	1354	38	7	0.184211	0.00516987	GO:0080134	GO:BP	regulation of response to stress	21017	17816
All	TRUE	0.0284355	50	63	2	0.031746	0.04	GO:0002269	GO:BP	leukocyte activation involved in inflammatory response	21017	801
All	TRUE	0.028439	113	28	2	0.0714286	0.0176991	GO:0045446	GO:BP	endothelial cell differentiation	21017	11379
All	TRUE	0.0284559	11	19	1	0.0526316	0.0909091	GO:0031915	GO:BP	positive regulation of synaptic plasticity	21017	7279
All	TRUE	0.0284561	15	14	1	0.0714286	0.0666667	GO:1905666	GO:BP	regulation of protein localization to endosome	21017	24811
All	TRUE	0.0284561	3	70	1	0.0142857	0.333333	GO:0072139	GO:BP	glomerular parietal epithelial cell differentiation	21017	17170
All	TRUE	0.0284561	3	70	1	0.0142857	0.333333	GO:2000768	GO:BP	positive regulation of nephron tubule epithelial cell differentiation	21017	26028
All	TRUE	0.0284561	15	14	1	0.0714286	0.0666667	GO:2001028	GO:BP	positive regulation of endothelial cell chemotaxis	21017	26274
All	TRUE	0.0284561	15	14	1	0.0714286	0.0666667	GO:1901163	GO:BP	regulation of trophoblast cell migration	21017	21267
All	TRUE	0.0284561	15	14	1	0.0714286	0.0666667	GO:0097531	GO:BP	mast cell migration	21017	18691
All	TRUE	0.028593	69	46	2	0.0434783	0.0289855	GO:1902750	GO:BP	negative regulation of cell cycle G2/M phase transition	21017	22476
All	TRUE	0.0286325	4	53	1	0.0188679	0.25	GO:0002159	GO:BP	desmosome assembly	21017	721
All	TRUE	0.0286325	4	53	1	0.0188679	0.25	GO:0071603	GO:BP	endothelial cell-cell adhesion	21017	16789
All	TRUE	0.0287371	675	93	8	0.0860215	0.0118519	GO:0048858	GO:BP	cell projection morphogenesis	21017	13102
All	TRUE	0.0287371	213	83	4	0.0481928	0.0187793	GO:0042098	GO:BP	T cell proliferation	21017	9965
All	TRUE	0.0288564	6	36	1	0.0277778	0.166667	GO:0055118	GO:BP	negative regulation of cardiac muscle contraction	21017	14258
All	TRUE	0.0288564	5	43	1	0.0232558	0.2	GO:0030473	GO:BP	nuclear migration along microtubule	21017	6811
All	TRUE	0.0288564	8	27	1	0.037037	0.125	GO:2000727	GO:BP	positive regulation of cardiac muscle cell differentiation	21017	25990
All	TRUE	0.0288564	9	24	1	0.0416667	0.111111	GO:0035726	GO:BP	common myeloid progenitor cell proliferation	21017	9196
All	TRUE	0.0288564	5	43	1	0.0232558	0.2	GO:0043354	GO:BP	enucleate erythrocyte maturation	21017	10640
All	TRUE	0.0288564	6	36	1	0.0277778	0.166667	GO:0045759	GO:BP	negative regulation of action potential	21017	11595
All	TRUE	0.0288564	6	36	1	0.0277778	0.166667	GO:0033292	GO:BP	T-tubule organization	21017	8112
All	TRUE	0.0288564	5	43	1	0.0232558	0.2	GO:0043131	GO:BP	erythrocyte enucleation	21017	10545
All	TRUE	0.0288564	5	43	1	0.0232558	0.2	GO:0090601	GO:BP	enucleation	21017	18361
All	TRUE	0.029187	108	30	2	0.0666667	0.0185185	GO:0033209	GO:BP	tumor necrosis factor-mediated signaling pathway	21017	8075
All	TRUE	0.0292235	73	3	1	0.333333	0.0136986	GO:0042267	GO:BP	natural killer cell mediated cytotoxicity	21017	10065
All	TRUE	0.0293654	128	74	3	0.0405405	0.0234375	GO:0030048	GO:BP	actin filament-based movement	21017	6667
All	TRUE	0.0294012	339	53	4	0.0754717	0.0117994	GO:0040013	GO:BP	negative regulation of locomotion	21017	9901
All	TRUE	0.029601	99	96	3	0.03125	0.030303	GO:1901606	GO:BP	alpha-amino acid catabolic process	21017	21590
All	TRUE	0.029601	1038	87	10	0.114943	0.00963391	GO:0007417	GO:BP	central nervous system development	21017	2912
All	TRUE	0.0296074	8	28	1	0.0357143	0.125	GO:2000554	GO:BP	regulation of T-helper 1 cell cytokine production	21017	25855
All	TRUE	0.0296074	8	28	1	0.0357143	0.125	GO:2000556	GO:BP	positive regulation of T-helper 1 cell cytokine production	21017	25857
All	TRUE	0.0296074	16	14	1	0.0714286	0.0625	GO:0061450	GO:BP	trophoblast cell migration	21017	15485
All	TRUE	0.0296074	8	28	1	0.0357143	0.125	GO:0035744	GO:BP	T-helper 1 cell cytokine production	21017	9209
All	TRUE	0.0296074	14	16	1	0.0625	0.0714286	GO:0051547	GO:BP	regulation of keratinocyte migration	21017	13778
All	TRUE	0.0296878	52	63	2	0.031746	0.0384615	GO:0006968	GO:BP	cellular defense response	21017	2596
All	TRUE	0.0300236	57	4	1	0.25	0.0175439	GO:0001895	GO:BP	retina homeostasis	21017	520
All	TRUE	0.0300236	4	57	1	0.0175439	0.25	GO:1902226	GO:BP	regulation of macrophage colony-stimulating factor signaling pathway	21017	22125
All	TRUE	0.0300236	4	57	1	0.0175439	0.25	GO:0060763	GO:BP	mammary duct terminal end bud growth	21017	14931
All	TRUE	0.0300236	76	3	1	0.333333	0.0131579	GO:0002228	GO:BP	natural killer cell mediated immunity	21017	761
All	TRUE	0.0301029	228	1	1	1	0.00438596	GO:0016311	GO:BP	dephosphorylation	21017	5199
All	TRUE	0.0301456	10	23	1	0.0434783	0.1	GO:0072203	GO:BP	cell proliferation involved in metanephros development	21017	17234
All	TRUE	0.0301456	10	23	1	0.0434783	0.1	GO:0072124	GO:BP	regulation of glomerular mesangial cell proliferation	21017	17155
All	TRUE	0.0301456	41	81	2	0.0246914	0.0487805	GO:0090505	GO:BP	epiboly involved in wound healing	21017	18322
All	TRUE	0.0301456	41	81	2	0.0246914	0.0487805	GO:0044319	GO:BP	wound healing, spreading of cells	21017	10954
All	TRUE	0.0301456	139	24	2	0.0833333	0.0143885	GO:0002244	GO:BP	hematopoietic progenitor cell differentiation	21017	777
All	TRUE	0.0303362	363	27	3	0.111111	0.00826446	GO:0050678	GO:BP	regulation of epithelial cell proliferation	21017	13212
All	TRUE	0.0303379	202	48	3	0.0625	0.0148515	GO:0051701	GO:BP	biological process involved in interaction with host	21017	13901
All	TRUE	0.0303379	497	37	4	0.108108	0.00804829	GO:0051249	GO:BP	regulation of lymphocyte activation	21017	13596
All	TRUE	0.0303767	232	1	1	1	0.00431034	GO:0007033	GO:BP	vacuole organization	21017	2638
All	TRUE	0.0305225	5	47	1	0.0212766	0.2	GO:1904149	GO:BP	regulation of microglial cell mediated cytotoxicity	21017	23570
All	TRUE	0.0305225	5	47	1	0.0212766	0.2	GO:0110089	GO:BP	regulation of hippocampal neuron apoptotic process	21017	19404
All	TRUE	0.0305225	5	47	1	0.0212766	0.2	GO:0090634	GO:BP	microglial cell mediated cytotoxicity	21017	18380
All	TRUE	0.0305225	5	47	1	0.0212766	0.2	GO:0002282	GO:BP	microglial cell activation involved in immune response	21017	814
All	TRUE	0.0305856	102	33	2	0.0606061	0.0196078	GO:0051310	GO:BP	metaphase chromosome alignment	21017	13641
All	TRUE	0.0306002	91	37	2	0.0540541	0.021978	GO:0032273	GO:BP	positive regulation of protein polymerization	21017	7454
All	TRUE	0.0306002	59	4	1	0.25	0.0169492	GO:0035315	GO:BP	hair cell differentiation	21017	8965
All	TRUE	0.0307257	121	28	2	0.0714286	0.0165289	GO:0006022	GO:BP	aminoglycan metabolic process	21017	1895
All	TRUE	0.0307257	17	14	1	0.0714286	0.0588235	GO:0038083	GO:BP	peptidyl-tyrosine autophosphorylation	21017	9684
All	TRUE	0.0307257	17	14	1	0.0714286	0.0588235	GO:1903587	GO:BP	regulation of blood vessel endothelial cell proliferation involved in sprouting angiogenesis	21017	23127
All	TRUE	0.0309031	5	48	1	0.0208333	0.2	GO:0060354	GO:BP	negative regulation of cell adhesion molecule production	21017	14565
All	TRUE	0.0309031	15	16	1	0.0625	0.0666667	GO:1903019	GO:BP	negative regulation of glycoprotein metabolic process	21017	22702
All	TRUE	0.0309031	10	24	1	0.0416667	0.1	GO:0002318	GO:BP	myeloid progenitor cell differentiation	21017	850
All	TRUE	0.0309031	64	53	2	0.0377358	0.03125	GO:0046824	GO:BP	positive regulation of nucleocytoplasmic transport	21017	12381
All	TRUE	0.0309031	708	73	7	0.0958904	0.00988701	GO:0051248	GO:BP	negative regulation of protein metabolic process	21017	13595
All	TRUE	0.0309363	624	46	5	0.108696	0.00801282	GO:0051640	GO:BP	organelle localization	21017	13853
All	TRUE	0.0309722	42	81	2	0.0246914	0.047619	GO:0090504	GO:BP	epiboly	21017	18321
All	TRUE	0.0310797	71	48	2	0.0416667	0.028169	GO:0050918	GO:BP	positive chemotaxis	21017	13360
All	TRUE	0.03111	38	90	2	0.0222222	0.0526316	GO:0048846	GO:BP	axon extension involved in axon guidance	21017	13090
All	TRUE	0.03111	3	81	1	0.0123457	0.333333	GO:1900625	GO:BP	positive regulation of monocyte aggregation	21017	20802
All	TRUE	0.03111	38	90	2	0.0222222	0.0526316	GO:1902284	GO:BP	neuron projection extension involved in neuron projection guidance	21017	22177
All	TRUE	0.03111	3	81	1	0.0123457	0.333333	GO:1900623	GO:BP	regulation of monocyte aggregation	21017	20800
All	TRUE	0.0311778	375	76	5	0.0657895	0.0133333	GO:0032970	GO:BP	regulation of actin filament-based process	21017	7953
All	TRUE	0.0312321	7	35	1	0.0285714	0.142857	GO:0006549	GO:BP	isoleucine metabolic process	21017	2269
All	TRUE	0.0312325	352	81	5	0.0617284	0.0142045	GO:0031589	GO:BP	cell-substrate adhesion	21017	7233
All	TRUE	0.0312325	111	31	2	0.0645161	0.018018	GO:1901655	GO:BP	cellular response to ketone	21017	21622
All	TRUE	0.0312325	564	18	3	0.166667	0.00531915	GO:0009611	GO:BP	response to wounding	21017	3539
All	TRUE	0.0314307	168	59	3	0.0508475	0.0178571	GO:0007259	GO:BP	cell surface receptor signaling pathway via JAK-STAT	21017	2789
All	TRUE	0.0314307	8	31	1	0.0322581	0.125	GO:0006531	GO:BP	aspartate metabolic process	21017	2252
All	TRUE	0.0314307	8	31	1	0.0322581	0.125	GO:0000052	GO:BP	citrulline metabolic process	21017	19
All	TRUE	0.0314307	8	31	1	0.0322581	0.125	GO:0071499	GO:BP	cellular response to laminar fluid shear stress	21017	16732
All	TRUE	0.0314307	457	87	6	0.0689655	0.0131291	GO:0016055	GO:BP	Wnt signaling pathway	21017	5087
All	TRUE	0.0315326	124	28	2	0.0714286	0.016129	GO:0002456	GO:BP	T cell mediated immunity	21017	979
All	TRUE	0.0316019	18	14	1	0.0714286	0.0555556	GO:0043129	GO:BP	surfactant homeostasis	21017	10544
All	TRUE	0.0316019	18	14	1	0.0714286	0.0555556	GO:0090036	GO:BP	regulation of protein kinase C signaling	21017	17970
All	TRUE	0.0316019	9	28	1	0.0357143	0.111111	GO:0031620	GO:BP	regulation of fever generation	21017	7237
All	TRUE	0.0316019	21	12	1	0.0833333	0.047619	GO:0002837	GO:BP	regulation of immune response to tumor cell	21017	1347
All	TRUE	0.0316019	9	28	1	0.0357143	0.111111	GO:2001280	GO:BP	positive regulation of unsaturated fatty acid biosynthetic process	21017	26457
All	TRUE	0.0316019	18	14	1	0.0714286	0.0555556	GO:0060977	GO:BP	coronary vasculature morphogenesis	21017	15104
All	TRUE	0.0316019	9	28	1	0.0357143	0.111111	GO:0031652	GO:BP	positive regulation of heat generation	21017	7262
All	TRUE	0.0316019	18	14	1	0.0714286	0.0555556	GO:0043117	GO:BP	positive regulation of vascular permeability	21017	10540
All	TRUE	0.0316019	669	60	6	0.1	0.00896861	GO:0043009	GO:BP	chordate embryonic development	21017	10479
All	TRUE	0.0316772	361	28	3	0.107143	0.00831025	GO:0002449	GO:BP	lymphocyte mediated immunity	21017	972
All	TRUE	0.0316772	11	23	1	0.0434783	0.0909091	GO:0072110	GO:BP	glomerular mesangial cell proliferation	21017	17141
All	TRUE	0.0317076	196	18	2	0.111111	0.0102041	GO:0008361	GO:BP	regulation of cell size	21017	3180
All	TRUE	0.0317959	130	27	2	0.0740741	0.0153846	GO:0002040	GO:BP	sprouting angiogenesis	21017	640
All	TRUE	0.031832	4869	53	20	0.377358	0.00410762	GO:0051234	GO:BP	establishment of localization	21017	13584
All	TRUE	0.031832	2698	63	15	0.238095	0.00555967	GO:0006366	GO:BP	transcription by RNA polymerase II	21017	2141
All	TRUE	0.031983	95	37	2	0.0540541	0.0210526	GO:0046330	GO:BP	positive regulation of JNK cascade	21017	12063
All	TRUE	0.031983	997	53	7	0.132075	0.00702106	GO:0060341	GO:BP	regulation of cellular localization	21017	14553
All	TRUE	0.0320484	88	40	2	0.05	0.0227273	GO:0008306	GO:BP	associative learning	21017	3162
All	TRUE	0.0321938	7	37	1	0.027027	0.142857	GO:0002606	GO:BP	positive regulation of dendritic cell antigen processing and presentation	21017	1127
All	TRUE	0.0322805	20	13	1	0.0769231	0.05	GO:0060602	GO:BP	branch elongation of an epithelium	21017	14780
All	TRUE	0.0323931	127	28	2	0.0714286	0.015748	GO:0010565	GO:BP	regulation of ketone metabolic process	21017	4218
All	TRUE	0.0325003	216	47	3	0.0638298	0.0138889	GO:0048167	GO:BP	regulation of synaptic plasticity	21017	12561
All	TRUE	0.0325003	108	33	2	0.0606061	0.0185185	GO:1901989	GO:BP	positive regulation of cell cycle phase transition	21017	21922
All	TRUE	0.0325003	131	2	1	0.5	0.00763359	GO:0014902	GO:BP	myotube differentiation	21017	4777
All	TRUE	0.0325003	2707	63	15	0.238095	0.00554119	GO:0009891	GO:BP	positive regulation of biosynthetic process	21017	3751
All	TRUE	0.0325003	71	50	2	0.04	0.028169	GO:0140115	GO:BP	export across plasma membrane	21017	19670
All	TRUE	0.0325743	22	12	1	0.0833333	0.0454545	GO:0002834	GO:BP	regulation of response to tumor cell	21017	1344
All	TRUE	0.0325818	178	57	3	0.0526316	0.0168539	GO:0002262	GO:BP	myeloid cell homeostasis	21017	794
All	TRUE	0.0326584	5	53	1	0.0188679	0.2	GO:0071681	GO:BP	cellular response to indole-3-methanol	21017	16854
All	TRUE	0.0327044	19	14	1	0.0714286	0.0526316	GO:0043116	GO:BP	negative regulation of vascular permeability	21017	10539
All	TRUE	0.0327044	19	14	1	0.0714286	0.0526316	GO:0090190	GO:BP	positive regulation of branching involved in ureteric bud morphogenesis	21017	18096
All	TRUE	0.0330961	3	90	1	0.0111111	0.333333	GO:1905310	GO:BP	regulation of cardiac neural crest cell migration involved in outflow tract morphogenesis	21017	24527
All	TRUE	0.0330961	182	20	2	0.1	0.010989	GO:0071897	GO:BP	DNA biosynthetic process	21017	16970
All	TRUE	0.0330961	3	90	1	0.0111111	0.333333	GO:1905312	GO:BP	positive regulation of cardiac neural crest cell migration involved in outflow tract morphogenesis	21017	24529
All	TRUE	0.0330961	15	18	1	0.0555556	0.0666667	GO:0048681	GO:BP	negative regulation of axon regeneration	21017	12938
All	TRUE	0.0330961	27	10	1	0.1	0.037037	GO:0032740	GO:BP	positive regulation of interleukin-17 production	21017	7784
All	TRUE	0.0331012	146	70	3	0.0428571	0.0205479	GO:0032946	GO:BP	positive regulation of mononuclear cell proliferation	21017	7931
All	TRUE	0.0331844	110	93	3	0.0322581	0.0272727	GO:2000060	GO:BP	positive regulation of ubiquitin-dependent protein catabolic process	21017	25415
All	TRUE	0.0331844	13	21	1	0.047619	0.0769231	GO:0071389	GO:BP	cellular response to mineralocorticoid stimulus	21017	16641
All	TRUE	0.0331844	117	31	2	0.0645161	0.017094	GO:0032355	GO:BP	response to estradiol	21017	7514
All	TRUE	0.0331844	39	93	2	0.0215054	0.0512821	GO:0007143	GO:BP	female meiotic nuclear division	21017	2714
All	TRUE	0.0331844	13	21	1	0.047619	0.0769231	GO:0070294	GO:BP	renal sodium ion absorption	21017	16038
All	TRUE	0.0331844	110	93	3	0.0322581	0.0272727	GO:1901796	GO:BP	regulation of signal transduction by p53 class mediator	21017	21740
All	TRUE	0.0331844	13	21	1	0.047619	0.0769231	GO:0001696	GO:BP	gastric acid secretion	21017	388
All	TRUE	0.0332125	264	14	2	0.142857	0.00757576	GO:0001894	GO:BP	tissue homeostasis	21017	519
All	TRUE	0.0332125	264	14	2	0.142857	0.00757576	GO:0060249	GO:BP	anatomical structure homeostasis	21017	14466
All	TRUE	0.0332268	159	23	2	0.0869565	0.0125786	GO:0072006	GO:BP	nephron development	21017	17042
All	TRUE	0.0334458	6	46	1	0.0217391	0.166667	GO:0016321	GO:BP	female meiosis chromosome segregation	21017	5203
All	TRUE	0.0334681	64	57	2	0.0350877	0.03125	GO:0030225	GO:BP	macrophage differentiation	21017	6733
All	TRUE	0.033542	1572	27	6	0.222222	0.00381679	GO:0120036	GO:BP	plasma membrane bounded cell projection organization	21017	19472
All	TRUE	0.0336975	3	93	1	0.0107527	0.333333	GO:1900195	GO:BP	positive regulation of oocyte maturation	21017	20471
All	TRUE	0.0336975	136	76	3	0.0394737	0.0220588	GO:0030833	GO:BP	regulation of actin filament polymerization	21017	6918
All	TRUE	0.0336975	9	31	1	0.0322581	0.111111	GO:0060539	GO:BP	diaphragm development	21017	14728
All	TRUE	0.0337134	10	28	1	0.0357143	0.1	GO:0031392	GO:BP	regulation of prostaglandin biosynthetic process	21017	7149
All	TRUE	0.0337134	10	28	1	0.0357143	0.1	GO:1903596	GO:BP	regulation of gap junction assembly	21017	23135
All	TRUE	0.033868	176	59	3	0.0508475	0.0170455	GO:0097696	GO:BP	cell surface receptor signaling pathway via STAT	21017	18727
All	TRUE	0.0339068	6	47	1	0.0212766	0.166667	GO:1903721	GO:BP	positive regulation of I-kappaB phosphorylation	21017	23233
All	TRUE	0.0341334	235	16	2	0.125	0.00851064	GO:0001667	GO:BP	ameboidal-type cell migration	21017	378
All	TRUE	0.0341334	19	15	1	0.0666667	0.0526316	GO:0061952	GO:BP	midbody abscission	21017	15745
All	TRUE	0.0341334	15	19	1	0.0526316	0.0666667	GO:0044771	GO:BP	meiotic cell cycle phase transition	21017	11147
All	TRUE	0.0341334	15	19	1	0.0526316	0.0666667	GO:0045842	GO:BP	positive regulation of mitotic metaphase/anaphase transition	21017	11658
All	TRUE	0.0341377	8	36	1	0.0277778	0.125	GO:1902959	GO:BP	regulation of aspartic-type endopeptidase activity involved in amyloid precursor protein catabolic process	21017	22647
All	TRUE	0.0341377	95	3	1	0.333333	0.0105263	GO:0030101	GO:BP	natural killer cell activation	21017	6679
All	TRUE	0.0341377	3	96	1	0.0104167	0.333333	GO:0051612	GO:BP	negative regulation of serotonin uptake	21017	13828
All	TRUE	0.0341377	24	12	1	0.0833333	0.0416667	GO:0009074	GO:BP	aromatic amino acid family catabolic process	21017	3250
All	TRUE	0.0341377	16	18	1	0.0555556	0.0625	GO:0007158	GO:BP	neuron cell-cell adhesion	21017	2722
All	TRUE	0.0341377	24	12	1	0.0833333	0.0416667	GO:0045591	GO:BP	positive regulation of regulatory T cell differentiation	21017	11442
All	TRUE	0.0341377	3	96	1	0.0104167	0.333333	GO:0099543	GO:BP	trans-synaptic signaling by soluble gas	21017	19122
All	TRUE	0.0341377	3	96	1	0.0104167	0.333333	GO:0099548	GO:BP	trans-synaptic signaling by nitric oxide	21017	19126
All	TRUE	0.0341377	36	8	1	0.125	0.0277778	GO:0070633	GO:BP	transepithelial transport	21017	16222
All	TRUE	0.0341377	12	24	1	0.0416667	0.0833333	GO:0002328	GO:BP	pro-B cell differentiation	21017	860
All	TRUE	0.0341377	72	4	1	0.25	0.0138889	GO:0060113	GO:BP	inner ear receptor cell differentiation	21017	14359
All	TRUE	0.0341377	16	18	1	0.0555556	0.0625	GO:0051969	GO:BP	regulation of transmission of nerve impulse	21017	14038
All	TRUE	0.0341377	3	96	1	0.0104167	0.333333	GO:0051581	GO:BP	negative regulation of neurotransmitter uptake	21017	13798
All	TRUE	0.0341377	174	60	3	0.05	0.0172414	GO:0007519	GO:BP	skeletal muscle tissue development	21017	3001
All	TRUE	0.0341478	690	60	6	0.1	0.00869565	GO:0009792	GO:BP	embryo development ending in birth or egg hatching	21017	3679
All	TRUE	0.034189	134	28	2	0.0714286	0.0149254	GO:0003158	GO:BP	endothelium development	21017	1588
All	TRUE	0.0342979	637	31	4	0.129032	0.00627943	GO:0032870	GO:BP	cellular response to hormone stimulus	21017	7867
All	TRUE	0.0344533	303	35	3	0.0857143	0.00990099	GO:0006520	GO:BP	amino acid metabolic process	21017	2241
All	TRUE	0.0345592	21	14	1	0.0714286	0.047619	GO:2001026	GO:BP	regulation of endothelial cell chemotaxis	21017	26272
All	TRUE	0.0345592	21	14	1	0.0714286	0.047619	GO:2000047	GO:BP	regulation of cell-cell adhesion mediated by cadherin	21017	25407
All	TRUE	0.0345592	21	14	1	0.0714286	0.047619	GO:0061042	GO:BP	vascular wound healing	21017	15158
All	TRUE	0.0345592	21	14	1	0.0714286	0.047619	GO:1903672	GO:BP	positive regulation of sprouting angiogenesis	21017	23191
All	TRUE	0.0345915	82	46	2	0.0434783	0.0243902	GO:0000079	GO:BP	regulation of cyclin-dependent protein serine/threonine kinase activity	21017	29
All	TRUE	0.0347141	8	37	1	0.027027	0.125	GO:2000669	GO:BP	negative regulation of dendritic cell apoptotic process	21017	25944
All	TRUE	0.0347141	8	37	1	0.027027	0.125	GO:0002692	GO:BP	negative regulation of cellular extravasation	21017	1210
All	TRUE	0.0348708	159	24	2	0.0833333	0.0125786	GO:0030183	GO:BP	B cell differentiation	21017	6700
All	TRUE	0.0349732	6	50	1	0.02	0.166667	GO:0070574	GO:BP	cadmium ion transmembrane transport	21017	16184
All	TRUE	0.0349732	6	50	1	0.02	0.166667	GO:0046929	GO:BP	negative regulation of neurotransmitter secretion	21017	12433
All	TRUE	0.0349732	15	20	1	0.05	0.0666667	GO:0010457	GO:BP	centriole-centriole cohesion	21017	4153
All	TRUE	0.0349732	25	12	1	0.0833333	0.04	GO:0042430	GO:BP	indole-containing compound metabolic process	21017	10171
All	TRUE	0.0349732	6	50	1	0.02	0.166667	GO:0015691	GO:BP	cadmium ion transport	21017	4812
All	TRUE	0.0349732	106	36	2	0.0555556	0.0188679	GO:0014013	GO:BP	regulation of gliogenesis	21017	4586
All	TRUE	0.0349732	25	12	1	0.0833333	0.04	GO:0002418	GO:BP	immune response to tumor cell	21017	942
All	TRUE	0.0350383	7	43	1	0.0232558	0.142857	GO:0048822	GO:BP	enucleate erythrocyte development	21017	13067
All	TRUE	0.0350628	87	44	2	0.0454545	0.0229885	GO:0006094	GO:BP	gluconeogenesis	21017	1955
All	TRUE	0.0350628	144	74	3	0.0405405	0.0208333	GO:0001508	GO:BP	action potential	21017	323
All	TRUE	0.0350628	51	75	2	0.0266667	0.0392157	GO:2001238	GO:BP	positive regulation of extrinsic apoptotic signaling pathway	21017	26427
All	TRUE	0.0350628	151	2	1	0.5	0.00662252	GO:0098876	GO:BP	vesicle-mediated transport to the plasma membrane	21017	18924
All	TRUE	0.0350628	236	83	4	0.0481928	0.0169492	GO:0050670	GO:BP	regulation of lymphocyte proliferation	21017	13204
All	TRUE	0.0350628	432	96	6	0.0625	0.0138889	GO:0003012	GO:BP	muscle system process	21017	1463
All	TRUE	0.0350628	116	33	2	0.0606061	0.0172414	GO:0051303	GO:BP	establishment of chromosome localization	21017	13634
All	TRUE	0.0351223	65	59	2	0.0338983	0.0307692	GO:0046626	GO:BP	regulation of insulin receptor signaling pathway	21017	12263
All	TRUE	0.0351223	3625	53	16	0.301887	0.00441379	GO:0051641	GO:BP	cellular localization	21017	13854
All	TRUE	0.0351223	16	19	1	0.0526316	0.0625	GO:1902101	GO:BP	positive regulation of metaphase/anaphase transition of cell cycle	21017	22015
All	TRUE	0.0352544	17	18	1	0.0555556	0.0588235	GO:0070571	GO:BP	negative regulation of neuron projection regeneration	21017	16182
All	TRUE	0.0352544	17	18	1	0.0555556	0.0588235	GO:0035641	GO:BP	locomotory exploration behavior	21017	9133
All	TRUE	0.0352847	22	14	1	0.0714286	0.0454545	GO:0036303	GO:BP	lymph vessel morphogenesis	21017	9554
All	TRUE	0.0352847	14	22	1	0.0454545	0.0714286	GO:0035970	GO:BP	peptidyl-threonine dephosphorylation	21017	9371
All	TRUE	0.0352847	22	14	1	0.0714286	0.0454545	GO:0090189	GO:BP	regulation of branching involved in ureteric bud morphogenesis	21017	18095
All	TRUE	0.0352847	11	28	1	0.0357143	0.0909091	GO:0001660	GO:BP	fever generation	21017	374
All	TRUE	0.0352847	1130	60	8	0.133333	0.00707965	GO:0009790	GO:BP	embryo development	21017	3677
All	TRUE	0.0352847	234	46	3	0.0652174	0.0128205	GO:0045862	GO:BP	positive regulation of proteolysis	21017	11674
All	TRUE	0.0352847	22	14	1	0.0714286	0.0454545	GO:0090050	GO:BP	positive regulation of cell migration involved in sprouting angiogenesis	21017	17978
All	TRUE	0.0352912	77	4	1	0.25	0.012987	GO:0042490	GO:BP	mechanoreceptor differentiation	21017	10219
All	TRUE	0.0353892	144	27	2	0.0740741	0.0138889	GO:0010977	GO:BP	negative regulation of neuron projection development	21017	4553
All	TRUE	0.0354816	3559	63	18	0.285714	0.0050576	GO:0006351	GO:BP	DNA-templated transcription	21017	2128
All	TRUE	0.0355208	112	96	3	0.03125	0.0267857	GO:0009063	GO:BP	amino acid catabolic process	21017	3239
All	TRUE	0.0356323	154	70	3	0.0428571	0.0194805	GO:0072073	GO:BP	kidney epithelium development	21017	17107
All	TRUE	0.0357761	116	93	3	0.0322581	0.0258621	GO:1901800	GO:BP	positive regulation of proteasomal protein catabolic process	21017	21744
All	TRUE	0.0357974	1615	27	6	0.222222	0.00371517	GO:0030030	GO:BP	cell projection organization	21017	6654
All	TRUE	0.0358434	5	63	1	0.015873	0.2	GO:1902947	GO:BP	regulation of tau-protein kinase activity	21017	22635
All	TRUE	0.0358434	435	46	4	0.0869565	0.0091954	GO:0030162	GO:BP	regulation of proteolysis	21017	6690
All	TRUE	0.0359821	119	33	2	0.0606061	0.0168067	GO:0045931	GO:BP	positive regulation of mitotic cell cycle	21017	11725
All	TRUE	0.0360096	126	86	3	0.0348837	0.0238095	GO:0099587	GO:BP	inorganic ion import across plasma membrane	21017	19152
All	TRUE	0.0360096	126	86	3	0.0348837	0.0238095	GO:0098659	GO:BP	inorganic cation import across plasma membrane	21017	18815
All	TRUE	0.0360292	6	53	1	0.0188679	0.166667	GO:0071680	GO:BP	response to indole-3-methanol	21017	16853
All	TRUE	0.0360292	6	53	1	0.0188679	0.166667	GO:0086073	GO:BP	bundle of His cell-Purkinje myocyte adhesion involved in cell communication	21017	17927
All	TRUE	0.0362052	20	16	1	0.0625	0.05	GO:0051546	GO:BP	keratinocyte migration	21017	13777
All	TRUE	0.0362895	2038	28	7	0.25	0.00343474	GO:0045935	GO:BP	positive regulation of nucleobase-containing compound metabolic process	21017	11729
All	TRUE	0.0362895	14	23	1	0.0434783	0.0714286	GO:1901722	GO:BP	regulation of cell proliferation involved in kidney development	21017	21669
All	TRUE	0.0362895	67	59	2	0.0338983	0.0298507	GO:1900076	GO:BP	regulation of cellular response to insulin stimulus	21017	20373
All	TRUE	0.0362895	7	46	1	0.0217391	0.142857	GO:0007077	GO:BP	mitotic nuclear membrane disassembly	21017	2666
All	TRUE	0.0362895	23	14	1	0.0714286	0.0434783	GO:0031290	GO:BP	retinal ganglion cell axon guidance	21017	7113
All	TRUE	0.0362895	86	46	2	0.0434783	0.0232558	GO:1904029	GO:BP	regulation of cyclin-dependent protein kinase activity	21017	23470
All	TRUE	0.0362895	7	46	1	0.0217391	0.142857	GO:0097681	GO:BP	double-strand break repair via alternative nonhomologous end joining	21017	18723
All	TRUE	0.0363161	90	44	2	0.0454545	0.0222222	GO:0019319	GO:BP	hexose biosynthetic process	21017	5682
All	TRUE	0.0363413	9	36	1	0.0277778	0.111111	GO:1905245	GO:BP	regulation of aspartic-type peptidase activity	21017	24473
All	TRUE	0.0363413	9	36	1	0.0277778	0.111111	GO:0045988	GO:BP	negative regulation of striated muscle contraction	21017	11780
All	TRUE	0.0363413	12	27	1	0.037037	0.0833333	GO:0072178	GO:BP	nephric duct morphogenesis	21017	17209
All	TRUE	0.0364399	1170	27	5	0.185185	0.0042735	GO:0048666	GO:BP	neuron development	21017	12924
All	TRUE	0.0366763	454	93	6	0.0645161	0.0132159	GO:0048732	GO:BP	gland development	21017	12989
All	TRUE	0.0367303	7	47	1	0.0212766	0.142857	GO:0035425	GO:BP	autocrine signaling	21017	9026
All	TRUE	0.0367303	7	47	1	0.0212766	0.142857	GO:0110088	GO:BP	hippocampal neuron apoptotic process	21017	19403
All	TRUE	0.0367303	7	47	1	0.0212766	0.142857	GO:1903719	GO:BP	regulation of I-kappaB phosphorylation	21017	23231
All	TRUE	0.0367303	7	47	1	0.0212766	0.142857	GO:0021626	GO:BP	central nervous system maturation	21017	6209
All	TRUE	0.0369429	329	1	1	1	0.00303951	GO:0006790	GO:BP	sulfur compound metabolic process	21017	2476
All	TRUE	0.0370782	9	37	1	0.027027	0.111111	GO:2000510	GO:BP	positive regulation of dendritic cell chemotaxis	21017	25813
All	TRUE	0.0370782	241	46	3	0.0652174	0.0124481	GO:1903320	GO:BP	regulation of protein modification by small protein conjugation or removal	21017	22904
All	TRUE	0.0371243	16	21	1	0.047619	0.0625	GO:0003096	GO:BP	renal sodium ion transport	21017	1540
All	TRUE	0.0371243	150	27	2	0.0740741	0.0133333	GO:0035051	GO:BP	cardiocyte differentiation	21017	8785
All	TRUE	0.0371243	12	28	1	0.0357143	0.0833333	GO:2001279	GO:BP	regulation of unsaturated fatty acid biosynthetic process	21017	26456
All	TRUE	0.0371243	24	14	1	0.0714286	0.0416667	GO:0035162	GO:BP	embryonic hemopoiesis	21017	8859
All	TRUE	0.0371243	28	12	1	0.0833333	0.0357143	GO:0002710	GO:BP	negative regulation of T cell mediated immunity	21017	1228
All	TRUE	0.0371243	24	14	1	0.0714286	0.0416667	GO:0002043	GO:BP	blood vessel endothelial cell proliferation involved in sprouting angiogenesis	21017	643
All	TRUE	0.0371243	24	14	1	0.0714286	0.0416667	GO:1900746	GO:BP	regulation of vascular endothelial growth factor signaling pathway	21017	20918
All	TRUE	0.0371243	28	12	1	0.0833333	0.0357143	GO:1902221	GO:BP	erythrose 4-phosphate/phosphoenolpyruvate family amino acid metabolic process	21017	22120
All	TRUE	0.0371243	12	28	1	0.0357143	0.0833333	GO:0031650	GO:BP	regulation of heat generation	21017	7260
All	TRUE	0.0371243	7	48	1	0.0208333	0.142857	GO:2000535	GO:BP	regulation of entry of bacterium into host cell	21017	25836
All	TRUE	0.0372161	71	57	2	0.0350877	0.028169	GO:0061180	GO:BP	mammary gland epithelium development	21017	15277
All	TRUE	0.0374355	2572	62	14	0.225806	0.00544323	GO:0006357	GO:BP	regulation of transcription by RNA polymerase II	21017	2134
All	TRUE	0.0374586	17	20	1	0.05	0.0588235	GO:1904355	GO:BP	positive regulation of telomere capping	21017	23742
All	TRUE	0.03748	258	16	2	0.125	0.00775194	GO:0045927	GO:BP	positive regulation of growth	21017	11721
All	TRUE	0.0375535	38	9	1	0.111111	0.0263158	GO:0018208	GO:BP	peptidyl-proline modification	21017	5367
All	TRUE	0.0375535	116	96	3	0.03125	0.0258621	GO:0043271	GO:BP	negative regulation of monoatomic ion transport	21017	10595
All	TRUE	0.0375535	6	57	1	0.0175439	0.166667	GO:1903972	GO:BP	regulation of cellular response to macrophage colony-stimulating factor stimulus	21017	23429
All	TRUE	0.0375535	6	57	1	0.0175439	0.166667	GO:1903969	GO:BP	regulation of response to macrophage colony-stimulating factor	21017	23426
All	TRUE	0.0375612	124	33	2	0.0606061	0.016129	GO:0050000	GO:BP	chromosome localization	21017	13183
All	TRUE	0.0377345	15	23	1	0.0434783	0.0666667	GO:0032352	GO:BP	positive regulation of hormone metabolic process	21017	7511
All	TRUE	0.0377345	147	28	2	0.0714286	0.0136054	GO:0050729	GO:BP	positive regulation of inflammatory response	21017	13228
All	TRUE	0.0377345	147	28	2	0.0714286	0.0136054	GO:0050768	GO:BP	negative regulation of neurogenesis	21017	13242
All	TRUE	0.0377345	15	23	1	0.0434783	0.0666667	GO:0044849	GO:BP	estrous cycle	21017	11194
All	TRUE	0.0377814	160	70	3	0.0428571	0.01875	GO:0001959	GO:BP	regulation of cytokine-mediated signaling pathway	21017	568
All	TRUE	0.0378286	343	33	3	0.0909091	0.00874636	GO:0045787	GO:BP	positive regulation of cell cycle	21017	11619
All	TRUE	0.0378396	173	2	1	0.5	0.00578035	GO:0007009	GO:BP	plasma membrane organization	21017	2621
All	TRUE	0.0378396	269	76	4	0.0526316	0.0148699	GO:0110053	GO:BP	regulation of actin filament organization	21017	19377
All	TRUE	0.037892	12	29	1	0.0344828	0.0833333	GO:0009437	GO:BP	carnitine metabolic process	21017	3485
All	TRUE	0.0379878	412	50	4	0.08	0.00970874	GO:0051051	GO:BP	negative regulation of transport	21017	13461
All	TRUE	0.0380413	561	37	4	0.108108	0.00713012	GO:0002694	GO:BP	regulation of leukocyte activation	21017	1212
All	TRUE	0.0380504	5	70	1	0.0142857	0.2	GO:0032596	GO:BP	protein transport into membrane raft	21017	7644
All	TRUE	0.0380608	44	94	2	0.0212766	0.0454545	GO:0060236	GO:BP	regulation of mitotic spindle organization	21017	14457
All	TRUE	0.0380608	94	44	2	0.0454545	0.0212766	GO:0046364	GO:BP	monosaccharide biosynthetic process	21017	12095
All	TRUE	0.0381139	246	46	3	0.0652174	0.0121951	GO:1901873	GO:BP	regulation of post-translational protein modification	21017	21817
All	TRUE	0.0383863	352	1	1	1	0.00284091	GO:0006066	GO:BP	alcohol metabolic process	21017	1933
All	TRUE	0.0383863	218	52	3	0.0576923	0.0137615	GO:0019722	GO:BP	calcium-mediated signaling	21017	6018
All	TRUE	0.0384048	326	35	3	0.0857143	0.00920245	GO:0046394	GO:BP	carboxylic acid biosynthetic process	21017	12120
All	TRUE	0.038418	234	18	2	0.111111	0.00854701	GO:0048588	GO:BP	developmental cell growth	21017	12859
All	TRUE	0.0385333	17	21	1	0.047619	0.0588235	GO:0110096	GO:BP	cellular response to aldehyde	21017	19409
All	TRUE	0.0388319	36	10	1	0.1	0.0277778	GO:0060218	GO:BP	hematopoietic stem cell differentiation	21017	14442
All	TRUE	0.0388449	243	47	3	0.0638298	0.0123457	GO:0002703	GO:BP	regulation of leukocyte mediated immunity	21017	1221
All	TRUE	0.0388449	4	90	1	0.0111111	0.25	GO:0060666	GO:BP	dichotomous subdivision of terminal units involved in salivary gland branching	21017	14841
All	TRUE	0.0389567	13	28	1	0.0357143	0.0769231	GO:0032308	GO:BP	positive regulation of prostaglandin secretion	21017	7478
All	TRUE	0.0389567	26	14	1	0.0714286	0.0384615	GO:0031954	GO:BP	positive regulation of protein autophosphorylation	21017	7301
All	TRUE	0.0389567	28	13	1	0.0769231	0.0357143	GO:0033598	GO:BP	mammary gland epithelial cell proliferation	21017	8304
All	TRUE	0.0389567	329	35	3	0.0857143	0.00911854	GO:0016053	GO:BP	organic acid biosynthetic process	21017	5085
All	TRUE	0.0389567	26	14	1	0.0714286	0.0384615	GO:0002092	GO:BP	positive regulation of receptor internalization	21017	678
All	TRUE	0.0389567	26	14	1	0.0714286	0.0384615	GO:1902547	GO:BP	regulation of cellular response to vascular endothelial growth factor stimulus	21017	22345
All	TRUE	0.0389567	163	70	3	0.0428571	0.0184049	GO:0070665	GO:BP	positive regulation of leukocyte proliferation	21017	16246
All	TRUE	0.0389567	26	14	1	0.0714286	0.0384615	GO:0051894	GO:BP	positive regulation of focal adhesion assembly	21017	13978
All	TRUE	0.0390201	57	74	2	0.027027	0.0350877	GO:0086065	GO:BP	cell communication involved in cardiac conduction	21017	17919
All	TRUE	0.0390312	44	96	2	0.0208333	0.0454545	GO:1903170	GO:BP	negative regulation of calcium ion transmembrane transport	21017	22803
All	TRUE	0.0391286	47	90	2	0.0222222	0.0425532	GO:0030517	GO:BP	negative regulation of axon extension	21017	6832
All	TRUE	0.0392302	16	23	1	0.0434783	0.0625	GO:0072109	GO:BP	glomerular mesangium development	21017	17140
All	TRUE	0.0392302	16	23	1	0.0434783	0.0625	GO:0045475	GO:BP	locomotor rhythm	21017	11401
All	TRUE	0.0393596	5	74	1	0.0135135	0.2	GO:0086045	GO:BP	membrane depolarization during AV node cell action potential	21017	17907
All	TRUE	0.0393596	5	74	1	0.0135135	0.2	GO:0086046	GO:BP	membrane depolarization during SA node cell action potential	21017	17908
All	TRUE	0.0393596	10	37	1	0.027027	0.1	GO:0002579	GO:BP	positive regulation of antigen processing and presentation	21017	1100
All	TRUE	0.0393596	10	37	1	0.027027	0.1	GO:2000508	GO:BP	regulation of dendritic cell chemotaxis	21017	25811
All	TRUE	0.0394176	7	53	1	0.0188679	0.142857	GO:0086042	GO:BP	cardiac muscle cell-cardiac muscle cell adhesion	21017	17904
All	TRUE	0.0394179	12	31	1	0.0322581	0.0833333	GO:0000050	GO:BP	urea cycle	21017	18
All	TRUE	0.0394179	12	31	1	0.0322581	0.0833333	GO:0071377	GO:BP	cellular response to glucagon stimulus	21017	16629
All	TRUE	0.0394179	12	31	1	0.0322581	0.0833333	GO:0007494	GO:BP	midgut development	21017	2980
All	TRUE	0.0394386	4	93	1	0.0107527	0.25	GO:0007057	GO:BP	spindle assembly involved in female meiosis I	21017	2656
All	TRUE	0.0395497	11	34	1	0.0294118	0.0909091	GO:0008063	GO:BP	Toll signaling pathway	21017	3112
All	TRUE	0.0395497	107	40	2	0.05	0.0186916	GO:1901890	GO:BP	positive regulation of cell junction assembly	21017	21834
All	TRUE	0.0397296	8	47	1	0.0212766	0.125	GO:0048874	GO:BP	host-mediated regulation of intestinal microbiota composition	21017	13117
All	TRUE	0.0397712	29	13	1	0.0769231	0.0344828	GO:0003401	GO:BP	axis elongation	21017	1815
All	TRUE	0.0397712	154	28	2	0.0714286	0.012987	GO:0051961	GO:BP	negative regulation of nervous system development	21017	14030
All	TRUE	0.0398263	130	89	3	0.0337079	0.0230769	GO:0000077	GO:BP	DNA damage checkpoint signaling	21017	28
All	TRUE	0.0398263	14	27	1	0.037037	0.0714286	GO:1905209	GO:BP	positive regulation of cardiocyte differentiation	21017	24444
All	TRUE	0.0399833	20	19	1	0.0526316	0.05	GO:0090128	GO:BP	regulation of synapse maturation	21017	18041
All	TRUE	0.0401328	129	90	3	0.0333333	0.0232558	GO:0022612	GO:BP	gland morphogenesis	21017	6619
All	TRUE	0.040173	420	76	5	0.0657895	0.0119048	GO:1903706	GO:BP	regulation of hemopoiesis	21017	23220
All	TRUE	0.040173	220	53	3	0.0566038	0.0136364	GO:0043542	GO:BP	endothelial cell migration	21017	10759
All	TRUE	0.0402086	208	21	2	0.0952381	0.00961538	GO:0032409	GO:BP	regulation of transporter activity	21017	7547
All	TRUE	0.0402182	64	6	1	0.166667	0.015625	GO:0070534	GO:BP	protein K63-linked ubiquitination	21017	16168
All	TRUE	0.0402182	4	96	1	0.0104167	0.25	GO:0051611	GO:BP	regulation of serotonin uptake	21017	13827
All	TRUE	0.0402182	4	96	1	0.0104167	0.25	GO:0099163	GO:BP	synaptic signaling by nitric oxide	21017	19077
All	TRUE	0.0402182	48	8	1	0.125	0.0208333	GO:0042908	GO:BP	xenobiotic transport	21017	10439
All	TRUE	0.0404761	68	64	2	0.03125	0.0294118	GO:0019731	GO:BP	antibacterial humoral response	21017	6022
All	TRUE	0.0405701	14	28	1	0.0357143	0.0714286	GO:0071639	GO:BP	positive regulation of monocyte chemotactic protein-1 production	21017	16816
All	TRUE	0.0405701	17	23	1	0.0434783	0.0588235	GO:0042448	GO:BP	progesterone metabolic process	21017	10188
All	TRUE	0.0405701	154	76	3	0.0394737	0.0194805	GO:0008064	GO:BP	regulation of actin polymerization or depolymerization	21017	3113
All	TRUE	0.0405701	28	14	1	0.0714286	0.0357143	GO:0036010	GO:BP	protein localization to endosome	21017	9391
All	TRUE	0.0405701	14	28	1	0.0357143	0.0714286	GO:0032306	GO:BP	regulation of prostaglandin secretion	21017	7476
All	TRUE	0.0405701	14	28	1	0.0357143	0.0714286	GO:0030213	GO:BP	hyaluronan biosynthetic process	21017	6722
All	TRUE	0.0405701	28	14	1	0.0714286	0.0357143	GO:0035767	GO:BP	endothelial cell chemotaxis	21017	9227
All	TRUE	0.0405701	5	78	1	0.0128205	0.2	GO:0036515	GO:BP	serotonergic neuron axon guidance	21017	9642
All	TRUE	0.0405701	28	14	1	0.0714286	0.0357143	GO:1902894	GO:BP	negative regulation of miRNA transcription	21017	22594
All	TRUE	0.0405701	669	18	3	0.166667	0.0044843	GO:0048589	GO:BP	developmental growth	21017	12860
All	TRUE	0.0405701	93	47	2	0.0425532	0.0215054	GO:0032611	GO:BP	interleukin-1 beta production	21017	7659
All	TRUE	0.0405701	17	23	1	0.0434783	0.0588235	GO:0072224	GO:BP	metanephric glomerulus development	21017	17254
All	TRUE	0.0405701	93	47	2	0.0425532	0.0215054	GO:0032651	GO:BP	regulation of interleukin-1 beta production	21017	7698
All	TRUE	0.0406433	142	31	2	0.0645161	0.0140845	GO:0001101	GO:BP	response to acid chemical	21017	287
All	TRUE	0.0406474	442	27	3	0.111111	0.00678733	GO:0050673	GO:BP	epithelial cell proliferation	21017	13207
All	TRUE	0.0406474	334	96	5	0.0520833	0.0149701	GO:0051235	GO:BP	maintenance of location	21017	13585
All	TRUE	0.0406474	3709	62	18	0.290323	0.00485306	GO:0051252	GO:BP	regulation of RNA metabolic process	21017	13599
All	TRUE	0.0408407	9	44	1	0.0227273	0.111111	GO:0036462	GO:BP	TRAIL-activated apoptotic signaling pathway	21017	9612
All	TRUE	0.0410444	3435	62	17	0.274194	0.00494905	GO:0006355	GO:BP	regulation of DNA-templated transcription	21017	2132
All	TRUE	0.0410658	19	21	1	0.047619	0.0526316	GO:1904044	GO:BP	response to aldosterone	21017	23484
All	TRUE	0.0410658	40	10	1	0.1	0.025	GO:0032620	GO:BP	interleukin-17 production	21017	7667
All	TRUE	0.0410658	40	10	1	0.1	0.025	GO:0032660	GO:BP	regulation of interleukin-17 production	21017	7706
All	TRUE	0.0410658	40	10	1	0.1	0.025	GO:1901532	GO:BP	regulation of hematopoietic progenitor cell differentiation	21017	21545
All	TRUE	0.0410658	7	57	1	0.0175439	0.142857	GO:0038145	GO:BP	macrophage colony-stimulating factor signaling pathway	21017	9726
All	TRUE	0.0411979	314	38	3	0.0789474	0.00955414	GO:0062012	GO:BP	regulation of small molecule metabolic process	21017	15781
All	TRUE	0.0415478	998	99	10	0.10101	0.01002	GO:0070925	GO:BP	organelle assembly	21017	16374
All	TRUE	0.0415478	135	3	1	0.333333	0.00740741	GO:0001909	GO:BP	leukocyte mediated cytotoxicity	21017	526
All	TRUE	0.0415478	29	14	1	0.0714286	0.0344828	GO:0035886	GO:BP	vascular associated smooth muscle cell differentiation	21017	9312
All	TRUE	0.0415634	11	37	1	0.027027	0.0909091	GO:0002604	GO:BP	regulation of dendritic cell antigen processing and presentation	21017	1125
All	TRUE	0.0415634	11	37	1	0.027027	0.0909091	GO:2000668	GO:BP	regulation of dendritic cell apoptotic process	21017	25943
All	TRUE	0.0415634	11	37	1	0.027027	0.0909091	GO:0097048	GO:BP	dendritic cell apoptotic process	21017	18461
All	TRUE	0.0418002	157	76	3	0.0394737	0.0191083	GO:0030832	GO:BP	regulation of actin filament length	21017	6917
All	TRUE	0.0419197	461	47	4	0.0851064	0.00867679	GO:0002443	GO:BP	leukocyte mediated immunity	21017	966
All	TRUE	0.0420005	245	49	3	0.0612245	0.0122449	GO:0045926	GO:BP	negative regulation of growth	21017	11720
All	TRUE	0.0420071	171	70	3	0.0428571	0.0175439	GO:0060759	GO:BP	regulation of response to cytokine stimulus	21017	14927
All	TRUE	0.0421081	9	46	1	0.0217391	0.111111	GO:1904776	GO:BP	regulation of protein localization to cell cortex	21017	24096
All	TRUE	0.0421081	48	94	2	0.0212766	0.0416667	GO:0090224	GO:BP	regulation of spindle organization	21017	18121
All	TRUE	0.0422097	52	8	1	0.125	0.0192308	GO:0045332	GO:BP	phospholipid translocation	21017	11359
All	TRUE	0.0422097	227	53	3	0.0566038	0.0132159	GO:0090257	GO:BP	regulation of muscle system process	21017	18146
All	TRUE	0.0422097	26	16	1	0.0625	0.0384615	GO:0035313	GO:BP	wound healing, spreading of epidermal cells	21017	8963
All	TRUE	0.0422935	12	35	1	0.0285714	0.0833333	GO:0006563	GO:BP	L-serine metabolic process	21017	2282
All	TRUE	0.0422935	35	12	1	0.0833333	0.0285714	GO:0045589	GO:BP	regulation of regulatory T cell differentiation	21017	11440
All	TRUE	0.0422935	15	28	1	0.0357143	0.0666667	GO:0030949	GO:BP	positive regulation of vascular endothelial growth factor receptor signaling pathway	21017	6971
All	TRUE	0.0422935	28	15	1	0.0666667	0.0357143	GO:1902410	GO:BP	mitotic cytokinetic process	21017	22262
All	TRUE	0.0422935	35	12	1	0.0833333	0.0285714	GO:0045577	GO:BP	regulation of B cell differentiation	21017	11428
All	TRUE	0.0422935	15	28	1	0.0357143	0.0666667	GO:0150078	GO:BP	positive regulation of neuroinflammatory response	21017	20130
All	TRUE	0.0422935	30	14	1	0.0714286	0.0333333	GO:2000629	GO:BP	negative regulation of miRNA metabolic process	21017	25911
All	TRUE	0.0422935	15	28	1	0.0357143	0.0666667	GO:0032725	GO:BP	positive regulation of granulocyte macrophage colony-stimulating factor production	21017	7770
All	TRUE	0.0422935	19	22	1	0.0454545	0.0526316	GO:0051447	GO:BP	negative regulation of meiotic cell cycle	21017	13710
All	TRUE	0.0422935	30	14	1	0.0714286	0.0333333	GO:0060055	GO:BP	angiogenesis involved in wound healing	21017	14317
All	TRUE	0.0424155	120	38	2	0.0526316	0.0166667	GO:0006090	GO:BP	pyruvate metabolic process	21017	1953
All	TRUE	0.0427578	226	96	4	0.0416667	0.0176991	GO:0051651	GO:BP	maintenance of location in cell	21017	13864
All	TRUE	0.0431727	2604	63	14	0.222222	0.00537634	GO:0010557	GO:BP	positive regulation of macromolecule biosynthetic process	21017	4210
All	TRUE	0.0431728	10	43	1	0.0232558	0.1	GO:1902513	GO:BP	regulation of organelle transport along microtubule	21017	22325
All	TRUE	0.0431906	12	36	1	0.0277778	0.0833333	GO:0048711	GO:BP	positive regulation of astrocyte differentiation	21017	12968
All	TRUE	0.0431906	16	27	1	0.037037	0.0625	GO:0072176	GO:BP	nephric duct development	21017	17207
All	TRUE	0.0431906	48	96	2	0.0208333	0.0416667	GO:0045776	GO:BP	negative regulation of blood pressure	21017	11610
All	TRUE	0.0431906	203	60	3	0.05	0.0147783	GO:0044703	GO:BP	multi-organism reproductive process	21017	11118
All	TRUE	0.0431906	9	48	1	0.0208333	0.111111	GO:0035635	GO:BP	entry of bacterium into host cell	21017	9131
All	TRUE	0.0431906	16	27	1	0.037037	0.0625	GO:2000725	GO:BP	regulation of cardiac muscle cell differentiation	21017	25988
All	TRUE	0.0431993	125	37	2	0.0540541	0.016	GO:0071346	GO:BP	cellular response to type II interferon	21017	16598
All	TRUE	0.0431993	458	27	3	0.111111	0.00655022	GO:0010975	GO:BP	regulation of neuron projection development	21017	4551
All	TRUE	0.0432227	14	31	1	0.0322581	0.0714286	GO:0071941	GO:BP	nitrogen cycle metabolic process	21017	16997
All	TRUE	0.0432227	31	14	1	0.0714286	0.0322581	GO:0150117	GO:BP	positive regulation of cell-substrate junction organization	21017	20150
All	TRUE	0.0432227	14	31	1	0.0322581	0.0714286	GO:0019627	GO:BP	urea metabolic process	21017	5951
All	TRUE	0.0433386	5	87	1	0.0114943	0.2	GO:0009786	GO:BP	regulation of asymmetric cell division	21017	3673
All	TRUE	0.0433922	343	96	5	0.0520833	0.0145773	GO:0006936	GO:BP	muscle contraction	21017	2575
All	TRUE	0.0435593	6	73	1	0.0136986	0.166667	GO:2000480	GO:BP	negative regulation of cAMP-dependent protein kinase activity	21017	25792
All	TRUE	0.0436871	20	22	1	0.0454545	0.05	GO:0002689	GO:BP	negative regulation of leukocyte chemotaxis	21017	1207
All	TRUE	0.0437166	442	50	4	0.08	0.00904977	GO:0034762	GO:BP	regulation of transmembrane transport	21017	8731
All	TRUE	0.044381	16	28	1	0.0357143	0.0625	GO:0051044	GO:BP	positive regulation of membrane protein ectodomain proteolysis	21017	13454
All	TRUE	0.044381	464	27	3	0.111111	0.00646552	GO:0007409	GO:BP	axonogenesis	21017	2905
All	TRUE	0.0446839	139	89	3	0.0337079	0.0215827	GO:0031570	GO:BP	DNA integrity checkpoint signaling	21017	7220
All	TRUE	0.0450078	13	35	1	0.0285714	0.0769231	GO:0009068	GO:BP	aspartate family amino acid catabolic process	21017	3244
All	TRUE	0.0450287	8	57	1	0.0175439	0.125	GO:0042482	GO:BP	positive regulation of odontogenesis	21017	10214
All	TRUE	0.0450287	57	8	1	0.125	0.0175439	GO:0034204	GO:BP	lipid translocation	21017	8503
All	TRUE	0.0450287	191	25	2	0.08	0.0104712	GO:0030308	GO:BP	negative regulation of cell growth	21017	6763
All	TRUE	0.0452675	17	27	1	0.037037	0.0588235	GO:0099149	GO:BP	regulation of postsynaptic neurotransmitter receptor internalization	21017	19065
All	TRUE	0.0456921	84	57	2	0.0350877	0.0238095	GO:2000027	GO:BP	regulation of animal organ morphogenesis	21017	25390
All	TRUE	0.0456921	16	29	1	0.0344828	0.0625	GO:0006577	GO:BP	amino-acid betaine metabolic process	21017	2296
All	TRUE	0.0457003	201	24	2	0.0833333	0.00995025	GO:0031099	GO:BP	regeneration	21017	7025
All	TRUE	0.0457265	15	31	1	0.0322581	0.0666667	GO:0034616	GO:BP	response to laminar fluid shear stress	21017	8692
All	TRUE	0.0459418	490	46	4	0.0869565	0.00816327	GO:0051656	GO:BP	establishment of organelle localization	21017	13869
All	TRUE	0.0459593	39	12	1	0.0833333	0.025641	GO:0045066	GO:BP	regulatory T cell differentiation	21017	11264
All	TRUE	0.045963	6	78	1	0.0128205	0.166667	GO:0036514	GO:BP	dopaminergic neuron axon guidance	21017	9641
All	TRUE	0.0460267	135	93	3	0.0322581	0.0222222	GO:0032434	GO:BP	regulation of proteasomal ubiquitin-dependent protein catabolic process	21017	7563
All	TRUE	0.0460533	381	59	4	0.0677966	0.0104987	GO:0050727	GO:BP	regulation of inflammatory response	21017	13226
All	TRUE	0.0465377	17	28	1	0.0357143	0.0588235	GO:0031649	GO:BP	heat generation	21017	7259
All	TRUE	0.0465377	34	14	1	0.0714286	0.0294118	GO:0070528	GO:BP	protein kinase C signaling	21017	16167
All	TRUE	0.0465377	34	14	1	0.0714286	0.0294118	GO:0001569	GO:BP	branching involved in blood vessel morphogenesis	21017	354
All	TRUE	0.0465912	616	37	4	0.108108	0.00649351	GO:0050865	GO:BP	regulation of cell activation	21017	13313
All	TRUE	0.0466982	13	37	1	0.027027	0.0769231	GO:0031272	GO:BP	regulation of pseudopodium assembly	21017	7100
All	TRUE	0.0466982	13	37	1	0.027027	0.0769231	GO:0031274	GO:BP	positive regulation of pseudopodium assembly	21017	7102
All	TRUE	0.0466982	1710	14	4	0.285714	0.00233918	GO:0045893	GO:BP	positive regulation of DNA-templated transcription	21017	11691
All	TRUE	0.0466982	5	96	1	0.0104167	0.2	GO:0098735	GO:BP	positive regulation of the force of heart contraction	21017	18863
All	TRUE	0.0466982	5	96	1	0.0104167	0.2	GO:0010523	GO:BP	negative regulation of calcium ion transport into cytosol	21017	4197
All	TRUE	0.0466982	5	96	1	0.0104167	0.2	GO:0106071	GO:BP	positive regulation of adenylate cyclase-activating G protein-coupled receptor signaling pathway	21017	19240
All	TRUE	0.0466982	92	53	2	0.0377358	0.0217391	GO:0043535	GO:BP	regulation of blood vessel endothelial cell migration	21017	10756
All	TRUE	0.0466982	905	38	5	0.131579	0.00552486	GO:0019752	GO:BP	carboxylic acid metabolic process	21017	6036
All	TRUE	0.0466982	40	12	1	0.0833333	0.025	GO:0002347	GO:BP	response to tumor cell	21017	879
All	TRUE	0.0467228	1713	14	4	0.285714	0.00233508	GO:1902680	GO:BP	positive regulation of RNA biosynthetic process	21017	22435
All	TRUE	0.0467542	21	23	1	0.0434783	0.047619	GO:0006700	GO:BP	C21-steroid hormone biosynthetic process	21017	2407
All	TRUE	0.0467542	21	23	1	0.0434783	0.047619	GO:0072111	GO:BP	cell proliferation involved in kidney development	21017	17142
All	TRUE	0.0467542	212	60	3	0.05	0.0141509	GO:0044706	GO:BP	multi-multicellular organism process	21017	11119
All	TRUE	0.0468991	70	70	2	0.0285714	0.0285714	GO:0032835	GO:BP	glomerulus development	21017	7859
All	TRUE	0.0472518	168	76	3	0.0394737	0.0178571	GO:0030041	GO:BP	actin filament polymerization	21017	6662
All	TRUE	0.0472518	5521	53	21	0.396226	0.00380366	GO:0051179	GO:BP	localization	21017	13558
All	TRUE	0.0472518	7	70	1	0.0142857	0.142857	GO:2000698	GO:BP	positive regulation of epithelial cell differentiation involved in kidney development	21017	25966
All	TRUE	0.0472518	177	28	2	0.0714286	0.0112994	GO:0046890	GO:BP	regulation of lipid biosynthetic process	21017	12425
All	TRUE	0.0472518	7	70	1	0.0142857	0.142857	GO:0032594	GO:BP	protein transport within lipid bilayer	21017	7642
All	TRUE	0.0472518	35	14	1	0.0714286	0.0285714	GO:0090183	GO:BP	regulation of kidney development	21017	18089
All	TRUE	0.0473642	41	12	1	0.0833333	0.0243902	GO:0009072	GO:BP	aromatic amino acid metabolic process	21017	3248
All	TRUE	0.0476985	62	8	1	0.125	0.016129	GO:0097035	GO:BP	regulation of membrane lipid distribution	21017	18453
All	TRUE	0.0476985	16	31	1	0.0322581	0.0625	GO:0072350	GO:BP	tricarboxylic acid metabolic process	21017	17366
All	TRUE	0.0477608	138	93	3	0.0322581	0.0217391	GO:1903052	GO:BP	positive regulation of proteolysis involved in protein catabolic process	21017	22731
All	TRUE	0.0480016	10	50	1	0.02	0.1	GO:0071578	GO:BP	zinc ion import across plasma membrane	21017	16769
All	TRUE	0.0480739	18	28	1	0.0357143	0.0555556	GO:0035234	GO:BP	ectopic germ cell programmed cell death	21017	8918
All	TRUE	0.0480739	18	28	1	0.0357143	0.0555556	GO:0030730	GO:BP	sequestering of triglyceride	21017	6909
All	TRUE	0.0480739	18	28	1	0.0357143	0.0555556	GO:0016264	GO:BP	gap junction assembly	21017	5193
All	TRUE	0.0480739	498	1	1	1	0.00200803	GO:0009117	GO:BP	nucleotide metabolic process	21017	3286
All	TRUE	0.0480739	18	28	1	0.0357143	0.0555556	GO:0032645	GO:BP	regulation of granulocyte macrophage colony-stimulating factor production	21017	7692
All	TRUE	0.0480739	36	14	1	0.0714286	0.0277778	GO:1905332	GO:BP	positive regulation of morphogenesis of an epithelium	21017	24548
All	TRUE	0.0480739	18	28	1	0.0357143	0.0555556	GO:0010829	GO:BP	negative regulation of D-glucose transmembrane transport	21017	4439
All	TRUE	0.0480739	18	28	1	0.0357143	0.0555556	GO:0032604	GO:BP	granulocyte macrophage colony-stimulating factor production	21017	7652
All	TRUE	0.0480739	18	28	1	0.0357143	0.0555556	GO:0032310	GO:BP	prostaglandin secretion	21017	7480
All	TRUE	0.0481721	11	46	1	0.0217391	0.0909091	GO:0072697	GO:BP	protein localization to cell cortex	21017	17508
All	TRUE	0.0481721	22	23	1	0.0434783	0.0454545	GO:0010566	GO:BP	regulation of ketone biosynthetic process	21017	4219
All	TRUE	0.0481721	11	46	1	0.0217391	0.0909091	GO:0051081	GO:BP	nuclear membrane disassembly	21017	13479
All	TRUE	0.0482	139	93	3	0.0322581	0.0215827	GO:0007098	GO:BP	centrosome cycle	21017	2681
All	TRUE	0.0482601	132	98	3	0.0306122	0.0227273	GO:0007127	GO:BP	meiosis I	21017	2698
All	TRUE	0.0482601	1261	28	5	0.178571	0.00396511	GO:0045944	GO:BP	positive regulation of transcription by RNA polymerase II	21017	11737
All	TRUE	0.0485576	181	28	2	0.0714286	0.0110497	GO:0007565	GO:BP	female pregnancy	21017	3043
All	TRUE	0.0486758	9	57	1	0.0175439	0.111111	GO:0061518	GO:BP	microglial cell proliferation	21017	15519
All	TRUE	0.0487213	110	46	2	0.0434783	0.0181818	GO:0031398	GO:BP	positive regulation of protein ubiquitination	21017	7154
All	TRUE	0.0488853	11	47	1	0.0212766	0.0909091	GO:0002887	GO:BP	negative regulation of myeloid leukocyte mediated immunity	21017	1397
All	TRUE	0.0488853	992	61	7	0.114754	0.00705645	GO:0000122	GO:BP	negative regulation of transcription by RNA polymerase II	21017	48
All	TRUE	0.0488853	182	28	2	0.0714286	0.010989	GO:0002706	GO:BP	regulation of lymphocyte mediated immunity	21017	1224
All	TRUE	0.0488853	108	47	2	0.0425532	0.0185185	GO:0060291	GO:BP	long-term synaptic potentiation	21017	14506
All	TRUE	0.0491094	26	20	1	0.05	0.0384615	GO:1904353	GO:BP	regulation of telomere capping	21017	23740
All	TRUE	0.0491752	238	97	4	0.0412371	0.0168067	GO:0006813	GO:BP	potassium ion transport	21017	2493
All	TRUE	0.0492181	29	18	1	0.0555556	0.0344828	GO:0048679	GO:BP	regulation of axon regeneration	21017	12936
All	TRUE	0.0492181	6	87	1	0.0114943	0.166667	GO:0051661	GO:BP	maintenance of centrosome location	21017	13874
All	TRUE	0.0492181	6	87	1	0.0114943	0.166667	GO:0021873	GO:BP	forebrain neuroblast division	21017	6441
All	TRUE	0.0496176	1337	100	12	0.12	0.00897532	GO:0045892	GO:BP	negative regulation of DNA-templated transcription	21017	11690
All	TRUE	0.0496176	139	37	2	0.0540541	0.0143885	GO:0046328	GO:BP	regulation of JNK cascade	21017	12061
All	TRUE	0.0496176	5795	63	25	0.396825	0.00431406	GO:0009889	GO:BP	regulation of biosynthetic process	21017	3749
All	TRUE	0.0496176	12	44	1	0.0227273	0.0833333	GO:1902043	GO:BP	positive regulation of extrinsic apoptotic signaling pathway via death domain receptors	21017	21966
All	TRUE	0.0496176	927	38	5	0.131579	0.00539374	GO:0043436	GO:BP	oxoacid metabolic process	21017	10693
All	TRUE	0.0496343	19	28	1	0.0357143	0.0526316	GO:0002827	GO:BP	positive regulation of T-helper 1 type immune response	21017	1337
All	TRUE	0.0496343	10	53	1	0.0188679	0.1	GO:0002934	GO:BP	desmosome organization	21017	1442
All	TRUE	0.0496343	38	14	1	0.0714286	0.0263158	GO:0035633	GO:BP	maintenance of blood-brain barrier	21017	9129
All	TRUE	0.0496343	97	53	2	0.0377358	0.0206186	GO:1900182	GO:BP	positive regulation of protein localization to nucleus	21017	20458
All	TRUE	0.0496343	19	28	1	0.0357143	0.0526316	GO:0046827	GO:BP	positive regulation of protein export from nucleus	21017	12384
All	TRUE	0.0496343	19	28	1	0.0357143	0.0526316	GO:0032305	GO:BP	positive regulation of icosanoid secretion	21017	7475
All	TRUE	0.0496343	38	14	1	0.0714286	0.0263158	GO:0045773	GO:BP	positive regulation of axon extension	21017	11607
All	TRUE	0.0496343	19	28	1	0.0357143	0.0526316	GO:0035743	GO:BP	CD4-positive, alpha-beta T cell cytokine production	21017	9208
All	TRUE	0.0496343	97	53	2	0.0377358	0.0206186	GO:0090316	GO:BP	positive regulation of intracellular protein transport	21017	18196
All	TRUE	0.0497292	1189	63	8	0.126984	0.00672834	GO:0010628	GO:BP	positive regulation of gene expression	21017	4274
All	TRUE	0.0498404	110	47	2	0.0425532	0.0181818	GO:0032612	GO:BP	interleukin-1 production	21017	7660
All	TRUE	0.0498404	110	47	2	0.0425532	0.0181818	GO:0032652	GO:BP	regulation of interleukin-1 production	21017	7699
All	TRUE	5.05845e-06	136	72	8	0.111111	0.0588235	GO:0000786	GO:CC	nucleosome	22115	90
All	TRUE	1.54814e-05	241	72	9	0.125	0.0373444	GO:0032993	GO:CC	protein-DNA complex	22115	1317
All	TRUE	0.000296408	437	99	11	0.111111	0.0251716	GO:0005819	GO:CC	spindle	22115	359
All	TRUE	0.000296408	3303	90	31	0.344444	0.00938541	GO:0005615	GO:CC	extracellular space	22115	228
All	TRUE	0.000296408	904	18	7	0.388889	0.00774336	GO:0009986	GO:CC	cell surface	22115	642
All	TRUE	0.00062796	177	94	7	0.0744681	0.039548	GO:0000922	GO:CC	spindle pole	22115	118
All	TRUE	0.000891362	259	98	8	0.0816327	0.030888	GO:0000775	GO:CC	chromosome, centromeric region	22115	83
All	TRUE	0.000891362	6269	18	14	0.777778	0.00223321	GO:0071944	GO:CC	cell periphery	22115	2735
All	TRUE	0.00155915	206	99	7	0.0707071	0.0339806	GO:0030496	GO:CC	midbody	22115	921
All	TRUE	0.00178278	4232	57	24	0.421053	0.00567108	GO:0005576	GO:CC	extracellular region	22115	194
All	TRUE	0.00178278	1956	100	22	0.22	0.0112474	GO:0005694	GO:CC	chromosome	22115	280
All	TRUE	0.00255629	12394	60	48	0.8	0.00387284	GO:0005737	GO:CC	cytoplasm	22115	305
All	TRUE	0.00311698	171	98	6	0.0612245	0.0350877	GO:0000776	GO:CC	kinetochore	22115	84
All	TRUE	0.00406819	182	98	6	0.0612245	0.032967	GO:0000779	GO:CC	condensed chromosome, centromeric region	22115	85
All	TRUE	0.00496532	1371	85	15	0.176471	0.0109409	GO:0000785	GO:CC	chromatin	22115	89
All	TRUE	0.00606789	477	99	9	0.0909091	0.0188679	GO:0005874	GO:CC	microtubule	22115	400
All	TRUE	0.00606789	6	98	2	0.0204082	0.333333	GO:0032133	GO:CC	chromosome passenger complex	22115	1226
All	TRUE	0.00721229	555	26	5	0.192308	0.00900901	GO:0031012	GO:CC	extracellular matrix	22115	1004
All	TRUE	0.00721229	7	94	2	0.0212766	0.285714	GO:0043203	GO:CC	axon hillock	22115	1836
All	TRUE	0.00721229	556	26	5	0.192308	0.00899281	GO:0030312	GO:CC	external encapsulating structure	22115	904
All	TRUE	0.00721229	403	98	8	0.0816327	0.0198511	GO:0098687	GO:CC	chromosomal region	22115	3186
All	TRUE	0.00747004	5513	43	21	0.488372	0.00380918	GO:0005829	GO:CC	cytosol	22115	368
All	TRUE	0.00747004	10	82	2	0.0243902	0.2	GO:0072534	GO:CC	perineuronal net	22115	2750
All	TRUE	0.00747004	226	4	2	0.5	0.00884956	GO:0098858	GO:CC	actin-based cell projection	22115	3231
All	TRUE	0.00747004	92	9	2	0.222222	0.0217391	GO:0005604	GO:CC	basement membrane	22115	219
All	TRUE	0.00747004	1	14	1	0.0714286	1	GO:1990150	GO:CC	VEGF-A complex	22115	3765
All	TRUE	0.00747004	38	93	3	0.0322581	0.0789474	GO:0097431	GO:CC	mitotic spindle pole	22115	2938
All	TRUE	0.00747004	473	8	3	0.375	0.00634249	GO:0045177	GO:CC	apical part of cell	22115	2102
All	TRUE	0.00747004	5783	8	7	0.875	0.00121044	GO:0005886	GO:CC	plasma membrane	22115	410
All	TRUE	0.00747004	4012	56	21	0.375	0.0052343	GO:0031982	GO:CC	vesicle	22115	1203
All	TRUE	0.00808597	11	82	2	0.0243902	0.181818	GO:0098966	GO:CC	perisynaptic extracellular matrix	22115	3255
All	TRUE	0.00808597	4	4	1	0.25	0.25	GO:1990696	GO:CC	USH2 complex	22115	3953
All	TRUE	0.00875948	21	46	2	0.0434783	0.0952381	GO:0000940	GO:CC	outer kinetochore	22115	130
All	TRUE	0.00875948	1053	99	13	0.131313	0.0123457	GO:0099512	GO:CC	supramolecular fiber	22115	3306
All	TRUE	0.00875948	12	82	2	0.0243902	0.166667	GO:0099535	GO:CC	synapse-associated extracellular matrix	22115	3311
All	TRUE	0.00875948	1061	99	13	0.131313	0.0122526	GO:0099081	GO:CC	supramolecular polymer	22115	3283
All	TRUE	0.00936691	6	4	1	0.25	0.166667	GO:1990075	GO:CC	periciliary membrane compartment	22115	3740
All	TRUE	0.00936691	6	4	1	0.25	0.166667	GO:0002142	GO:CC	stereocilia ankle link complex	22115	175
All	TRUE	0.00936691	6	4	1	0.25	0.166667	GO:0002141	GO:CC	stereocilia ankle link	22115	174
All	TRUE	0.00936691	4803	17	10	0.588235	0.00208203	GO:0012505	GO:CC	endomembrane system	22115	667
All	TRUE	0.00936691	6	4	1	0.25	0.166667	GO:0060171	GO:CC	stereocilium membrane	22115	2222
All	TRUE	0.00990045	71	16	2	0.125	0.028169	GO:0030669	GO:CC	clathrin-coated endocytic vesicle membrane	22115	934
All	TRUE	0.00990045	1414	20	6	0.3	0.00424328	GO:0015630	GO:CC	microtubule cytoskeleton	22115	688
All	TRUE	0.011092	98	50	3	0.06	0.0306122	GO:0098685	GO:CC	Schaffer collateral - CA1 synapse	22115	3184
All	TRUE	0.011092	18	71	2	0.028169	0.111111	GO:0043505	GO:CC	CENP-A containing nucleosome	22115	1874
All	TRUE	0.011092	8	4	1	0.25	0.125	GO:0002139	GO:CC	stereocilia coupling link	22115	172
All	TRUE	0.011092	15	84	2	0.0238095	0.133333	GO:0090571	GO:CC	RNA polymerase II transcription repressor complex	22115	2796
All	TRUE	0.011092	18	71	2	0.028169	0.111111	GO:0061638	GO:CC	CENP-A containing chromatin	22115	2257
All	TRUE	0.0112035	101	50	3	0.06	0.029703	GO:0098839	GO:CC	postsynaptic density membrane	22115	3219
All	TRUE	0.0112042	19	71	2	0.028169	0.105263	GO:0034506	GO:CC	chromosome, centromeric core domain	22115	1472
All	TRUE	0.0112042	282	98	6	0.0612245	0.0212766	GO:0000793	GO:CC	condensed chromosome	22115	93
All	TRUE	0.0112042	1	36	1	0.0277778	1	GO:0060987	GO:CC	lipid tube	22115	2239
All	TRUE	0.0112042	1426	99	15	0.151515	0.0105189	GO:0099080	GO:CC	supramolecular complex	22115	3282
All	TRUE	0.0112503	722	8	3	0.375	0.00415512	GO:0098552	GO:CC	side of membrane	22115	3129
All	TRUE	0.0112834	15	93	2	0.0215054	0.133333	GO:0072687	GO:CC	meiotic spindle	22115	2762
All	TRUE	0.0112834	95	15	2	0.133333	0.0210526	GO:0045171	GO:CC	intercellular bridge	22115	2100
All	TRUE	0.0112834	88	16	2	0.125	0.0227273	GO:0045334	GO:CC	clathrin-coated endocytic vesicle	22115	2132
All	TRUE	0.0112834	346	16	3	0.1875	0.00867052	GO:0030139	GO:CC	endocytic vesicle	22115	891
All	TRUE	0.0113667	2110	90	18	0.2	0.00853081	GO:0070062	GO:CC	extracellular exosome	22115	2363
All	TRUE	0.0121863	2134	90	18	0.2	0.00843486	GO:1903561	GO:CC	extracellular vesicle	22115	3656
All	TRUE	0.0121863	2135	90	18	0.2	0.00843091	GO:0043230	GO:CC	extracellular organelle	22115	1848
All	TRUE	0.0121863	6	8	1	0.125	0.166667	GO:0098591	GO:CC	external side of apical plasma membrane	22115	3159
All	TRUE	0.0121863	2135	90	18	0.2	0.00843091	GO:0065010	GO:CC	extracellular membrane-bounded organelle	22115	2343
All	TRUE	0.0128543	1070	2	2	1	0.00186916	GO:0005768	GO:CC	endosome	22115	324
All	TRUE	0.0128543	2440	99	21	0.212121	0.00860656	GO:0005856	GO:CC	cytoskeleton	22115	387
All	TRUE	0.0128543	1	53	1	0.0188679	1	GO:0071665	GO:CC	gamma-catenin-TCF7L2 complex	22115	2690
All	TRUE	0.0136181	57	1	1	1	0.0175439	GO:0035577	GO:CC	azurophil granule membrane	22115	1591
All	TRUE	0.0138348	122	50	3	0.06	0.0245902	GO:0099634	GO:CC	postsynaptic specialization membrane	22115	3322
All	TRUE	0.0140021	320	96	6	0.0625	0.01875	GO:0014069	GO:CC	postsynaptic density	22115	674
All	TRUE	0.0150816	2	33	1	0.030303	0.5	GO:0097125	GO:CC	cyclin B1-CDK1 complex	22115	2854
All	TRUE	0.0152229	70	1	1	1	0.0142857	GO:0005771	GO:CC	multivesicular body	22115	327
All	TRUE	0.0152229	1248	2	2	1	0.00160256	GO:0012506	GO:CC	vesicle membrane	22115	668
All	TRUE	0.0152229	77	84	3	0.0357143	0.038961	GO:0017053	GO:CC	transcription repressor complex	22115	759
All	TRUE	0.0152229	1234	2	2	1	0.00162075	GO:0030659	GO:CC	cytoplasmic vesicle membrane	22115	925
All	TRUE	0.0152657	806	99	10	0.10101	0.0124069	GO:0099513	GO:CC	polymeric cytoskeletal fiber	22115	3307
All	TRUE	0.0152657	4	18	1	0.0555556	0.25	GO:0090733	GO:CC	tenascin complex	22115	2829
All	TRUE	0.0157441	4	19	1	0.0526316	0.25	GO:0033597	GO:CC	mitotic checkpoint complex	22115	1403
All	TRUE	0.0157441	336	96	6	0.0625	0.0178571	GO:0032279	GO:CC	asymmetric synapse	22115	1257
All	TRUE	0.017389	852	96	10	0.104167	0.0117371	GO:0036477	GO:CC	somatodendritic compartment	22115	1688
All	TRUE	0.0175908	2	44	1	0.0227273	0.5	GO:1990622	GO:CC	CHOP-ATF3 complex	22115	3929
All	TRUE	0.0176416	134	16	2	0.125	0.0149254	GO:0030665	GO:CC	clathrin-coated vesicle membrane	22115	930
All	TRUE	0.0176416	348	96	6	0.0625	0.0172414	GO:0099572	GO:CC	postsynaptic specialization	22115	3316
All	TRUE	0.0176416	134	53	3	0.0566038	0.0223881	GO:0030018	GO:CC	Z disc	22115	844
All	TRUE	0.0186751	1	98	1	0.0102041	1	GO:1990713	GO:CC	survivin complex	22115	3958
All	TRUE	0.0192566	425	18	3	0.166667	0.00705882	GO:0062023	GO:CC	collagen-containing extracellular matrix	22115	2305
All	TRUE	0.0192566	9912	18	14	0.777778	0.00141243	GO:0016020	GO:CC	membrane	22115	700
All	TRUE	0.0198711	108	1	1	1	0.00925926	GO:0030175	GO:CC	filopodium	22115	896
All	TRUE	0.0200171	4229	99	30	0.30303	0.00709388	GO:0005654	GO:CC	nucleoplasm	22115	248
All	TRUE	0.0200276	8	14	1	0.0714286	0.125	GO:0036454	GO:CC	growth factor complex	22115	1685
All	TRUE	0.0200276	2217	40	10	0.25	0.0045106	GO:0098588	GO:CC	bounding membrane of organelle	22115	3157
All	TRUE	0.0200276	2	57	1	0.0175439	0.5	GO:1990682	GO:CC	CSF1-CSF1R complex	22115	3949
All	TRUE	0.020183	116	1	1	1	0.00862069	GO:0031985	GO:CC	Golgi cisterna	22115	1206
All	TRUE	0.020449	159	99	4	0.040404	0.0251572	GO:0005875	GO:CC	microtubule associated complex	22115	401
All	TRUE	0.020449	83	30	2	0.0666667	0.0240964	GO:0005901	GO:CC	caveola	22115	423
All	TRUE	0.020449	500	94	7	0.0744681	0.014	GO:0043025	GO:CC	neuronal cell body	22115	1814
All	TRUE	0.020449	2529	53	13	0.245283	0.00514037	GO:0097708	GO:CC	intracellular vesicle	22115	3078
All	TRUE	0.020449	2523	53	13	0.245283	0.0051526	GO:0031410	GO:CC	cytoplasmic vesicle	22115	1082
All	TRUE	0.020449	368	96	6	0.0625	0.0163043	GO:0098984	GO:CC	neuron to neuron synapse	22115	3263
All	TRUE	0.020449	149	53	3	0.0566038	0.0201342	GO:0031674	GO:CC	I band	22115	1164
All	TRUE	0.0216623	83	99	3	0.030303	0.0361446	GO:0005876	GO:CC	spindle microtubule	22115	402
All	TRUE	0.0216623	52	50	2	0.04	0.0384615	GO:0030315	GO:CC	T-tubule	22115	907
All	TRUE	0.0225125	1640	17	5	0.294118	0.00304878	GO:0005794	GO:CC	Golgi apparatus	22115	346
All	TRUE	0.0227014	154	1	1	1	0.00649351	GO:0042582	GO:CC	azurophil granule	22115	1765
All	TRUE	0.0227014	874	20	4	0.2	0.00457666	GO:0005815	GO:CC	microtubule organizing center	22115	356
All	TRUE	0.0227014	154	1	1	1	0.00649351	GO:0005766	GO:CC	primary lysosome	22115	322
All	TRUE	0.0227014	149	1	1	1	0.00671141	GO:0005795	GO:CC	Golgi stack	22115	347
All	TRUE	0.0227014	425	40	4	0.1	0.00941176	GO:0098978	GO:CC	glutamatergic synapse	22115	3257
All	TRUE	0.0227014	292	30	3	0.1	0.010274	GO:0098857	GO:CC	membrane microdomain	22115	3230
All	TRUE	0.0227014	291	30	3	0.1	0.0103093	GO:0045121	GO:CC	membrane raft	22115	2096
All	TRUE	0.0227014	3	51	1	0.0196078	0.333333	GO:0097444	GO:CC	spine apparatus	22115	2944
All	TRUE	0.0227014	1271	93	12	0.129032	0.00944138	GO:0098590	GO:CC	plasma membrane region	22115	3158
All	TRUE	0.0227529	2236	96	18	0.1875	0.00805009	GO:0030054	GO:CC	cell junction	22115	846
All	TRUE	0.0229069	2	81	1	0.0123457	0.5	GO:0035692	GO:CC	macrophage migration inhibitory factor receptor complex	22115	1603
All	TRUE	0.0229655	41	4	1	0.25	0.0243902	GO:0032391	GO:CC	photoreceptor connecting cilium	22115	1269
All	TRUE	0.0233406	2	84	1	0.0119048	0.5	GO:0070443	GO:CC	Mad-Max complex	22115	2432
All	TRUE	0.0239775	384	8	2	0.25	0.00520833	GO:0009897	GO:CC	external side of plasma membrane	22115	635
All	TRUE	0.0243773	185	94	4	0.0425532	0.0216216	GO:0072686	GO:CC	mitotic spindle	22115	2761
All	TRUE	0.0248843	46	4	1	0.25	0.0217391	GO:0043195	GO:CC	terminal bouton	22115	1831
All	TRUE	0.0261511	407	8	2	0.25	0.004914	GO:0016324	GO:CC	apical plasma membrane	22115	712
All	TRUE	0.0262493	199	16	2	0.125	0.0100503	GO:0030662	GO:CC	coated vesicle membrane	22115	928
All	TRUE	0.0262843	200	16	2	0.125	0.01	GO:0030666	GO:CC	endocytic vesicle membrane	22115	931
All	TRUE	0.0272652	61	53	2	0.0377358	0.0327869	GO:0035580	GO:CC	specific granule lumen	22115	1594
All	TRUE	0.0272652	105	2	1	0.5	0.00952381	GO:0055038	GO:CC	recycling endosome membrane	22115	2200
All	TRUE	0.0272708	4	53	1	0.0188679	0.25	GO:0071664	GO:CC	catenin-TCF7L2 complex	22115	2689
All	TRUE	0.0280697	55	4	1	0.25	0.0181818	GO:0032420	GO:CC	stereocilium	22115	1271
All	TRUE	0.0288592	218	16	2	0.125	0.00917431	GO:0030136	GO:CC	clathrin-coated vesicle	22115	889
All	TRUE	0.0288592	114	2	1	0.5	0.00877193	GO:0044853	GO:CC	plasma membrane raft	22115	2088
All	TRUE	0.0288592	567	94	7	0.0744681	0.0123457	GO:0044297	GO:CC	cell body	22115	2016
All	TRUE	0.0288592	188	53	3	0.0566038	0.0159574	GO:0005912	GO:CC	adherens junction	22115	428
All	TRUE	0.0288592	37	93	2	0.0215054	0.0540541	GO:0051233	GO:CC	spindle midzone	22115	2191
All	TRUE	0.0293849	1073	63	8	0.126984	0.00745573	GO:0099503	GO:CC	secretory vesicle	22115	3305
All	TRUE	0.0293915	8	31	1	0.0322581	0.125	GO:0070852	GO:CC	cell body fiber	22115	2517
All	TRUE	0.0293915	1475	96	13	0.135417	0.00881356	GO:0045202	GO:CC	synapse	22115	2106
All	TRUE	0.0293915	173	59	3	0.0508475	0.017341	GO:0009898	GO:CC	cytoplasmic side of plasma membrane	22115	636
All	TRUE	0.0293915	61	4	1	0.25	0.0163934	GO:0032589	GO:CC	neuron projection membrane	22115	1294
All	TRUE	0.02952	7	36	1	0.0277778	0.142857	GO:0044300	GO:CC	cerebellar mossy fiber	22115	2019
All	TRUE	0.0297837	64	4	1	0.25	0.015625	GO:0032421	GO:CC	stereocilium bundle	22115	1272
All	TRUE	0.0309347	733	93	8	0.0860215	0.0109141	GO:0005813	GO:CC	centrosome	22115	354
All	TRUE	0.0319805	82	46	2	0.0434783	0.0243902	GO:0000794	GO:CC	condensed nuclear chromosome	22115	94
All	TRUE	0.0319805	70	4	1	0.25	0.0142857	GO:0001917	GO:CC	photoreceptor inner segment	22115	159
All	TRUE	0.0320888	71	4	1	0.25	0.0140845	GO:0035869	GO:CC	ciliary transition zone	22115	1623
All	TRUE	0.0338402	897	63	7	0.111111	0.00780379	GO:0030141	GO:CC	secretory granule	22115	893
All	TRUE	0.0340433	17	18	1	0.0555556	0.0588235	GO:0098637	GO:CC	protein complex involved in cell-matrix adhesion	22115	3166
All	TRUE	0.0351055	318	1	1	1	0.00314465	GO:0005770	GO:CC	late endosome	22115	326
All	TRUE	0.0351055	316	1	1	1	0.00316456	GO:0030667	GO:CC	secretory granule membrane	22115	932
All	TRUE	0.0352988	9	36	1	0.0277778	0.111111	GO:0043196	GO:CC	varicosity	22115	1832
All	TRUE	0.0356482	114	36	2	0.0555556	0.0175439	GO:0043679	GO:CC	axon terminus	22115	1924
All	TRUE	0.0377753	220	53	3	0.0566038	0.0136364	GO:0030017	GO:CC	sarcomere	22115	843
All	TRUE	0.0387152	1338	99	12	0.121212	0.00896861	GO:0043005	GO:CC	neuron projection	22115	1812
All	TRUE	0.0394509	4	93	1	0.0107527	0.25	GO:0042585	GO:CC	germinal vesicle	22115	1768
All	TRUE	0.0401679	10058	62	37	0.596774	0.00367866	GO:0005634	GO:CC	nucleus	22115	239
All	TRUE	0.0404393	384	1	1	1	0.00260417	GO:0098791	GO:CC	Golgi apparatus subcompartment	22115	3196
All	TRUE	0.0411041	11	36	1	0.0277778	0.0909091	GO:0098850	GO:CC	extrinsic component of synaptic vesicle membrane	22115	3225
All	TRUE	0.0412989	4	100	1	0.01	0.25	GO:1990589	GO:CC	ATF4-CREB1 transcription factor complex	22115	3920
All	TRUE	0.0417371	203	2	1	0.5	0.00492611	GO:0055037	GO:CC	recycling endosome	22115	2199
All	TRUE	0.0424075	129	36	2	0.0555556	0.0155039	GO:0044306	GO:CC	neuron projection terminus	22115	2025
All	TRUE	0.0424341	211	59	3	0.0508475	0.014218	GO:0019898	GO:CC	extrinsic component of membrane	22115	804
All	TRUE	0.0426912	212	59	3	0.0508475	0.0141509	GO:0098562	GO:CC	cytoplasmic side of membrane	22115	3139
All	TRUE	0.0445419	446	1	1	1	0.00224215	GO:0005765	GO:CC	lysosomal membrane	22115	321
All	TRUE	0.0445419	243	53	3	0.0566038	0.0123457	GO:0030016	GO:CC	myofibril	22115	842
All	TRUE	0.0445419	24	19	1	0.0526316	0.0416667	GO:0005680	GO:CC	anaphase-promoting complex	22115	266
All	TRUE	0.0445419	2066	24	6	0.25	0.00290416	GO:0005783	GO:CC	endoplasmic reticulum	22115	336
All	TRUE	0.0445419	446	1	1	1	0.00224215	GO:0098852	GO:CC	lytic vacuole membrane	22115	3226
All	TRUE	0.0447487	248	93	4	0.0430108	0.016129	GO:0016323	GO:CC	basolateral plasma membrane	22115	711
All	TRUE	0.0455664	315	16	2	0.125	0.00634921	GO:0030135	GO:CC	coated vesicle	22115	888
All	TRUE	0.0455664	9	53	1	0.0188679	0.111111	GO:0005915	GO:CC	zonula adherens	22115	430
All	TRUE	0.046016	121	4	1	0.25	0.00826446	GO:0097733	GO:CC	photoreceptor cell cilium	22115	3087
All	TRUE	0.0463168	489	1	1	1	0.00204499	GO:0005774	GO:CC	vacuolar membrane	22115	329
All	TRUE	0.0463168	6	82	1	0.0121951	0.166667	GO:0033165	GO:CC	interphotoreceptor matrix	22115	1362
All	TRUE	0.0474291	253	53	3	0.0566038	0.0118577	GO:0043292	GO:CC	contractile muscle fiber	22115	1866
All	TRUE	0.0484788	652	96	7	0.0729167	0.0107362	GO:0098794	GO:CC	postsynapse	22115	3198
All	TRUE	0.0487856	133	4	1	0.25	0.0075188	GO:0097731	GO:CC	9+0 non-motile cilium	22115	3085
All	TRUE	0.0487856	1697	38	7	0.184211	0.00412493	GO:0005739	GO:CC	mitochondrion	22115	306
All	TRUE	0.0488374	142	96	3	0.03125	0.0211268	GO:0042383	GO:CC	sarcolemma	22115	1749
All	TRUE	0.04993	46	12	1	0.0833333	0.0217391	GO:0001772	GO:CC	immunological synapse	22115	157
All	TRUE	1.15612e-06	101	72	8	0.111111	0.0792079	GO:0030527	GO:MF	structural constituent of chromatin	20196	3709
All	TRUE	1.57624e-05	276	57	9	0.157895	0.0326087	GO:0005126	GO:MF	cytokine receptor binding	20196	1275
All	TRUE	3.65273e-05	18	16	3	0.1875	0.166667	GO:0030297	GO:MF	transmembrane receptor protein tyrosine kinase activator activity	20196	3660
All	TRUE	3.65273e-05	239	57	8	0.140351	0.0334728	GO:0005125	GO:MF	cytokine activity	20196	1274
All	TRUE	4.67957e-05	270	73	9	0.123288	0.0333333	GO:0019207	GO:MF	kinase regulator activity	20196	3432
All	TRUE	0.000105879	1116	72	16	0.222222	0.0143369	GO:0046983	GO:MF	protein dimerization activity	20196	5773
All	TRUE	0.000106249	32	16	3	0.1875	0.09375	GO:0030296	GO:MF	protein tyrosine kinase activator activity	20196	3659
All	TRUE	0.000106249	232	73	8	0.109589	0.0344828	GO:0019887	GO:MF	protein kinase regulator activity	20196	3502
All	TRUE	0.000267614	364	72	9	0.125	0.0247253	GO:0046982	GO:MF	protein heterodimerization activity	20196	5772
All	TRUE	0.000267614	162	57	6	0.105263	0.037037	GO:0008083	GO:MF	growth factor activity	20196	1521
All	TRUE	0.000476042	512	57	9	0.157895	0.0175781	GO:0048018	GO:MF	receptor ligand activity	20196	6728
All	TRUE	0.000478752	518	57	9	0.157895	0.0173745	GO:0030546	GO:MF	signaling receptor activator activity	20196	3713
All	TRUE	0.000546412	2166	57	18	0.315789	0.00831025	GO:0042802	GO:MF	identical protein binding	20196	5171
All	TRUE	0.000591698	2120	98	25	0.255102	0.0117925	GO:0098772	GO:MF	molecular function regulator activity	20196	8575
All	TRUE	0.000620387	554	57	9	0.157895	0.0162455	GO:0030545	GO:MF	signaling receptor regulator activity	20196	3712
All	TRUE	0.000620387	2286	24	11	0.458333	0.0048119	GO:0097367	GO:MF	carbohydrate derivative binding	20196	8493
All	TRUE	0.000735782	14865	51	49	0.960784	0.00329633	GO:0005515	GO:MF	protein binding	20196	1472
All	TRUE	0.000752033	76	48	4	0.0833333	0.0526316	GO:0042379	GO:MF	chemokine receptor binding	20196	5133
All	TRUE	0.000843438	138	28	4	0.142857	0.0289855	GO:0070851	GO:MF	growth factor receptor binding	20196	8139
All	TRUE	0.00105466	1	1	1	1	1	GO:0042131	GO:MF	thiamine phosphate phosphatase activity	20196	5098
All	TRUE	0.00110817	128	33	4	0.121212	0.03125	GO:0030295	GO:MF	protein kinase activator activity	20196	3658
All	TRUE	0.00133951	136	33	4	0.121212	0.0294118	GO:0019209	GO:MF	kinase activator activity	20196	3434
All	TRUE	0.00194699	706	94	12	0.12766	0.0169972	GO:0019901	GO:MF	protein kinase binding	20196	3507
All	TRUE	0.00268253	1499	48	12	0.25	0.00800534	GO:0005102	GO:MF	signaling receptor binding	20196	1258
All	TRUE	0.00301333	4	1	1	1	0.25	GO:0033265	GO:MF	choline binding	20196	4287
All	TRUE	0.00301333	1132	93	15	0.16129	0.0132509	GO:0140677	GO:MF	molecular function activator activity	20196	9477
All	TRUE	0.00301333	9	46	2	0.0434783	0.222222	GO:0010997	GO:MF	anaphase-promoting complex binding	20196	2233
All	TRUE	0.00301333	4	1	1	1	0.25	GO:0052642	GO:MF	lysophosphatidic acid phosphatase activity	20196	7591
All	TRUE	0.00335387	50	48	3	0.0625	0.06	GO:0008009	GO:MF	chemokine activity	20196	1498
All	TRUE	0.00343626	30	82	3	0.0365854	0.1	GO:0005540	GO:MF	hyaluronic acid binding	20196	1488
All	TRUE	0.00408395	790	94	12	0.12766	0.0151899	GO:0019900	GO:MF	kinase binding	20196	3506
All	TRUE	0.00425293	7	1	1	1	0.142857	GO:0106411	GO:MF	XMP 5'-nucleosidase activity	20196	9192
All	TRUE	0.00425293	2315	35	12	0.342857	0.00518359	GO:1901363	GO:MF	heterocyclic compound binding	20196	9868
All	TRUE	0.00425293	35	16	2	0.125	0.0571429	GO:0005154	GO:MF	epidermal growth factor receptor binding	20196	1302
All	TRUE	0.00425293	10	58	2	0.0344828	0.2	GO:0008330	GO:MF	protein tyrosine/threonine phosphatase activity	20196	1639
All	TRUE	0.00425293	10	58	2	0.0344828	0.2	GO:0033550	GO:MF	MAP kinase tyrosine phosphatase activity	20196	4365
All	TRUE	0.0051308	9	1	1	1	0.111111	GO:0003993	GO:MF	acid phosphatase activity	20196	495
All	TRUE	0.00555086	1	10	1	0.1	1	GO:0005147	GO:MF	oncostatin-M receptor binding	20196	1295
All	TRUE	0.00564744	248	82	6	0.0731707	0.0241935	GO:0005539	GO:MF	glycosaminoglycan binding	20196	1487
All	TRUE	0.00564744	145	92	5	0.0543478	0.0344828	GO:0140375	GO:MF	immune receptor activity	20196	9378
All	TRUE	0.00566871	1305	80	14	0.175	0.010728	GO:0030234	GO:MF	enzyme regulator activity	20196	3631
All	TRUE	0.00566871	2445	35	12	0.342857	0.00490798	GO:0043168	GO:MF	anion binding	20196	5249
All	TRUE	0.00575271	1	12	1	0.0833333	1	GO:0106329	GO:MF	L-phenylalaine oxidase activity	20196	9147
All	TRUE	0.00575271	1	12	1	0.0833333	1	GO:0001716	GO:MF	L-amino-acid oxidase activity	20196	236
All	TRUE	0.00586481	13	58	2	0.0344828	0.153846	GO:0017017	GO:MF	MAP kinase tyrosine/serine/threonine phosphatase activity	20196	3058
All	TRUE	0.00600324	1502	34	9	0.264706	0.00599201	GO:0005524	GO:MF	ATP binding	20196	1480
All	TRUE	0.00615221	14	1	1	1	0.0714286	GO:0008253	GO:MF	5'-nucleotidase activity	20196	1605
All	TRUE	0.00615221	1852	34	10	0.294118	0.00539957	GO:0035639	GO:MF	purine ribonucleoside triphosphate binding	20196	4888
All	TRUE	0.0066175	2	8	1	0.125	0.5	GO:0099038	GO:MF	ceramide floppase activity	20196	8591
All	TRUE	0.0066175	1543	34	9	0.264706	0.00583279	GO:0032559	GO:MF	adenyl ribonucleotide binding	20196	4226
All	TRUE	0.0066175	16	1	1	1	0.0625	GO:0008252	GO:MF	nucleotidase activity	20196	1604
All	TRUE	0.00673577	1899	34	10	0.294118	0.00526593	GO:0032555	GO:MF	purine ribonucleotide binding	20196	4222
All	TRUE	0.00673577	18	48	2	0.0416667	0.111111	GO:0045236	GO:MF	CXCR chemokine receptor binding	20196	5581
All	TRUE	0.00708816	1916	34	10	0.294118	0.00521921	GO:0032553	GO:MF	ribonucleotide binding	20196	4220
All	TRUE	0.00729871	727	57	8	0.140351	0.0110041	GO:0042803	GO:MF	protein homodimerization activity	20196	5172
All	TRUE	0.00866126	1636	34	9	0.264706	0.00550122	GO:0030554	GO:MF	adenyl nucleotide binding	20196	3721
All	TRUE	0.00866126	101	92	4	0.0434783	0.039604	GO:0004896	GO:MF	cytokine receptor activity	20196	1129
All	TRUE	0.00866126	18	58	2	0.0344828	0.111111	GO:0033549	GO:MF	MAP kinase phosphatase activity	20196	4364
All	TRUE	0.00866126	3	8	1	0.125	0.333333	GO:0046623	GO:MF	sphingolipid floppase activity	20196	5710
All	TRUE	0.00866126	1993	34	10	0.294118	0.00501756	GO:0017076	GO:MF	purine nucleotide binding	20196	3083
All	TRUE	0.00933267	3	9	1	0.111111	0.333333	GO:0019797	GO:MF	procollagen-proline 3-dioxygenase activity	20196	3473
All	TRUE	0.00986621	1	29	1	0.0344828	1	GO:0008336	GO:MF	gamma-butyrobetaine dioxygenase activity	20196	1642
All	TRUE	0.0103792	1	31	1	0.0322581	1	GO:0004055	GO:MF	argininosuccinate synthase activity	20196	540
All	TRUE	0.0116761	3	12	1	0.0833333	0.333333	GO:0046592	GO:MF	polyamine oxidase activity	20196	5707
All	TRUE	0.0116761	4	9	1	0.111111	0.25	GO:0031544	GO:MF	peptidyl-proline 3-dioxygenase activity	20196	3909
All	TRUE	0.0124069	593	45	6	0.133333	0.010118	GO:0008047	GO:MF	enzyme activator activity	20196	1512
All	TRUE	0.0129183	586	46	6	0.130435	0.0102389	GO:0004672	GO:MF	protein kinase activity	20196	957
All	TRUE	0.0130198	3	14	1	0.0714286	0.333333	GO:0043183	GO:MF	vascular endothelial growth factor receptor 1 binding	20196	5255
All	TRUE	0.0130674	2105	46	12	0.26087	0.00570071	GO:0019899	GO:MF	enzyme binding	20196	3505
All	TRUE	0.013671	2163	34	10	0.294118	0.00462321	GO:0000166	GO:MF	nucleotide binding	20196	31
All	TRUE	0.013671	6	8	1	0.125	0.166667	GO:0090555	GO:MF	phosphatidylethanolamine flippase activity	20196	8401
All	TRUE	0.013671	73	73	3	0.0410959	0.0410959	GO:0004860	GO:MF	protein kinase inhibitor activity	20196	1111
All	TRUE	0.013671	1	47	1	0.0212766	1	GO:0016495	GO:MF	C-X3-C chemokine receptor activity	20196	2768
All	TRUE	0.013671	4	12	1	0.0833333	0.25	GO:0016647	GO:MF	oxidoreductase activity, acting on the CH-NH group of donors, oxygen as acceptor	20196	2825
All	TRUE	0.0137432	2181	34	10	0.294118	0.00458505	GO:1901265	GO:MF	nucleoside phosphate binding	20196	9865
All	TRUE	0.0156188	48	33	2	0.0606061	0.0416667	GO:0016538	GO:MF	cyclin-dependent protein serine/threonine kinase regulator activity	20196	2789
All	TRUE	0.0157031	78	73	3	0.0410959	0.0384615	GO:0019210	GO:MF	kinase inhibitor activity	20196	3435
All	TRUE	0.0162075	10	6	1	0.166667	0.1	GO:0031996	GO:MF	thioesterase binding	20196	4137
All	TRUE	0.0165477	101	58	3	0.0517241	0.029703	GO:0004725	GO:MF	protein tyrosine phosphatase activity	20196	992
All	TRUE	0.0168542	8	8	1	0.125	0.125	GO:0090554	GO:MF	phosphatidylcholine floppase activity	20196	8400
All	TRUE	0.0175629	2	35	1	0.0285714	0.5	GO:0004794	GO:MF	threonine deaminase activity	20196	1050
All	TRUE	0.0175629	5	14	1	0.0714286	0.2	GO:0038191	GO:MF	neuropilin binding	20196	5063
All	TRUE	0.0175629	3	23	1	0.0434783	0.333333	GO:0044729	GO:MF	hemi-methylated DNA-binding	20196	5546
All	TRUE	0.0175629	60	29	2	0.0689655	0.0333333	GO:0016706	GO:MF	2-oxoglutarate-dependent dioxygenase activity	20196	2863
All	TRUE	0.0178425	8	9	1	0.111111	0.125	GO:0019798	GO:MF	procollagen-proline dioxygenase activity	20196	3474
All	TRUE	0.0181339	2	37	1	0.027027	0.5	GO:0031732	GO:MF	CCR7 chemokine receptor binding	20196	3969
All	TRUE	0.0232534	696	46	6	0.130435	0.00862069	GO:0016773	GO:MF	phosphotransferase activity, alcohol group as acceptor	20196	2918
All	TRUE	0.0238437	1104	82	11	0.134146	0.00996377	GO:0005198	GO:MF	structural molecule activity	20196	1328
All	TRUE	0.0238997	291	48	4	0.0833333	0.0137457	GO:0001664	GO:MF	G protein-coupled receptor binding	20196	231
All	TRUE	0.0242975	13	8	1	0.125	0.0769231	GO:0140333	GO:MF	glycerophospholipid flippase activity	20196	9361
All	TRUE	0.0242975	3	35	1	0.0285714	0.333333	GO:0003941	GO:MF	L-serine ammonia-lyase activity	20196	453
All	TRUE	0.0244421	12	9	1	0.111111	0.0833333	GO:0031543	GO:MF	peptidyl-proline dioxygenase activity	20196	3908
All	TRUE	0.0244421	9	12	1	0.0833333	0.111111	GO:0008131	GO:MF	primary methylamine oxidase activity	20196	1550
All	TRUE	0.0247021	26	86	2	0.0232558	0.0769231	GO:0051139	GO:MF	metal cation:proton antiporter activity	20196	7431
All	TRUE	0.0248119	14	8	1	0.125	0.0714286	GO:0008559	GO:MF	ABC-type xenobiotic transporter activity	20196	1770
All	TRUE	0.0257787	15	8	1	0.125	0.0666667	GO:0015562	GO:MF	efflux transmembrane transporter activity	20196	2580
All	TRUE	0.0257787	3	40	1	0.025	0.333333	GO:0042988	GO:MF	X11-like protein binding	20196	5226
All	TRUE	0.0257787	360	21	3	0.142857	0.00833333	GO:0106310	GO:MF	protein serine kinase activity	20196	9141
All	TRUE	0.0258936	16	8	1	0.125	0.0625	GO:0140327	GO:MF	flippase activity	20196	9358
All	TRUE	0.0258936	47	50	2	0.04	0.0425532	GO:0005246	GO:MF	calcium channel regulator activity	20196	1355
All	TRUE	0.0258936	9	14	1	0.0714286	0.111111	GO:0043184	GO:MF	vascular endothelial growth factor receptor 2 binding	20196	5256
All	TRUE	0.0258936	308	8	2	0.25	0.00649351	GO:0031625	GO:MF	ubiquitin protein ligase binding	20196	3915
All	TRUE	0.0258936	16	8	1	0.125	0.0625	GO:0046624	GO:MF	sphingolipid transporter activity	20196	5711
All	TRUE	0.0258936	16	8	1	0.125	0.0625	GO:0140328	GO:MF	floppase activity	20196	9359
All	TRUE	0.0262404	18366	53	53	1	0.00288577	GO:0005488	GO:MF	binding	20196	1460
All	TRUE	0.0270174	6	23	1	0.0434783	0.166667	GO:0010385	GO:MF	double-stranded methylated DNA binding	20196	2198
All	TRUE	0.0270174	6153	50	24	0.48	0.00390054	GO:0043167	GO:MF	ion binding	20196	5248
All	TRUE	0.0270174	326	8	2	0.25	0.00613497	GO:0044389	GO:MF	ubiquitin-like protein ligase binding	20196	5507
All	TRUE	0.0270569	3	47	1	0.0212766	0.333333	GO:0031737	GO:MF	CX3C chemokine receptor binding	20196	3974
All	TRUE	0.0270569	6	24	1	0.0416667	0.166667	GO:0141038	GO:MF	phosphatidylinositol 3-kinase activator activity	20196	9670
All	TRUE	0.0270569	18	8	1	0.125	0.0555556	GO:0008525	GO:MF	phosphatidylcholine transporter activity	20196	1757
All	TRUE	0.0270569	3	48	1	0.0208333	0.333333	GO:0005153	GO:MF	interleukin-8 receptor binding	20196	1301
All	TRUE	0.0273348	2	74	1	0.0135135	0.5	GO:0008332	GO:MF	low voltage-gated calcium channel activity	20196	1641
All	TRUE	0.0273348	2	74	1	0.0135135	0.5	GO:0086059	GO:MF	voltage-gated calcium channel activity involved SA node cell action potential	20196	8343
All	TRUE	0.0284102	46	58	2	0.0344828	0.0434783	GO:0008138	GO:MF	protein tyrosine/serine/threonine phosphatase activity	20196	1554
All	TRUE	0.0284102	2358	26	8	0.307692	0.00339271	GO:0140096	GO:MF	catalytic activity, acting on a protein	20196	9314
All	TRUE	0.0291974	94	29	2	0.0689655	0.0212766	GO:0051213	GO:MF	dioxygenase activity	20196	7434
All	TRUE	0.0295113	780	46	6	0.130435	0.00769231	GO:0016301	GO:MF	kinase activity	20196	2716
All	TRUE	0.0295215	7	24	1	0.0416667	0.142857	GO:0005021	GO:MF	vascular endothelial growth factor receptor activity	20196	1228
All	TRUE	0.0295215	177	16	2	0.125	0.0112994	GO:0008201	GO:MF	heparin binding	20196	1590
All	TRUE	0.0295215	3	57	1	0.0175439	0.333333	GO:0005157	GO:MF	macrophage colony-stimulating factor receptor binding	20196	1303
All	TRUE	0.0295215	9	19	1	0.0526316	0.111111	GO:1990757	GO:MF	ubiquitin ligase activator activity	20196	10094
All	TRUE	0.0299099	5	35	1	0.0285714	0.2	GO:0016841	GO:MF	ammonia-lyase activity	20196	2972
All	TRUE	0.0300898	39	73	2	0.0273973	0.0512821	GO:0030291	GO:MF	protein serine/threonine kinase inhibitor activity	20196	3654
All	TRUE	0.0305935	13	14	1	0.0714286	0.0769231	GO:0005172	GO:MF	vascular endothelial growth factor receptor binding	20196	1317
All	TRUE	0.0307969	32	6	1	0.166667	0.03125	GO:0005164	GO:MF	tumor necrosis factor receptor binding	20196	1309
All	TRUE	0.0307969	21	9	1	0.111111	0.047619	GO:0031418	GO:MF	L-ascorbic acid binding	20196	3889
All	TRUE	0.0307969	16	12	1	0.0833333	0.0625	GO:0016641	GO:MF	oxidoreductase activity, acting on the CH-NH2 group of donors, oxygen as acceptor	20196	2820
All	TRUE	0.0307969	186	1	1	1	0.00537634	GO:0004721	GO:MF	phosphoprotein phosphatase activity	20196	989
All	TRUE	0.0307969	3	63	1	0.015873	0.333333	GO:0004878	GO:MF	complement component C5a receptor activity	20196	1123
All	TRUE	0.0307969	5751	35	17	0.485714	0.00295601	GO:0003824	GO:MF	catalytic activity	20196	365
All	TRUE	0.0311896	14	14	1	0.0714286	0.0714286	GO:0005161	GO:MF	platelet-derived growth factor receptor binding	20196	1307
All	TRUE	0.031604	4	50	1	0.02	0.25	GO:0140826	GO:MF	zinc:proton antiporter activity	20196	9567
All	TRUE	0.0320413	438	21	3	0.142857	0.00684932	GO:0004674	GO:MF	protein serine/threonine kinase activity	20196	959
All	TRUE	0.032703	1008	99	11	0.111111	0.0109127	GO:0008092	GO:MF	cytoskeletal protein binding	20196	1524
All	TRUE	0.0327539	4	53	1	0.0188679	0.25	GO:0106006	GO:MF	cytoskeletal protein-membrane anchor activity	20196	9055
All	TRUE	0.0328672	27	8	1	0.125	0.037037	GO:0140326	GO:MF	ATPase-coupled intramembrane lipid transporter activity	20196	9357
All	TRUE	0.0328672	6357	50	24	0.48	0.00377537	GO:0036094	GO:MF	small molecule binding	20196	4932
All	TRUE	0.0335669	3	74	1	0.0135135	0.333333	GO:0086056	GO:MF	voltage-gated calcium channel activity involved in AV node cell action potential	20196	8340
All	TRUE	0.0352456	5	47	1	0.0212766	0.2	GO:0019960	GO:MF	C-X3-C chemokine binding	20196	3521
All	TRUE	0.0357182	20	12	1	0.0833333	0.05	GO:0016638	GO:MF	oxidoreductase activity, acting on the CH-NH2 group of donors	20196	2817
All	TRUE	0.0358158	278	99	5	0.0505051	0.0179856	GO:0008017	GO:MF	microtubule binding	20196	1503
All	TRUE	0.0369695	12	21	1	0.047619	0.0833333	GO:0017081	GO:MF	chloride channel regulator activity	20196	3086
All	TRUE	0.0372983	32	8	1	0.125	0.03125	GO:0042910	GO:MF	xenobiotic transmembrane transporter activity	20196	5194
All	TRUE	0.0380891	8	33	1	0.030303	0.125	GO:0005113	GO:MF	patched binding	20196	1264
All	TRUE	0.0380891	5	53	1	0.0188679	0.2	GO:0086083	GO:MF	cell adhesive protein binding involved in bundle of His cell-Purkinje myocyte communication	20196	8356
All	TRUE	0.0390086	12	24	1	0.0416667	0.0833333	GO:0035014	GO:MF	phosphatidylinositol 3-kinase regulator activity	20196	4804
All	TRUE	0.0390086	12	24	1	0.0416667	0.0833333	GO:0035259	GO:MF	nuclear glucocorticoid receptor binding	20196	4830
All	TRUE	0.0390086	8	36	1	0.0277778	0.125	GO:0019828	GO:MF	aspartic-type endopeptidase inhibitor activity	20196	3484
All	TRUE	0.0390086	15	19	1	0.0526316	0.0666667	GO:0097027	GO:MF	ubiquitin-protein transferase activator activity	20196	8450
All	TRUE	0.0390086	42	86	2	0.0232558	0.047619	GO:0140828	GO:MF	metal cation:monoatomic cation antiporter activity	20196	9569
All	TRUE	0.0390086	281	1	1	1	0.00355872	GO:0016791	GO:MF	phosphatase activity	20196	2933
All	TRUE	0.0390086	69	4	1	0.25	0.0144928	GO:0005518	GO:MF	collagen binding	20196	1474
All	TRUE	0.0390086	3	96	1	0.0104167	0.333333	GO:0004517	GO:MF	nitric-oxide synthase activity	20196	833
All	TRUE	0.0390086	38	96	2	0.0208333	0.0526316	GO:0017080	GO:MF	sodium channel regulator activity	20196	3085
All	TRUE	0.0395172	49	6	1	0.166667	0.0204082	GO:0032813	GO:MF	tumor necrosis factor receptor superfamily binding	20196	4244
All	TRUE	0.0398309	75	4	1	0.25	0.0133333	GO:0017022	GO:MF	myosin binding	20196	3061
All	TRUE	0.0398309	12	25	1	0.04	0.0833333	GO:0004861	GO:MF	cyclin-dependent protein serine/threonine kinase inhibitor activity	20196	1112
All	TRUE	0.0402559	2476	2	2	1	0.000807754	GO:0016787	GO:MF	hydrolase activity	20196	2930
All	TRUE	0.0412732	5	63	1	0.015873	0.2	GO:0001847	GO:MF	opsonin receptor activity	20196	254
All	TRUE	0.0436985	28	12	1	0.0833333	0.0357143	GO:0016645	GO:MF	oxidoreductase activity, acting on the CH-NH group of donors	20196	2823
All	TRUE	0.0438013	43	93	2	0.0215054	0.0465116	GO:0004712	GO:MF	protein serine/threonine/tyrosine kinase activity	20196	983
All	TRUE	0.0438013	11	31	1	0.0322581	0.0909091	GO:0015643	GO:MF	toxic substance binding	20196	2616
All	TRUE	0.0439237	43	8	1	0.125	0.0232558	GO:0140303	GO:MF	intramembrane lipid transporter activity	20196	9347
All	TRUE	0.0449426	862	49	6	0.122449	0.00696056	GO:0008270	GO:MF	zinc ion binding	20196	1617
All	TRUE	0.0459038	7	52	1	0.0192308	0.142857	GO:0008597	GO:MF	calcium-dependent protein serine/threonine phosphatase regulator activity	20196	1777
All	TRUE	0.0463884	5	74	1	0.0135135	0.2	GO:0086007	GO:MF	voltage-gated calcium channel activity involved in cardiac muscle cell action potential	20196	8332
All	TRUE	0.0463884	4	93	1	0.0107527	0.25	GO:0035175	GO:MF	histone H3S10 kinase activity	20196	4812
All	TRUE	0.0466798	374	1	1	1	0.0026738	GO:0042578	GO:MF	phosphoric ester hydrolase activity	20196	5149
All	TRUE	0.0473109	4	96	1	0.0104167	0.25	GO:0034617	GO:MF	tetrahydrobiopterin binding	20196	4767
All	TRUE	0.0473772	271	16	2	0.125	0.00738007	GO:1901681	GO:MF	sulfur compound binding	20196	9887
All	TRUE	0.0474264	49	8	1	0.125	0.0204082	GO:0140359	GO:MF	ABC-type transporter activity	20196	9376
All	TRUE	0.0474264	1139	49	7	0.142857	0.00614574	GO:0046914	GO:MF	transition metal ion binding	20196	5741
All	TRUE	0.0487765	29	14	1	0.0714286	0.0344828	GO:0001968	GO:MF	fibronectin binding	20196	285
All	TRUE	0.0493533	7	59	1	0.0169492	0.142857	GO:0030292	GO:MF	protein tyrosine kinase inhibitor activity	20196	3655
All	TRUE	0.0494522	954	46	6	0.130435	0.00628931	GO:0016772	GO:MF	transferase activity, transferring phosphorus-containing groups	20196	2917
All	TRUE	0.0098445	84	16	3	0.1875	0.0357143	KEGG:04012	KEGG	ErbB signaling pathway	8484	245
All	TRUE	0.0098445	88	57	5	0.0877193	0.0568182	KEGG:05323	KEGG	Rheumatoid arthritis	8484	485
All	TRUE	0.0098445	201	76	8	0.105263	0.039801	KEGG:05203	KEGG	Viral carcinogenesis	8484	455
All	TRUE	0.0098445	98	57	5	0.0877193	0.0510204	KEGG:04061	KEGG	Viral protein interaction with cytokine and cytokine receptor	8484	254
All	TRUE	0.0098445	356	24	6	0.25	0.0168539	KEGG:04151	KEGG	PI3K-Akt signaling pathway	8484	285
All	TRUE	0.0098445	188	72	8	0.111111	0.0425532	KEGG:04613	KEGG	Neutrophil extracellular trap formation	8484	323
All	TRUE	0.0098445	132	72	7	0.0972222	0.0530303	KEGG:05322	KEGG	Systemic lupus erythematosus	8484	484
All	TRUE	0.0098445	102	48	5	0.104167	0.0490196	KEGG:04064	KEGG	NF-kappa B signaling pathway	8484	256
All	TRUE	0.0171583	187	72	7	0.0972222	0.0374332	KEGG:05034	KEGG	Alcoholism	8484	422
All	TRUE	0.0171583	113	59	5	0.0847458	0.0442478	KEGG:04668	KEGG	TNF signaling pathway	8484	342
All	TRUE	0.0171583	291	92	10	0.108696	0.0343643	KEGG:04060	KEGG	Cytokine-cytokine receptor interaction	8484	253
All	TRUE	0.0195371	138	31	4	0.129032	0.0289855	KEGG:05418	KEGG	Fluid shear stress and atherosclerosis	8484	495
All	TRUE	0.0195371	41	48	3	0.0625	0.0731707	KEGG:05219	KEGG	Bladder cancer	8484	470
All	TRUE	0.0209595	92	81	5	0.0617284	0.0543478	KEGG:04640	KEGG	Hematopoietic cell lineage	8484	333
All	TRUE	0.0258221	100	48	4	0.0833333	0.04	KEGG:04933	KEGG	AGE-RAGE signaling pathway in diabetic complications	8484	390
All	TRUE	0.027803	301	28	5	0.178571	0.0166113	KEGG:04010	KEGG	MAPK signaling pathway	8484	243
All	TRUE	0.0366121	56	48	3	0.0625	0.0535714	KEGG:05134	KEGG	Legionellosis	8484	431
All	TRUE	0.0482761	68	14	2	0.142857	0.0294118	KEGG:05211	KEGG	Renal cell carcinoma	8484	462
All	TRUE	0.0482761	192	72	6	0.0833333	0.03125	KEGG:05202	KEGG	Transcriptional misregulation in cancer	8484	454
All	TRUE	0.018973	775	90	16	0.177778	0.0206452	MIRNA:hsa-miR-98-5p	MIRNA	hsa-miR-98-5p	14822	2610
All	TRUE	4.76233e-07	72	72	9	0.125	0.125	REAC:R-HSA-2299718	REAC	Condensation of Prophase Chromosomes	10916	395
All	TRUE	1.15309e-05	111	72	9	0.125	0.0810811	REAC:R-HSA-2559582	REAC	Senescence-Associated Secretory Phenotype (SASP)	10916	2194
All	TRUE	1.90449e-05	62	72	7	0.0972222	0.112903	REAC:R-HSA-73728	REAC	RNA Polymerase I Promoter Opening	10916	1883
All	TRUE	1.90449e-05	67	72	7	0.0972222	0.104478	REAC:R-HSA-427359	REAC	SIRT1 negatively regulates rRNA expression	10916	2142
All	TRUE	1.90449e-05	64	72	7	0.0972222	0.109375	REAC:R-HSA-5334118	REAC	DNA methylation	10916	447
All	TRUE	1.90449e-05	134	72	9	0.125	0.0671642	REAC:R-HSA-68875	REAC	Mitotic Prophase	10916	1485
All	TRUE	1.90449e-05	66	72	7	0.0972222	0.106061	REAC:R-HSA-5625886	REAC	Activated PKN1 stimulates transcription of AR (androgen receptor) regulated genes KLK2 and KLK3	10916	68
All	TRUE	1.90449e-05	68	72	7	0.0972222	0.102941	REAC:R-HSA-68616	REAC	Assembly of the ORC complex at the origin of replication	10916	178
All	TRUE	1.90449e-05	547	98	19	0.193878	0.0347349	REAC:R-HSA-69278	REAC	Cell Cycle, Mitotic	10916	322
All	TRUE	1.91748e-05	70	72	7	0.0972222	0.1	REAC:R-HSA-9821002	REAC	Chromatin modifications during the maternal to zygotic transition (MZT)	10916	354
All	TRUE	1.94316e-05	72	72	7	0.0972222	0.0972222	REAC:R-HSA-212300	REAC	PRC2 methylates histones and DNA	10916	1701
All	TRUE	1.94316e-05	72	72	7	0.0972222	0.0972222	REAC:R-HSA-9710421	REAC	Defective pyroptosis	10916	702
All	TRUE	2.18056e-05	194	72	10	0.138889	0.0515464	REAC:R-HSA-2559583	REAC	Cellular Senescence	10916	331
All	TRUE	2.20923e-05	75	72	7	0.0972222	0.0933333	REAC:R-HSA-427389	REAC	ERCC6 (CSB) and EHMT2 (G9a) positively regulate rRNA expression	10916	827
All	TRUE	2.67783e-05	79	71	7	0.0985915	0.0886076	REAC:R-HSA-2559586	REAC	DNA Damage/Telomere Stress Induced Senescence	10916	441
All	TRUE	3.01214e-05	51	71	6	0.084507	0.117647	REAC:R-HSA-171306	REAC	Packaging Of Telomere Ends	10916	1712
All	TRUE	3.51219e-05	54	71	6	0.084507	0.111111	REAC:R-HSA-73927	REAC	Depurination	10916	731
All	TRUE	3.51219e-05	54	71	6	0.084507	0.111111	REAC:R-HSA-110330	REAC	Recognition and association of DNA glycosylase with site containing an affected purine	10916	1946
All	TRUE	3.51219e-05	122	72	8	0.111111	0.0655738	REAC:R-HSA-2559580	REAC	Oxidative Stress Induced Senescence	10916	1654
All	TRUE	3.51219e-05	54	71	6	0.084507	0.111111	REAC:R-HSA-110331	REAC	Cleavage of the damaged purine	10916	373
All	TRUE	3.59331e-05	86	72	7	0.0972222	0.0813953	REAC:R-HSA-912446	REAC	Meiotic recombination	10916	1411
All	TRUE	3.59331e-05	6	46	3	0.0652174	0.5	REAC:R-HSA-176417	REAC	Phosphorylation of Emi1	10916	1750
All	TRUE	3.99117e-05	89	72	7	0.0972222	0.0786517	REAC:R-HSA-5250924	REAC	B-WICH complex positively regulates rRNA expression	10916	198
All	TRUE	3.99117e-05	88	72	7	0.0972222	0.0795455	REAC:R-HSA-9616222	REAC	Transcriptional regulation of granulopoiesis	10916	2559
All	TRUE	3.99117e-05	59	71	6	0.084507	0.101695	REAC:R-HSA-73928	REAC	Depyrimidination	10916	732
All	TRUE	3.99117e-05	59	71	6	0.084507	0.101695	REAC:R-HSA-110329	REAC	Cleavage of the damaged pyrimidine	10916	374
All	TRUE	3.99117e-05	90	72	7	0.0972222	0.0777778	REAC:R-HSA-73772	REAC	RNA Polymerase I Promoter Escape	10916	1882
All	TRUE	3.99117e-05	90	72	7	0.0972222	0.0777778	REAC:R-HSA-201722	REAC	Formation of the beta-catenin:TCF transactivating complex	10916	968
All	TRUE	3.99117e-05	59	71	6	0.084507	0.101695	REAC:R-HSA-110328	REAC	Recognition and association of DNA glycosylase with site containing an affected pyrimidine	10916	1947
All	TRUE	4.07284e-05	406	73	13	0.178082	0.0320197	REAC:R-HSA-68886	REAC	M Phase	10916	1343
All	TRUE	4.07284e-05	93	72	7	0.0972222	0.0752688	REAC:R-HSA-5625740	REAC	RHO GTPases activate PKNs	10916	1857
All	TRUE	4.07284e-05	92	72	7	0.0972222	0.076087	REAC:R-HSA-1912408	REAC	Pre-NOTCH Transcription and Translation	10916	1786
All	TRUE	4.07284e-05	60	71	6	0.084507	0.1	REAC:R-HSA-73929	REAC	Base-Excision Repair, AP Site Formation	10916	206
All	TRUE	4.24793e-05	94	72	7	0.0972222	0.0744681	REAC:R-HSA-3214815	REAC	HDACs deacetylate histones	10916	1092
All	TRUE	4.4316e-05	95	72	7	0.0972222	0.0736842	REAC:R-HSA-8936459	REAC	RUNX1 regulates genes involved in megakaryocyte differentiation and platelet function	10916	1919
All	TRUE	6.25545e-05	66	71	6	0.084507	0.0909091	REAC:R-HSA-9670095	REAC	Inhibition of DNA recombination at telomere	10916	1189
All	TRUE	6.75421e-05	102	72	7	0.0972222	0.0686275	REAC:R-HSA-5578749	REAC	Transcriptional regulation by small RNAs	10916	2555
All	TRUE	7.01923e-05	103	72	7	0.0972222	0.0679612	REAC:R-HSA-9645723	REAC	Diseases of programmed cell death	10916	771
All	TRUE	7.2946e-05	104	72	7	0.0972222	0.0673077	REAC:R-HSA-5250913	REAC	Positive epigenetic regulation of rRNA expression	10916	1771
All	TRUE	7.58055e-05	105	72	7	0.0972222	0.0666667	REAC:R-HSA-427413	REAC	NoRC negatively regulates rRNA expression	10916	1602
All	TRUE	8.4287e-05	72	71	6	0.084507	0.0833333	REAC:R-HSA-606279	REAC	Deposition of new CENPA-containing nucleosomes at the centromere	10916	730
All	TRUE	8.4287e-05	108	72	7	0.0972222	0.0648148	REAC:R-HSA-1912422	REAC	Pre-NOTCH Expression and Processing	10916	1783
All	TRUE	8.4287e-05	109	72	7	0.0972222	0.0642202	REAC:R-HSA-73854	REAC	RNA Polymerase I Promoter Clearance	10916	1881
All	TRUE	8.4287e-05	110	72	7	0.0972222	0.0636364	REAC:R-HSA-73864	REAC	RNA Polymerase I Transcription	10916	1884
All	TRUE	8.4287e-05	42	71	5	0.0704225	0.119048	REAC:R-HSA-9821993	REAC	Replacement of protamines by nucleosomes in the male pronucleus	10916	2060
All	TRUE	8.4287e-05	110	72	7	0.0972222	0.0636364	REAC:R-HSA-977225	REAC	Amyloid fiber formation	10916	145
All	TRUE	8.4287e-05	72	71	6	0.084507	0.0833333	REAC:R-HSA-774815	REAC	Nucleosome assembly	10916	1621
All	TRUE	8.4287e-05	677	98	19	0.193878	0.028065	REAC:R-HSA-1640170	REAC	Cell Cycle	10916	320
All	TRUE	8.4287e-05	108	72	7	0.0972222	0.0648148	REAC:R-HSA-5250941	REAC	Negative epigenetic regulation of rRNA expression	10916	1566
All	TRUE	9.86897e-05	113	72	7	0.0972222	0.0619469	REAC:R-HSA-9610379	REAC	HCMV Late Events	10916	1090
All	TRUE	0.000100954	76	71	6	0.084507	0.0789474	REAC:R-HSA-1221632	REAC	Meiotic synapsis	10916	1412
All	TRUE	0.000112787	116	72	7	0.0972222	0.0603448	REAC:R-HSA-1500620	REAC	Meiosis	10916	1410
All	TRUE	0.000118413	216	72	9	0.125	0.0416667	REAC:R-HSA-8939211	REAC	ESR-mediated signaling	10916	830
All	TRUE	0.000128453	119	72	7	0.0972222	0.0588235	REAC:R-HSA-9816359	REAC	Maternal to zygotic transition (MZT)	10916	1394
All	TRUE	0.000130854	120	72	7	0.0972222	0.0583333	REAC:R-HSA-5619507	REAC	Activation of HOX genes during differentiation	10916	84
All	TRUE	0.000130854	120	72	7	0.0972222	0.0583333	REAC:R-HSA-5617472	REAC	Activation of anterior HOX genes in hindbrain development during early embryogenesis	10916	99
All	TRUE	0.000206082	129	72	7	0.0972222	0.0542636	REAC:R-HSA-8939236	REAC	RUNX1 regulates transcription of genes involved in differentiation of HSCs	10916	1922
All	TRUE	0.000206968	88	71	6	0.084507	0.0681818	REAC:R-HSA-73884	REAC	Base Excision Repair	10916	205
All	TRUE	0.000254717	134	72	7	0.0972222	0.0522388	REAC:R-HSA-211000	REAC	Gene Silencing by RNA	10916	1041
All	TRUE	0.000262794	135	72	7	0.0972222	0.0518519	REAC:R-HSA-9609690	REAC	HCMV Early Events	10916	1088
All	TRUE	0.000282118	71	94	6	0.0638298	0.084507	REAC:R-HSA-8854518	REAC	AURKA Activation by TPX2	10916	41
All	TRUE	0.000282118	94	71	6	0.084507	0.0638298	REAC:R-HSA-69473	REAC	G2/M DNA damage checkpoint	10916	1006
All	TRUE	0.00033112	141	72	7	0.0972222	0.0496454	REAC:R-HSA-3214847	REAC	HATs acetylate histones	10916	1087
All	TRUE	0.000341062	142	72	7	0.0972222	0.0492958	REAC:R-HSA-68867	REAC	Assembly of the pre-replicative complex	10916	181
All	TRUE	0.000419004	147	72	7	0.0972222	0.047619	REAC:R-HSA-9018519	REAC	Estrogen-dependent gene expression	10916	866
All	TRUE	0.000462293	8	16	2	0.125	0.25	REAC:R-HSA-5638303	REAC	Inhibition of Signaling by Overexpressed EGFR	10916	1194
All	TRUE	0.000462293	8	16	2	0.125	0.25	REAC:R-HSA-5638302	REAC	Signaling by Overexpressed Wild-Type EGFR in Cancer	10916	2290
All	TRUE	0.000538369	154	72	7	0.0972222	0.0454545	REAC:R-HSA-1474165	REAC	Reproduction	10916	2064
All	TRUE	0.000576655	9	16	2	0.125	0.222222	REAC:R-HSA-212718	REAC	EGFR interacts with phospholipase C-gamma	10916	815
All	TRUE	0.000603649	68	71	5	0.0704225	0.0735294	REAC:R-HSA-5693571	REAC	Nonhomologous End-Joining (NHEJ)	10916	1605
All	TRUE	0.000613737	159	72	7	0.0972222	0.0440252	REAC:R-HSA-9609646	REAC	HCMV Infection	10916	1089
All	TRUE	0.000613737	111	71	6	0.084507	0.0540541	REAC:R-HSA-157579	REAC	Telomere Maintenance	10916	2489
All	TRUE	0.000613737	159	72	7	0.0972222	0.0440252	REAC:R-HSA-69002	REAC	DNA Replication Pre-Initiation	10916	446
All	TRUE	0.000633116	45	57	4	0.0701754	0.0888889	REAC:R-HSA-6783783	REAC	Interleukin-10 signaling	10916	1234
All	TRUE	0.000798489	11	16	2	0.125	0.181818	REAC:R-HSA-179812	REAC	GRB2 events in EGFR signaling	10916	1022
All	TRUE	0.000798489	57	48	4	0.0833333	0.0701754	REAC:R-HSA-380108	REAC	Chemokine receptors bind chemokines	10916	346
All	TRUE	0.000818703	290	72	9	0.125	0.0310345	REAC:R-HSA-9006931	REAC	Signaling by Nuclear Receptors	10916	2289
All	TRUE	0.000932819	12	16	2	0.125	0.166667	REAC:R-HSA-180336	REAC	SHC1 events in EGFR signaling	10916	2138
All	TRUE	0.000968945	77	71	5	0.0704225	0.0649351	REAC:R-HSA-5693565	REAC	Recruitment and ATM-mediated phosphorylation of repair and signaling proteins at DNA double strand breaks	10916	1949
All	TRUE	0.00100192	234	72	8	0.111111	0.034188	REAC:R-HSA-8878171	REAC	Transcriptional regulation by RUNX1	10916	2552
All	TRUE	0.00100468	78	71	5	0.0704225	0.0641026	REAC:R-HSA-5693606	REAC	DNA Double Strand Break Response	10916	442
All	TRUE	0.00128196	253	24	5	0.208333	0.0197628	REAC:R-HSA-1257604	REAC	PIP3 activates AKT signaling	10916	1679
All	TRUE	0.00138675	185	72	7	0.0972222	0.0378378	REAC:R-HSA-212165	REAC	Epigenetic regulation of gene expression	10916	852
All	TRUE	0.00146385	187	72	7	0.0972222	0.0374332	REAC:R-HSA-69306	REAC	DNA Replication	10916	445
All	TRUE	0.00148426	318	72	9	0.125	0.0283019	REAC:R-HSA-195258	REAC	RHO GTPase Effectors	10916	1846
All	TRUE	0.00153301	16	16	2	0.125	0.125	REAC:R-HSA-180292	REAC	GAB1 signalosome	10916	1009
All	TRUE	0.00164668	289	98	10	0.102041	0.0346021	REAC:R-HSA-69620	REAC	Cell Cycle Checkpoints	10916	321
All	TRUE	0.00166883	138	71	6	0.084507	0.0434783	REAC:R-HSA-73886	REAC	Chromosome Maintenance	10916	357
All	TRUE	0.00166883	195	94	8	0.0851064	0.0410256	REAC:R-HSA-69275	REAC	G2/M Transition	10916	1008
All	TRUE	0.00171803	92	38	4	0.105263	0.0434783	REAC:R-HSA-6811558	REAC	PI5P, PP2A and IER3 Regulate PI3K/AKT Signaling	10916	1677
All	TRUE	0.00174894	197	94	8	0.0851064	0.0406091	REAC:R-HSA-453274	REAC	Mitotic G2-G2/M phases	10916	1481
All	TRUE	0.00178993	77	46	4	0.0869565	0.0519481	REAC:R-HSA-176814	REAC	Activation of APC/C and APC/C:Cdc20 mediated degradation of mitotic proteins	10916	74
All	TRUE	0.00190635	111	59	5	0.0847458	0.045045	REAC:R-HSA-6785807	REAC	Interleukin-4 and Interleukin-13 signaling	10916	1252
All	TRUE	0.00211384	7	46	2	0.0434783	0.285714	REAC:R-HSA-2980767	REAC	Activation of NIMA Kinases NEK9, NEK6, NEK7	10916	88
All	TRUE	0.00214072	293	24	5	0.208333	0.0170648	REAC:R-HSA-9006925	REAC	Intracellular signaling by second messengers	10916	1266
All	TRUE	0.00214072	99	38	4	0.105263	0.040404	REAC:R-HSA-199418	REAC	Negative regulation of the PI3K/AKT network	10916	1580
All	TRUE	0.00214072	65	24	3	0.125	0.0461538	REAC:R-HSA-2219530	REAC	Constitutive Signaling by Aberrant PI3K in Cancer	10916	401
All	TRUE	0.00230425	97	71	5	0.0704225	0.0515464	REAC:R-HSA-5693607	REAC	Processing of DNA double-strand break ends	10916	1798
All	TRUE	0.00231876	167	89	7	0.0786517	0.0419162	REAC:R-HSA-69481	REAC	G2/M Checkpoints	10916	1005
All	TRUE	0.00270884	88	46	4	0.0869565	0.0454545	REAC:R-HSA-174143	REAC	APC/C-mediated degradation of cell cycle proteins	10916	24
All	TRUE	0.00270884	88	46	4	0.0869565	0.0454545	REAC:R-HSA-453276	REAC	Regulation of mitotic cell cycle	10916	2044
All	TRUE	0.00270884	23	16	2	0.125	0.0869565	REAC:R-HSA-1643713	REAC	Signaling by EGFR in Cancer	10916	2230
All	TRUE	0.00292391	24	16	2	0.125	0.0833333	REAC:R-HSA-9634638	REAC	Estrogen-dependent nuclear events downstream of ESR-membrane signaling	10916	867
All	TRUE	0.00340093	507	24	6	0.25	0.0118343	REAC:R-HSA-9006934	REAC	Signaling by Receptor Tyrosine Kinases	10916	2302
All	TRUE	0.00357485	806	72	14	0.194444	0.0173697	REAC:R-HSA-8953897	REAC	Cellular responses to stimuli	10916	339
All	TRUE	0.0040216	85	93	5	0.0537634	0.0588235	REAC:R-HSA-2565942	REAC	Regulation of PLK1 Activity at G2/M Transition	10916	1998
All	TRUE	0.00409865	231	72	7	0.0972222	0.030303	REAC:R-HSA-201681	REAC	TCF dependent signaling in response to WNT	10916	2421
All	TRUE	0.00416527	232	72	7	0.0972222	0.0301724	REAC:R-HSA-157118	REAC	Signaling by NOTCH	10916	2274
All	TRUE	0.00433239	30	16	2	0.125	0.0666667	REAC:R-HSA-182971	REAC	EGFR downregulation	10916	814
All	TRUE	0.00506604	26	20	2	0.1	0.0769231	REAC:R-HSA-179409	REAC	APC-Cdc20 mediated degradation of Nek2A	10916	23
All	TRUE	0.00512936	92	24	3	0.125	0.0326087	REAC:R-HSA-2219528	REAC	PI3K/AKT Signaling in Cancer	10916	1674
All	TRUE	0.00626092	2548	73	29	0.39726	0.0113815	REAC:R-HSA-162582	REAC	Signal Transduction	10916	2212
All	TRUE	0.00637048	13	46	2	0.0434783	0.153846	REAC:R-HSA-68884	REAC	Mitotic Telophase/Cytokinesis	10916	1487
All	TRUE	0.00637048	13	46	2	0.0434783	0.153846	REAC:R-HSA-162658	REAC	Golgi Cisternae Pericentriolar Stack Reorganization	10916	1083
All	TRUE	0.00682963	777	98	16	0.163265	0.020592	REAC:R-HSA-1280215	REAC	Cytokine Signaling in Immune system	10916	425
All	TRUE	0.0072463	76	33	3	0.0909091	0.0394737	REAC:R-HSA-176409	REAC	APC/C:Cdc20 mediated degradation of mitotic proteins	10916	27
All	TRUE	0.00777346	132	71	5	0.0704225	0.0378788	REAC:R-HSA-5693567	REAC	HDR through Homologous Recombination (HRR) or Single Strand Annealing (SSA)	10916	1098
All	TRUE	0.00803584	78	72	4	0.0555556	0.0512821	REAC:R-HSA-3214858	REAC	RMTs methylate histone arginines	10916	1878
All	TRUE	0.00817136	15	46	2	0.0434783	0.133333	REAC:R-HSA-156711	REAC	Polo-like kinase mediated events	10916	1768
All	TRUE	0.00834795	792	72	13	0.180556	0.0164141	REAC:R-HSA-2262752	REAC	Cellular responses to stress	10916	340
[truncated: 133 more rows]
