# Supplementary material for: BMDx2: A Tool for Integrating Toxicogenomics‐Based Dose‐Dependency Analysis and AOP‐Based Mechanistic Insights
Source: Small Methods. 2025 Nov 12;9(12):e01728. doi: 10.1002/smtd.202501728 (PMC12716184; doi:10.1002/smtd.202501728)
Supplement: Supplementary file 9 — Supplemental Table 11 [file SMTD-9-e01728-s007.xlsx]

## Sheet: Sheet1
Experiment	timepoint	Feature	Model	BMR	BMDL	BMD	BMDU	AC50	Adverse_direction	AIC	Lack_of_fit	Log_likelihood	R2	Residual_variance	control_variance	control_variance_type	is_monotonic
ImmuneAssay	24	FGF2	poly3	0.468961	2.00894	8.73218	16.8733	24.5557	1	28.2875	0.892001	-9.14374	0.718214	0.150532	0.125444	constant	FALSE
ImmuneAssay	24	IL1A	poly3	0.330816	2.05018	8.95965	17.9189	19.6513	1	10.8516	0.66745	-0.425804	0.649676	0.072798	0.060665	constant	FALSE
ImmuneAssay	24	IL1B	poly4	0.423881	0.743229	4.62087	10.2064	35.1894	1	27.4298	0.642514	-7.71489	0.858668	0.140668	0.111362	constant	TRUE
ImmuneAssay	24	IL18	poly3	0.520344	4.39284	15.5989	35.5071	31.0344	1	37.0933	0.405929	-13.5467	0.612657	0.217259	0.181049	constant	TRUE
ImmuneAssay	24	CCL2	poly4	0.223382	0.516396	3.38561	6.73911	12.5591	1	-4.66043	0.405208	8.33022	0.836066	0.03694	0.029245	constant	FALSE
ImmuneAssay	24	MMP1	linear	-0.249256	16.6431	30.7143	41.1162	50	-1	6.07585	0.442081	-0.037925	0.69236	0.064075	0.058735	constant	TRUE
ImmuneAssay	48	FGF2	poly5	0.308377	15.0041	20.6171	24.3447	29.2081	1	15.7487		-0.87434	0.880292	0.083967	0.062975	constant	FALSE
ImmuneAssay	48	IL1A	poly5	0.210189	0.154922	1.43079	3.20693	11.3837	1	-6.94741		10.4737	0.950558	0.032614	0.024461	constant	TRUE
ImmuneAssay	48	IL1B	poly5	0.239504	0.129986	1.22217	2.64095	40.184	1	0.101621		6.94919	0.961341	0.043749	0.032812	constant	FALSE
ImmuneAssay	48	IL10	poly3	0.519335	10.4081	65.1341	82.7658	79.7222	1	32.25	0.32022	-11.125	0.611133	0.177555	0.147963	constant	TRUE
ImmuneAssay	48	IL17A	poly4	0.320199	0.885515	5.35755	12.6128	39.175	1	26.975	0.948268	-7.4875	0.840983	0.138027	0.109272	constant	TRUE
ImmuneAssay	48	IL18	poly4	0.295426	0.572435	3.68054	7.42567	18.2373	1	16.018	0.677822	-2.00902	0.871281	0.087436	0.06922	constant	FALSE
ImmuneAssay	48	CXCL10	linear	0.366772	19.5344	34.8329	46.316	50	1	7.44404	0.649112	-0.722018	0.636339	0.067834	0.062181	constant	TRUE
ImmuneAssay	48	CCL2	poly3	0.209044	0.679261	3.45157	5.80917	27.6487	1	-11.8887	0.80406	10.9444	0.960328	0.028224	0.02352	constant	TRUE
ImmuneAssay	48	MMP1	poly4	-0.162064	24.0177	27.9024	31.0903	37.9132	-1	-21.5098	0.412983	16.7549	0.94514	0.018306	0.014493	constant	FALSE
ImmuneAssay	72	FGF2	poly3	0.325586	2.62433	10.2986	19.6439	18.1403	1	9.76327	0.772874	0.118367	0.655653	0.06957	0.057975	constant	TRUE
ImmuneAssay	72	IL1A	poly2	0.330388	4.0721	11.9373	17.9443	34.0391	1	17.0059	0.471283	-4.50294	0.854613	0.097383	0.08521	constant	TRUE
ImmuneAssay	72	IL1B	poly2	0.389691	4.98959	13.8304	20.6505	37.2413	1	15.8571	0.91601	-3.92854	0.840366	0.092832	0.081228	constant	TRUE
ImmuneAssay	72	CCL2	poly2	0.758066	7.71092	19.271	30.0254	29.9941	1	51.0392	0.888502	-21.5196	0.663076	0.402104	0.351841	constant	TRUE
ImmuneAssay	72	MMP1	linear	-0.526475	12.7159	24.7012	33.6745	50	-1	26.7367	0.777766	-10.3684	0.776769	0.151551	0.138921	constant	TRUE
