# Supplementary material for: BMDx2: A Tool for Integrating Toxicogenomics‐Based Dose‐Dependency Analysis and AOP‐Based Mechanistic Insights
Source: Small Methods. 2025 Nov 12;9(12):e01728. doi: 10.1002/smtd.202501728 (PMC12716184; doi:10.1002/smtd.202501728)
Supplement: Supplementary file 10 — Supplemental Table 12 [file SMTD-9-e01728-s005.xlsx]

## Sheet: Sheet1
Experiment	timepoint	Feature	Model	BMR	BMDL	BMD	BMDU	AC50	Adverse_direction	AIC	Lack_of_fit	Log_likelihood	R2	Residual_variance	control_variance	control_variance_type	is_monotonic
24h	24	CXCL1	poly2	0.449215	0.839165	4.75667	8.13902	24.9302	1	9.34384	0.018256	-0.671921	0.965424	0.080047	0.064037	constant	FALSE
24h	24	BTN3A2	linear	-0.398516	15.3712	37.5287	54.2211	50	-1	1.76283	0.065672	2.11859	0.693281	0.050932	0.044141	constant	TRUE
24h	24	BTN3A3	linear	-0.21247	12.6166	32.3573	46.8383	50	-1	-13.3421	0.308423	9.67107	0.752509	0.018606	0.016126	constant	TRUE
24h	24	CXCR4	linear	0.401698	12.2503	31.6349	45.8376	50	1	9.28081	0.518529	-1.6404	0.760823	0.084074	0.072864	constant	TRUE
24h	24	C5AR1	poly2	0.22277	3.28952	14.1045	32.006	23.576	1	-2.1689	0.781134	5.08445	0.757117	0.037155	0.029724	constant	FALSE
24h	24	CCL2	poly2	0.511803	1.59961	8.10616	14.2307	27.4663	1	14.6894	0.070782	-3.34468	0.925024	0.114317	0.091454	constant	FALSE
24h	24	CCN3	poly2	0.710669	1.16121	6.32842	10.9833	19.5425	1	24.2766	0.057528	-8.13829	0.883926	0.216616	0.173293	constant	FALSE
24h	24	CCR7	poly2	0.754111	2.17371	10.3006	19.2478	26.1658	1	27.5972	0.163943	-9.79858	0.876517	0.270291	0.216233	constant	FALSE
24h	24	IL1B	poly2	0.320927	0.832128	4.71206	8.04836	27.3091	1	-0.233781	0.031651	4.11689	0.972041	0.042271	0.033817	constant	FALSE
24h	24	CD24	poly2	0.87999	3.05687	13.4762	30.4054	21.3695	1	33.2692	0.275523	-12.6346	0.719155	0.394506	0.315605	constant	FALSE
48h	48	BTN3A1	linear	-0.321785	10.6812	28.4342	41.4586	50	-1	-2.94594	0.230628	4.47297	0.797467	0.03721	0.032249	constant	TRUE
48h	48	CXCL12	poly2	0.348653	2.22032	10.4438	19.5404	27.3293	1	9.665	0.945187	-0.832502	0.88313	0.081779	0.065423	constant	FALSE
48h	48	CXCL16	poly2	0.27207	1.64465	8.2642	14.5084	29.4581	1	-3.31582	0.1354	5.65791	0.931144	0.03442	0.027536	constant	TRUE
48h	48	LILRB3	poly2	0.176441	1.2047	6.42381	10.9858	30.7885	1	-10.9763	0.908335	9.48813	0.959625	0.020655	0.016524	constant	TRUE
48h	48	BTN3A3	poly2	-0.173155	2.06386	10.0277	18.9629	21.0068	-1	-15.7572	0.245331	11.8786	0.806029	0.015017	0.012014	constant	FALSE
48h	48	CXCR4	poly2	0.290042	4.50035	17.6495	46.0318	24.9402	1	0.033486	0.283007	3.98326	0.704788	0.043031	0.034425	constant	FALSE
48h	48	C5AR1	poly2	0.2951	2.39198	10.9676	20.6625	31.276	1	0.63912	0.293877	3.68044	0.897637	0.044804	0.035843	constant	TRUE
48h	48	FCAR	poly2	0.485596	0.862846	4.86321	8.30529	27.0612	1	11.3381	0.011959	-1.66905	0.969781	0.091429	0.073143	constant	FALSE
48h	48	SLAMF7	poly2	0.454709	1.03594	5.67893	9.69623	28.118	1	8.35169	0.002342	-0.175845	0.962425	0.074924	0.059939	constant	FALSE
48h	48	CCL21	poly2	-0.488557	1.66523	8.42957	15.035	23.2007	-1	11.2959	0.0088	-1.64793	0.885706	0.091172	0.072937	constant	FALSE
48h	48	HLA-DMA	poly2	0.266155	3.75378	15.4437	36.7401	25.1871	1	-0.812083	0.533575	4.40604	0.755945	0.040672	0.032538	constant	FALSE
48h	48	CCNB2	poly2	-0.170892	1.68132	8.34031	14.528	35.6166	-1	-11.3392	0.986864	9.66962	0.949852	0.020161	0.016129	constant	TRUE
48h	48	IL1A	poly2	0.751271	1.21702	6.49488	11.1418	28.1293	1	25.8989	0.055447	-8.94945	0.951853	0.241358	0.193086	constant	FALSE
48h	48	TREM1	poly2	0.456991	1.3483	7.07953	12.2489	26.1866	1	9.67244	0.014589	-0.836219	0.935455	0.08182	0.065456	constant	FALSE
48h	48	IL1B	poly2	0.547394	0.965117	5.33729	9.08917	30.6873	1	15.2619	0.018003	-3.63097	0.971316	0.118766	0.095012	constant	TRUE
48h	48	CD24	poly2	0.757035	1.35481	7.17083	12.543	20.9801	1	24.8092	0.014488	-8.40462	0.885789	0.224447	0.179557	constant	FALSE
48h	48	IL1R1	hill	0.273303	0.70715	5.52601	15.0534	69.1266	1	4.67201		2.664	0.948377	0.055971	0.041045	constant	TRUE
72h	72	IL1B	poly2	0.794979	1.24914	6.62563	11.3624	29.598	1	28.4019	0.101553	-10.201	0.954253	0.285189	0.228151	constant	TRUE
72h	72	CD24	poly2	1.04682	2.35034	11.0193	21.5075	22.7124	1	35.0707	0.026762	-13.5354	0.81581	0.444849	0.355879	constant	FALSE
72h	72	CD40	linear	0.590075	11.8649	30.8648	44.7768	50	1	16.7397	0.518529	-5.36983	0.769676	0.138235	0.119804	constant	TRUE
72h	72	CD44	poly2	0.579772	3.76112	15.3493	35.3746	27.6932	1	20.6614	0.264708	-6.33072	0.791411	0.170225	0.13618	constant	FALSE
72h	72	CX3CR1	linear	-1.30129	15.2867	37.3765	53.9967	50	-1	42.396	0.708465	-18.198	0.695007	0.764618	0.662669	constant	TRUE
72h	72	LAMP3	linear	0.480775	12.7622	32.642	47.2342	50	1	18.7977	0.914272	-6.39883	0.749232	0.158564	0.137422	constant	TRUE
72h	72	CXCL12	linear	0.740828	11.6347	30.4	44.139	50	1	23.195	0.501223	-8.59752	0.775012	0.212579	0.184235	constant	TRUE
72h	72	CXCL16	linear	0.665621	8.94733	24.6775	36.378	50	1	19.8425	0.465642	-6.92127	0.839422	0.170003	0.147336	constant	TRUE
72h	72	CCL2	linear	0.6828	6.05906	17.809	27.0223	50	1	20.5562	0.479674	-7.2781	0.909398	0.178287	0.154515	constant	TRUE
72h	72	CCL21	poly2	-0.781798	4.08578	16.4588	41.2801	24.6536	-1	31.086	0.465853	-11.543	0.72474	0.341071	0.272857	constant	FALSE
72h	72	CCN3	poly2	0.910237	1.41228	7.37535	12.86	23.9992	1	31.9531	0.070282	-11.9766	0.91609	0.361368	0.289094	constant	FALSE
72h	72	CCR7	poly2	1.93557	3.07246	13.3381	28.5313	25.4852	1	55.7342	0.151252	-23.8671	0.805826	1.76393	1.41114	constant	FALSE
