# Supplementary material for: BMDx2: A Tool for Integrating Toxicogenomics‐Based Dose‐Dependency Analysis and AOP‐Based Mechanistic Insights
Source: Small Methods. 2025 Nov 12;9(12):e01728. doi: 10.1002/smtd.202501728 (PMC12716184; doi:10.1002/smtd.202501728)
Supplement: Supplementary file 11 — Supplemental Table 13 [file SMTD-9-e01728-s011.xlsx]

## Sheet: 24h
annID	gID	pValue	pValueAdj	Description
04061	CCL2,CCR7,CXCL1,CXCR4	2.7701e-05	2.7701e-05	Viral protein interaction with cytokine and cytokine receptor
04060	CCL2,CCR7,CXCL1,CXCR4,IL1B	4.42149e-05	4.42149e-05	Cytokine-cytokine receptor interaction
04062	CCL2,CCR7,CXCL1,CXCR4	0.000392889	0.000392889	Chemokine signaling pathway
05323	CCL2,CXCL1,IL1B	0.00177809	0.00177809	Rheumatoid arthritis
04657	CCL2,CXCL1,IL1B	0.00203192	0.00203192	IL-17 signaling pathway
04668	CCL2,CXCL1,IL1B	0.00376015	0.00376015	TNF signaling pathway
04936	C5AR1,CXCL1,IL1B	0.0074255	0.0074255	Alcoholic liver disease
04621	CCL2,CXCL1,IL1B	0.0154845	0.0154845	NOD-like receptor signaling pathway
05417	CCL2,CXCL1,IL1B	0.024947	0.024947	Lipid and atherosclerosis
05163	CCL2,CXCR4,IL1B	0.0281537	0.0281537	Human cytomegalovirus infection
05171	C5AR1,CCL2,IL1B	0.0312185	0.0312185	Coronavirus disease - COVID-19
05144	CCL2,IL1B	0.0327046	0.0327046	Malaria
05134	CXCL1,IL1B	0.0427095	0.0427095	Legionellosis

## Sheet: 48h
annID	gID	pValue	pValueAdj	Description
04060	CCL21,CXCL12,CXCL16,CXCR4,IL1A,IL1B,IL1R1	4.06689e-06	4.06689e-06	Cytokine-cytokine receptor interaction
04640	CD24,HLA-DMA,IL1A,IL1B,IL1R1	8.78752e-06	8.78752e-06	Hematopoietic cell lineage
05323	CXCL12,HLA-DMA,IL1A,IL1B	0.000391486	0.000391486	Rheumatoid arthritis
04064	CCL21,CXCL12,IL1B,IL1R1	0.000704953	0.000704953	NF-kappa B signaling pathway
05332	HLA-DMA,IL1A,IL1B	0.00115312	0.00115312	Graft-versus-host disease
04940	HLA-DMA,IL1A,IL1B	0.00146236	0.00146236	Type I diabetes mellitus
04672	CXCL12,CXCR4,HLA-DMA	0.00195334	0.00195334	Intestinal immune network for IgA production
04380	IL1A,IL1B,IL1R1,LILRB3	0.0019536	0.0019536	Osteoclast differentiation
05321	HLA-DMA,IL1A,IL1B	0.00548975	0.00548975	Inflammatory bowel disease
04062	CCL21,CXCL12,CXCL16,CXCR4	0.00809222	0.00809222	Chemokine signaling pathway
05140	HLA-DMA,IL1A,IL1B	0.0085806	0.0085806	Leishmaniasis
05150	C5AR1,FCAR,HLA-DMA	0.0145423	0.0145423	Staphylococcus aureus infection
05163	CXCL12,CXCR4,IL1B,IL1R1	0.0149968	0.0149968	Human cytomegalovirus infection
04061	CCL21,CXCL12,CXCR4	0.0213836	0.0213836	Viral protein interaction with cytokine and cytokine receptor
04659	HLA-DMA,IL1B,IL1R1	0.0261922	0.0261922	Th17 cell differentiation

## Sheet: 72h
annID	gID	pValue	pValueAdj	Description
04060	CCL2,CCL21,CCR7,CD40,CX3CR1,CXCL12,CXCL16,IL1B	1.53948e-08	1.53948e-08	Cytokine-cytokine receptor interaction
04062	CCL2,CCL21,CCR7,CX3CR1,CXCL12,CXCL16	2.87386e-06	2.87386e-06	Chemokine signaling pathway
04061	CCL2,CCL21,CCR7,CX3CR1,CXCL12	4.75189e-06	4.75189e-06	Viral protein interaction with cytokine and cytokine receptor
04064	CCL21,CD40,CXCL12,IL1B	0.000356677	0.000356677	NF-kappa B signaling pathway
05144	CCL2,CD40,IL1B	0.00169328	0.00169328	Malaria
05323	CCL2,CXCL12,IL1B	0.00981005	0.00981005	Rheumatoid arthritis
04640	CD24,CD44,IL1B	0.0111946	0.0111946	Hematopoietic cell lineage
